# Supplementary material for: Screening Environmentally Benign Ionic Liquids for CO2 Absorption Using Representation Uncertainty-Based Machine Learning
Source: Environ Sci Technol Lett. 2024 Sep 10;11(11):1193–9. doi: 10.1021/acs.estlett.4c00524 (PMC11562734; doi:10.1021/acs.estlett.4c00524)
Supplement: Supplementary file 2 — ez4c00524_si_002.xlsx [file ez4c00524_si_002.xlsx]

## Sheet: CO2 absorption
T	P	SMILES	CO2-exp	new_cation	new_anion	group
228.2	690	CCCCCCCCn1cc[n+](C)c1.O=S(=O)(NS(=O)(=O)C(F)(F)F)C(F)(F)F	0.7306	CCCCCCCCn1cc[n+](C)c1	O=S(=O)(NS(=O)(=O)C(F)(F)F)C(F)(F)F	CCCCCCCCn1cc[n+](C)c1.O=S(=O)(NS(=O)(=O)C(F)(F)F)C(F)(F)F
228.2	540	CCCCCCCCn1cc[n+](C)c1.O=S(=O)(NS(=O)(=O)C(F)(F)F)C(F)(F)F	0.6439	CCCCCCCCn1cc[n+](C)c1	O=S(=O)(NS(=O)(=O)C(F)(F)F)C(F)(F)F	CCCCCCCCn1cc[n+](C)c1.O=S(=O)(NS(=O)(=O)C(F)(F)F)C(F)(F)F
228.2	510	CCCCCCCCn1cc[n+](C)c1.O=S(=O)(NS(=O)(=O)C(F)(F)F)C(F)(F)F	0.6268	CCCCCCCCn1cc[n+](C)c1	O=S(=O)(NS(=O)(=O)C(F)(F)F)C(F)(F)F	CCCCCCCCn1cc[n+](C)c1.O=S(=O)(NS(=O)(=O)C(F)(F)F)C(F)(F)F
228.2	500	CCCCCCCCn1cc[n+](C)c1.O=S(=O)(NS(=O)(=O)C(F)(F)F)C(F)(F)F	0.6173	CCCCCCCCn1cc[n+](C)c1	O=S(=O)(NS(=O)(=O)C(F)(F)F)C(F)(F)F	CCCCCCCCn1cc[n+](C)c1.O=S(=O)(NS(=O)(=O)C(F)(F)F)C(F)(F)F
228.2	310	CCCCCCCCn1cc[n+](C)c1.O=S(=O)(NS(=O)(=O)C(F)(F)F)C(F)(F)F	0.4725	CCCCCCCCn1cc[n+](C)c1	O=S(=O)(NS(=O)(=O)C(F)(F)F)C(F)(F)F	CCCCCCCCn1cc[n+](C)c1.O=S(=O)(NS(=O)(=O)C(F)(F)F)C(F)(F)F
228.2	210	CCCCCCCCn1cc[n+](C)c1.O=S(=O)(NS(=O)(=O)C(F)(F)F)C(F)(F)F	0.3558	CCCCCCCCn1cc[n+](C)c1	O=S(=O)(NS(=O)(=O)C(F)(F)F)C(F)(F)F	CCCCCCCCn1cc[n+](C)c1.O=S(=O)(NS(=O)(=O)C(F)(F)F)C(F)(F)F
243.2	1110	CCCCCCCCn1cc[n+](C)c1.O=S(=O)(NS(=O)(=O)C(F)(F)F)C(F)(F)F	0.6961	CCCCCCCCn1cc[n+](C)c1	O=S(=O)(NS(=O)(=O)C(F)(F)F)C(F)(F)F	CCCCCCCCn1cc[n+](C)c1.O=S(=O)(NS(=O)(=O)C(F)(F)F)C(F)(F)F
243.2	850	CCCCCCCCn1cc[n+](C)c1.O=S(=O)(NS(=O)(=O)C(F)(F)F)C(F)(F)F	0.603	CCCCCCCCn1cc[n+](C)c1	O=S(=O)(NS(=O)(=O)C(F)(F)F)C(F)(F)F	CCCCCCCCn1cc[n+](C)c1.O=S(=O)(NS(=O)(=O)C(F)(F)F)C(F)(F)F
243.2	780	CCCCCCCCn1cc[n+](C)c1.O=S(=O)(NS(=O)(=O)C(F)(F)F)C(F)(F)F	0.5769	CCCCCCCCn1cc[n+](C)c1	O=S(=O)(NS(=O)(=O)C(F)(F)F)C(F)(F)F	CCCCCCCCn1cc[n+](C)c1.O=S(=O)(NS(=O)(=O)C(F)(F)F)C(F)(F)F
243.2	720	CCCCCCCCn1cc[n+](C)c1.O=S(=O)(NS(=O)(=O)C(F)(F)F)C(F)(F)F	0.5587	CCCCCCCCn1cc[n+](C)c1	O=S(=O)(NS(=O)(=O)C(F)(F)F)C(F)(F)F	CCCCCCCCn1cc[n+](C)c1.O=S(=O)(NS(=O)(=O)C(F)(F)F)C(F)(F)F
243.2	460	CCCCCCCCn1cc[n+](C)c1.O=S(=O)(NS(=O)(=O)C(F)(F)F)C(F)(F)F	0.4154	CCCCCCCCn1cc[n+](C)c1	O=S(=O)(NS(=O)(=O)C(F)(F)F)C(F)(F)F	CCCCCCCCn1cc[n+](C)c1.O=S(=O)(NS(=O)(=O)C(F)(F)F)C(F)(F)F
243.2	210	CCCCCCCCn1cc[n+](C)c1.O=S(=O)(NS(=O)(=O)C(F)(F)F)C(F)(F)F	0.2391	CCCCCCCCn1cc[n+](C)c1	O=S(=O)(NS(=O)(=O)C(F)(F)F)C(F)(F)F	CCCCCCCCn1cc[n+](C)c1.O=S(=O)(NS(=O)(=O)C(F)(F)F)C(F)(F)F
258.2	1560	CCCCCCCCn1cc[n+](C)c1.O=S(=O)(NS(=O)(=O)C(F)(F)F)C(F)(F)F	0.6508	CCCCCCCCn1cc[n+](C)c1	O=S(=O)(NS(=O)(=O)C(F)(F)F)C(F)(F)F	CCCCCCCCn1cc[n+](C)c1.O=S(=O)(NS(=O)(=O)C(F)(F)F)C(F)(F)F
258.2	1160	CCCCCCCCn1cc[n+](C)c1.O=S(=O)(NS(=O)(=O)C(F)(F)F)C(F)(F)F	0.5548	CCCCCCCCn1cc[n+](C)c1	O=S(=O)(NS(=O)(=O)C(F)(F)F)C(F)(F)F	CCCCCCCCn1cc[n+](C)c1.O=S(=O)(NS(=O)(=O)C(F)(F)F)C(F)(F)F
258.2	1070	CCCCCCCCn1cc[n+](C)c1.O=S(=O)(NS(=O)(=O)C(F)(F)F)C(F)(F)F	0.531	CCCCCCCCn1cc[n+](C)c1	O=S(=O)(NS(=O)(=O)C(F)(F)F)C(F)(F)F	CCCCCCCCn1cc[n+](C)c1.O=S(=O)(NS(=O)(=O)C(F)(F)F)C(F)(F)F
258.2	910	CCCCCCCCn1cc[n+](C)c1.O=S(=O)(NS(=O)(=O)C(F)(F)F)C(F)(F)F	0.4913	CCCCCCCCn1cc[n+](C)c1	O=S(=O)(NS(=O)(=O)C(F)(F)F)C(F)(F)F	CCCCCCCCn1cc[n+](C)c1.O=S(=O)(NS(=O)(=O)C(F)(F)F)C(F)(F)F
258.2	590	CCCCCCCCn1cc[n+](C)c1.O=S(=O)(NS(=O)(=O)C(F)(F)F)C(F)(F)F	0.3635	CCCCCCCCn1cc[n+](C)c1	O=S(=O)(NS(=O)(=O)C(F)(F)F)C(F)(F)F	CCCCCCCCn1cc[n+](C)c1.O=S(=O)(NS(=O)(=O)C(F)(F)F)C(F)(F)F
258.2	270	CCCCCCCCn1cc[n+](C)c1.O=S(=O)(NS(=O)(=O)C(F)(F)F)C(F)(F)F	0.1965	CCCCCCCCn1cc[n+](C)c1	O=S(=O)(NS(=O)(=O)C(F)(F)F)C(F)(F)F	CCCCCCCCn1cc[n+](C)c1.O=S(=O)(NS(=O)(=O)C(F)(F)F)C(F)(F)F
273.15	2500	CCCCn1cc[n+](C)c1.O=S(=O)([N-]S(=O)(=O)C(F)(F)F)C(F)(F)F	0.6607	CCCCn1cc[n+](C)c1	O=S(=O)([N-]S(=O)(=O)C(F)(F)F)C(F)(F)F	CCCCn1cc[n+](C)c1.O=S(=O)([N-]S(=O)(=O)C(F)(F)F)C(F)(F)F
273.15	2479	CCCCCCCCn1cc[n+](C)c1.O=S(=O)([CH-]S(=O)(=O)C(F)(F)F)C(F)(F)F	0.6425	CCCCCCCCn1cc[n+](C)c1	O=S(=O)([CH-]S(=O)(=O)C(F)(F)F)C(F)(F)F	CCCCCCCCn1cc[n+](C)c1.O=S(=O)([CH-]S(=O)(=O)C(F)(F)F)C(F)(F)F
273.15	2283	CC[n+]1ccn(C)c1.O=S(=O)([O-])C(F)(F)F	0.489	CC[n+]1ccn(C)c1	O=S(=O)([O-])C(F)(F)F	CC[n+]1ccn(C)c1.O=S(=O)([O-])C(F)(F)F
273.15	2353	CCCC[n+]1ccn(C)c1.F[B-](F)(F)F	0.4622	CCCC[n+]1ccn(C)c1	F[B-](F)(F)F	CCCC[n+]1ccn(C)c1.F[B-](F)(F)F
273.15	2340	CCCCn1cc[n+](C)c1.Cl[Fe-](Cl)(Cl)Cl	0.4489	CCCCn1cc[n+](C)c1	Cl[Fe-](Cl)(Cl)Cl	CCCCn1cc[n+](C)c1.Cl[Fe-](Cl)(Cl)Cl
273.15	2090	CCCC[n+]1ccn(C)c1.F[B-](F)(F)F	0.4372	CCCC[n+]1ccn(C)c1	F[B-](F)(F)F	CCCC[n+]1ccn(C)c1.F[B-](F)(F)F
273.15	1022	CCCCn1cc[n+](C)c1.O=S(=O)([N-]S(=O)(=O)C(F)(F)F)C(F)(F)F	0.4006	CCCCn1cc[n+](C)c1	O=S(=O)([N-]S(=O)(=O)C(F)(F)F)C(F)(F)F	CCCCn1cc[n+](C)c1.O=S(=O)([N-]S(=O)(=O)C(F)(F)F)C(F)(F)F
273.15	1069	CCCCCCCCn1cc[n+](C)c1.O=S(=O)([CH-]S(=O)(=O)C(F)(F)F)C(F)(F)F	0.3936	CCCCCCCCn1cc[n+](C)c1	O=S(=O)([CH-]S(=O)(=O)C(F)(F)F)C(F)(F)F	CCCCCCCCn1cc[n+](C)c1.O=S(=O)([CH-]S(=O)(=O)C(F)(F)F)C(F)(F)F
273.15	1660	CCCC[n+]1ccn(C)c1.F[B-](F)(F)F	0.3765	CCCC[n+]1ccn(C)c1	F[B-](F)(F)F	CCCC[n+]1ccn(C)c1.F[B-](F)(F)F
273.15	2424	CCOS(=O)(=O)[O-].CC[n+]1ccn(C)c1	0.35	CC[n+]1ccn(C)c1	CCOS(=O)(=O)[O-]	CC[n+]1ccn(C)c1.CCOS(=O)(=O)[O-]
273.15	1440	CCCC[n+]1ccn(C)c1.F[B-](F)(F)F	0.3388	CCCC[n+]1ccn(C)c1	F[B-](F)(F)F	CCCC[n+]1ccn(C)c1.F[B-](F)(F)F
273.15	1113	CC[n+]1ccn(C)c1.O=S(=O)([O-])C(F)(F)F	0.3038	CC[n+]1ccn(C)c1	O=S(=O)([O-])C(F)(F)F	CC[n+]1ccn(C)c1.O=S(=O)([O-])C(F)(F)F
273.15	1210	CCCC[n+]1ccn(C)c1.F[B-](F)(F)F	0.2956	CCCC[n+]1ccn(C)c1	F[B-](F)(F)F	CCCC[n+]1ccn(C)c1.F[B-](F)(F)F
273.15	1138	CCCC[n+]1ccn(C)c1.F[B-](F)(F)F	0.2712	CCCC[n+]1ccn(C)c1	F[B-](F)(F)F	CCCC[n+]1ccn(C)c1.F[B-](F)(F)F
273.15	1168	CCCCn1cc[n+](C)c1.Cl[Fe-](Cl)(Cl)Cl	0.2625	CCCCn1cc[n+](C)c1	Cl[Fe-](Cl)(Cl)Cl	CCCCn1cc[n+](C)c1.Cl[Fe-](Cl)(Cl)Cl
273.15	980	CCCC[n+]1ccn(C)c1.F[B-](F)(F)F	0.2292	CCCC[n+]1ccn(C)c1	F[B-](F)(F)F	CCCC[n+]1ccn(C)c1.F[B-](F)(F)F
273.15	485	CCCCn1cc[n+](C)c1.O=S(=O)([N-]S(=O)(=O)C(F)(F)F)C(F)(F)F	0.223	CCCCn1cc[n+](C)c1	O=S(=O)([N-]S(=O)(=O)C(F)(F)F)C(F)(F)F	CCCCn1cc[n+](C)c1.O=S(=O)([N-]S(=O)(=O)C(F)(F)F)C(F)(F)F
273.15	1110	CCOS(=O)(=O)[O-].CC[n+]1ccn(C)c1	0.193	CC[n+]1ccn(C)c1	CCOS(=O)(=O)[O-]	CC[n+]1ccn(C)c1.CCOS(=O)(=O)[O-]
273.15	399	CCCCCCCCn1cc[n+](C)c1.O=S(=O)([CH-]S(=O)(=O)C(F)(F)F)C(F)(F)F	0.1852	CCCCCCCCn1cc[n+](C)c1	O=S(=O)([CH-]S(=O)(=O)C(F)(F)F)C(F)(F)F	CCCCCCCCn1cc[n+](C)c1.O=S(=O)([CH-]S(=O)(=O)C(F)(F)F)C(F)(F)F
273.15	530	CCCC[n+]1ccn(C)c1.F[B-](F)(F)F	0.1257	CCCC[n+]1ccn(C)c1	F[B-](F)(F)F	CCCC[n+]1ccn(C)c1.F[B-](F)(F)F
273.15	349	CC[n+]1ccn(C)c1.O=S(=O)([O-])C(F)(F)F	0.1149	CC[n+]1ccn(C)c1	O=S(=O)([O-])C(F)(F)F	CC[n+]1ccn(C)c1.O=S(=O)([O-])C(F)(F)F
273.15	391	CCCCn1cc[n+](C)c1.Cl[Fe-](Cl)(Cl)Cl	0.0998	CCCCn1cc[n+](C)c1	Cl[Fe-](Cl)(Cl)Cl	CCCCn1cc[n+](C)c1.Cl[Fe-](Cl)(Cl)Cl
273.15	369	CCCC[n+]1ccn(C)c1.F[B-](F)(F)F	0.0917	CCCC[n+]1ccn(C)c1	F[B-](F)(F)F	CCCC[n+]1ccn(C)c1.F[B-](F)(F)F
273.15	372	CCOS(=O)(=O)[O-].CC[n+]1ccn(C)c1	0.071	CC[n+]1ccn(C)c1	CCOS(=O)(=O)[O-]	CC[n+]1ccn(C)c1.CCOS(=O)(=O)[O-]
273.2	1990	CCCCCCCCn1cc[n+](C)c1.O=S(=O)(NS(=O)(=O)C(F)(F)F)C(F)(F)F	0.6015	CCCCCCCCn1cc[n+](C)c1	O=S(=O)(NS(=O)(=O)C(F)(F)F)C(F)(F)F	CCCCCCCCn1cc[n+](C)c1.O=S(=O)(NS(=O)(=O)C(F)(F)F)C(F)(F)F
273.2	1460	CCCCCCCCn1cc[n+](C)c1.O=S(=O)(NS(=O)(=O)C(F)(F)F)C(F)(F)F	0.5055	CCCCCCCCn1cc[n+](C)c1	O=S(=O)(NS(=O)(=O)C(F)(F)F)C(F)(F)F	CCCCCCCCn1cc[n+](C)c1.O=S(=O)(NS(=O)(=O)C(F)(F)F)C(F)(F)F
273.2	1350	CCCCCCCCn1cc[n+](C)c1.O=S(=O)(NS(=O)(=O)C(F)(F)F)C(F)(F)F	0.4849	CCCCCCCCn1cc[n+](C)c1	O=S(=O)(NS(=O)(=O)C(F)(F)F)C(F)(F)F	CCCCCCCCn1cc[n+](C)c1.O=S(=O)(NS(=O)(=O)C(F)(F)F)C(F)(F)F
273.2	1070	CCCCCCCCn1cc[n+](C)c1.O=S(=O)(NS(=O)(=O)C(F)(F)F)C(F)(F)F	0.4325	CCCCCCCCn1cc[n+](C)c1	O=S(=O)(NS(=O)(=O)C(F)(F)F)C(F)(F)F	CCCCCCCCn1cc[n+](C)c1.O=S(=O)(NS(=O)(=O)C(F)(F)F)C(F)(F)F
273.2	710	CCCCCCCCn1cc[n+](C)c1.O=S(=O)(NS(=O)(=O)C(F)(F)F)C(F)(F)F	0.3165	CCCCCCCCn1cc[n+](C)c1	O=S(=O)(NS(=O)(=O)C(F)(F)F)C(F)(F)F	CCCCCCCCn1cc[n+](C)c1.O=S(=O)(NS(=O)(=O)C(F)(F)F)C(F)(F)F
273.2	320	CCCCCCCCn1cc[n+](C)c1.O=S(=O)(NS(=O)(=O)C(F)(F)F)C(F)(F)F	0.1646	CCCCCCCCn1cc[n+](C)c1	O=S(=O)(NS(=O)(=O)C(F)(F)F)C(F)(F)F	CCCCCCCCn1cc[n+](C)c1.O=S(=O)(NS(=O)(=O)C(F)(F)F)C(F)(F)F
278.12	1393	CCCCCCn1cc[n+](C)c1.O=S(=O)([N-]S(=O)(=O)C(F)(F)F)C(F)(F)F	0.4213	CCCCCCn1cc[n+](C)c1	O=S(=O)([N-]S(=O)(=O)C(F)(F)F)C(F)(F)F	CCCCCCn1cc[n+](C)c1.O=S(=O)([N-]S(=O)(=O)C(F)(F)F)C(F)(F)F
278.13	2775	CCCCCCn1cc[n+](C)c1.O=S(=O)([N-]S(=O)(=O)C(F)(F)F)C(F)(F)F	0.6485	CCCCCCn1cc[n+](C)c1	O=S(=O)([N-]S(=O)(=O)C(F)(F)F)C(F)(F)F	CCCCCCn1cc[n+](C)c1.O=S(=O)([N-]S(=O)(=O)C(F)(F)F)C(F)(F)F
278.15	3687.4	CC[n+]1ccn(C)c1.N#C[B-](C#N)(C#N)C#N	0.748	CC[n+]1ccn(C)c1	N#C[B-](C#N)(C#N)C#N	CC[n+]1ccn(C)c1.N#C[B-](C#N)(C#N)C#N
278.15	3601.6	CC[n+]1ccn(C)c1.N#C[B-](C#N)(C#N)C#N	0.742	CC[n+]1ccn(C)c1	N#C[B-](C#N)(C#N)C#N	CC[n+]1ccn(C)c1.N#C[B-](C#N)(C#N)C#N
278.15	3571.1	CCCCn1cc[n+](C)c1.O=S(=O)([N-]S(=O)(=O)C(F)(F)F)C(F)(F)F	0.721	CCCCn1cc[n+](C)c1	O=S(=O)([N-]S(=O)(=O)C(F)(F)F)C(F)(F)F	CCCCn1cc[n+](C)c1.O=S(=O)([N-]S(=O)(=O)C(F)(F)F)C(F)(F)F
278.15	3057.4	CC[n+]1ccn(C)c1.N#C[B-](C#N)(C#N)C#N	0.693	CC[n+]1ccn(C)c1	N#C[B-](C#N)(C#N)C#N	CC[n+]1ccn(C)c1.N#C[B-](C#N)(C#N)C#N
278.15	3235.6	CCCCn1cc[n+](C)c1.O=S(=O)([N-]S(=O)(=O)C(F)(F)F)C(F)(F)F	0.687	CCCCn1cc[n+](C)c1	O=S(=O)([N-]S(=O)(=O)C(F)(F)F)C(F)(F)F	CCCCn1cc[n+](C)c1.O=S(=O)([N-]S(=O)(=O)C(F)(F)F)C(F)(F)F
278.15	2517.2	CC[n+]1ccn(C)c1.N#C[B-](C#N)(C#N)C#N	0.632	CC[n+]1ccn(C)c1	N#C[B-](C#N)(C#N)C#N	CC[n+]1ccn(C)c1.N#C[B-](C#N)(C#N)C#N
278.15	2402.3	CCCCn1cc[n+](C)c1.O=S(=O)([N-]S(=O)(=O)C(F)(F)F)C(F)(F)F	0.59	CCCCn1cc[n+](C)c1	O=S(=O)([N-]S(=O)(=O)C(F)(F)F)C(F)(F)F	CCCCn1cc[n+](C)c1.O=S(=O)([N-]S(=O)(=O)C(F)(F)F)C(F)(F)F
278.15	2285.5	CCCCn1cc[n+](C)c1.O=S(=O)([N-]S(=O)(=O)C(F)(F)F)C(F)(F)F	0.574	CCCCn1cc[n+](C)c1	O=S(=O)([N-]S(=O)(=O)C(F)(F)F)C(F)(F)F	CCCCn1cc[n+](C)c1.O=S(=O)([N-]S(=O)(=O)C(F)(F)F)C(F)(F)F
278.15	2066.6	CC[n+]1ccn(C)c1.N#C[B-](C#N)(C#N)C#N	0.567	CC[n+]1ccn(C)c1	N#C[B-](C#N)(C#N)C#N	CC[n+]1ccn(C)c1.N#C[B-](C#N)(C#N)C#N
278.15	10000	CCOS(=O)(=O)[O-].CC[n+]1ccn(C)c1	0.50025	CC[n+]1ccn(C)c1	CCOS(=O)(=O)[O-]	CC[n+]1ccn(C)c1.CCOS(=O)(=O)[O-]
278.15	20000	CCOS(=O)(=O)[O-].CC[n+]1ccn(C)c1	0.50025	CC[n+]1ccn(C)c1	CCOS(=O)(=O)[O-]	CC[n+]1ccn(C)c1.CCOS(=O)(=O)[O-]
278.15	40000	CCOS(=O)(=O)[O-].CC[n+]1ccn(C)c1	0.50025	CC[n+]1ccn(C)c1	CCOS(=O)(=O)[O-]	CC[n+]1ccn(C)c1.CCOS(=O)(=O)[O-]
278.15	60000	CCOS(=O)(=O)[O-].CC[n+]1ccn(C)c1	0.50025	CC[n+]1ccn(C)c1	CCOS(=O)(=O)[O-]	CC[n+]1ccn(C)c1.CCOS(=O)(=O)[O-]
278.15	80000	CCOS(=O)(=O)[O-].CC[n+]1ccn(C)c1	0.50025	CC[n+]1ccn(C)c1	CCOS(=O)(=O)[O-]	CC[n+]1ccn(C)c1.CCOS(=O)(=O)[O-]
278.15	100000	CCOS(=O)(=O)[O-].CC[n+]1ccn(C)c1	0.50025	CC[n+]1ccn(C)c1	CCOS(=O)(=O)[O-]	CC[n+]1ccn(C)c1.CCOS(=O)(=O)[O-]
278.15	120000	CCOS(=O)(=O)[O-].CC[n+]1ccn(C)c1	0.50025	CC[n+]1ccn(C)c1	CCOS(=O)(=O)[O-]	CC[n+]1ccn(C)c1.CCOS(=O)(=O)[O-]
278.15	1648.6	CC[n+]1ccn(C)c1.N#C[B-](C#N)(C#N)C#N	0.498	CC[n+]1ccn(C)c1	N#C[B-](C#N)(C#N)C#N	CC[n+]1ccn(C)c1.N#C[B-](C#N)(C#N)C#N
278.15	1326.2	CC[n+]1ccn(C)c1.N#C[B-](C#N)(C#N)C#N	0.429	CC[n+]1ccn(C)c1	N#C[B-](C#N)(C#N)C#N	CC[n+]1ccn(C)c1.N#C[B-](C#N)(C#N)C#N
278.15	1301	CCCCn1cc[n+](C)c1.O=S(=O)([N-]S(=O)(=O)C(F)(F)F)C(F)(F)F	0.406	CCCCn1cc[n+](C)c1	O=S(=O)([N-]S(=O)(=O)C(F)(F)F)C(F)(F)F	CCCCn1cc[n+](C)c1.O=S(=O)([N-]S(=O)(=O)C(F)(F)F)C(F)(F)F
278.15	850.3	CC[n+]1ccn(C)c1.N#C[B-](C#N)(C#N)C#N	0.315	CC[n+]1ccn(C)c1	N#C[B-](C#N)(C#N)C#N	CC[n+]1ccn(C)c1.N#C[B-](C#N)(C#N)C#N
278.15	707.2	CCCCn1cc[n+](C)c1.O=S(=O)([N-]S(=O)(=O)C(F)(F)F)C(F)(F)F	0.263	CCCCn1cc[n+](C)c1	O=S(=O)([N-]S(=O)(=O)C(F)(F)F)C(F)(F)F	CCCCn1cc[n+](C)c1.O=S(=O)([N-]S(=O)(=O)C(F)(F)F)C(F)(F)F
278.15	518	CC[n+]1ccn(C)c1.N#C[B-](C#N)(C#N)C#N	0.213	CC[n+]1ccn(C)c1	N#C[B-](C#N)(C#N)C#N	CC[n+]1ccn(C)c1.N#C[B-](C#N)(C#N)C#N
278.15	377.2	CCCCn1cc[n+](C)c1.O=S(=O)([N-]S(=O)(=O)C(F)(F)F)C(F)(F)F	0.155	CCCCn1cc[n+](C)c1	O=S(=O)([N-]S(=O)(=O)C(F)(F)F)C(F)(F)F	CCCCn1cc[n+](C)c1.O=S(=O)([N-]S(=O)(=O)C(F)(F)F)C(F)(F)F
278.15	311.6	CC[n+]1ccn(C)c1.N#C[B-](C#N)(C#N)C#N	0.138	CC[n+]1ccn(C)c1	N#C[B-](C#N)(C#N)C#N	CC[n+]1ccn(C)c1.N#C[B-](C#N)(C#N)C#N
278.18	3950	CCCCCCCCCCCCCC[P+](CCCCCC)(CCCCCC)CCCCCC.N#C[N-]C#N	0.758	CCCCCCCCCCCCCC[P+](CCCCCC)(CCCCCC)CCCCCC	N#C[N-]C#N	CCCCCCCCCCCCCC[P+](CCCCCC)(CCCCCC)CCCCCC.N#C[N-]C#N
278.3	2092	CCCCCCn1cc[n+](C)c1.O=S(=O)([N-]S(=O)(=O)C(F)(F)F)C(F)(F)F	0.5505	CCCCCCn1cc[n+](C)c1	O=S(=O)([N-]S(=O)(=O)C(F)(F)F)C(F)(F)F	CCCCCCn1cc[n+](C)c1.O=S(=O)([N-]S(=O)(=O)C(F)(F)F)C(F)(F)F
278.47	2926	CCCC[n+]1ccn(C)c1.F[B-](F)(F)F	0.4825	CCCC[n+]1ccn(C)c1	F[B-](F)(F)F	CCCC[n+]1ccn(C)c1.F[B-](F)(F)F
278.53	1547	CCCC[n+]1ccn(C)c1.F[B-](F)(F)F	0.3035	CCCC[n+]1ccn(C)c1	F[B-](F)(F)F	CCCC[n+]1ccn(C)c1.F[B-](F)(F)F
278.68	2233	CCCC[n+]1ccn(C)c1.F[B-](F)(F)F	0.4005	CCCC[n+]1ccn(C)c1	F[B-](F)(F)F	CCCC[n+]1ccn(C)c1.F[B-](F)(F)F
280.9	2220	CCCCCCn1cc[n+](C)c1.O=S(=O)([N-]S(=O)(=O)C(F)(F)F)C(F)(F)F	0.5505	CCCCCCn1cc[n+](C)c1	O=S(=O)([N-]S(=O)(=O)C(F)(F)F)C(F)(F)F	CCCCCCn1cc[n+](C)c1.O=S(=O)([N-]S(=O)(=O)C(F)(F)F)C(F)(F)F
281.9	1976.3	CCCCCCn1cc[n+](C)c1.O=S(=O)([N-]S(=O)(=O)C(F)(F)F)C(F)(F)F	0.539	CCCCCCn1cc[n+](C)c1	O=S(=O)([N-]S(=O)(=O)C(F)(F)F)C(F)(F)F	CCCCCCn1cc[n+](C)c1.O=S(=O)([N-]S(=O)(=O)C(F)(F)F)C(F)(F)F
281.9	1482.3	CCCCCCn1cc[n+](C)c1.O=S(=O)([N-]S(=O)(=O)C(F)(F)F)C(F)(F)F	0.454	CCCCCCn1cc[n+](C)c1	O=S(=O)([N-]S(=O)(=O)C(F)(F)F)C(F)(F)F	CCCCCCn1cc[n+](C)c1.O=S(=O)([N-]S(=O)(=O)C(F)(F)F)C(F)(F)F
281.9	1284.4	CCCCCCn1cc[n+](C)c1.O=S(=O)([N-]S(=O)(=O)C(F)(F)F)C(F)(F)F	0.416	CCCCCCn1cc[n+](C)c1	O=S(=O)([N-]S(=O)(=O)C(F)(F)F)C(F)(F)F	CCCCCCn1cc[n+](C)c1.O=S(=O)([N-]S(=O)(=O)C(F)(F)F)C(F)(F)F
281.9	988.2	CCCCCCn1cc[n+](C)c1.O=S(=O)([N-]S(=O)(=O)C(F)(F)F)C(F)(F)F	0.3485	CCCCCCn1cc[n+](C)c1	O=S(=O)([N-]S(=O)(=O)C(F)(F)F)C(F)(F)F	CCCCCCn1cc[n+](C)c1.O=S(=O)([N-]S(=O)(=O)C(F)(F)F)C(F)(F)F
281.9	394.4	CCCCCCn1cc[n+](C)c1.O=S(=O)([N-]S(=O)(=O)C(F)(F)F)C(F)(F)F	0.166	CCCCCCn1cc[n+](C)c1	O=S(=O)([N-]S(=O)(=O)C(F)(F)F)C(F)(F)F	CCCCCCn1cc[n+](C)c1.O=S(=O)([N-]S(=O)(=O)C(F)(F)F)C(F)(F)F
281.9	97.8	CCCCCCn1cc[n+](C)c1.O=S(=O)([N-]S(=O)(=O)C(F)(F)F)C(F)(F)F	0.05	CCCCCCn1cc[n+](C)c1	O=S(=O)([N-]S(=O)(=O)C(F)(F)F)C(F)(F)F	CCCCCCn1cc[n+](C)c1.O=S(=O)([N-]S(=O)(=O)C(F)(F)F)C(F)(F)F
281.9	98.2	CCCCCCn1cc[n+](C)c1.O=S(=O)([N-]S(=O)(=O)C(F)(F)F)C(F)(F)F	0.047	CCCCCCn1cc[n+](C)c1	O=S(=O)([N-]S(=O)(=O)C(F)(F)F)C(F)(F)F	CCCCCCn1cc[n+](C)c1.O=S(=O)([N-]S(=O)(=O)C(F)(F)F)C(F)(F)F
281.9	48.2	CCCCCCn1cc[n+](C)c1.O=S(=O)([N-]S(=O)(=O)C(F)(F)F)C(F)(F)F	0.027	CCCCCCn1cc[n+](C)c1	O=S(=O)([N-]S(=O)(=O)C(F)(F)F)C(F)(F)F	CCCCCCn1cc[n+](C)c1.O=S(=O)([N-]S(=O)(=O)C(F)(F)F)C(F)(F)F
281.9	48.6	CCCCCCn1cc[n+](C)c1.O=S(=O)([N-]S(=O)(=O)C(F)(F)F)C(F)(F)F	0.024	CCCCCCn1cc[n+](C)c1	O=S(=O)([N-]S(=O)(=O)C(F)(F)F)C(F)(F)F	CCCCCCn1cc[n+](C)c1.O=S(=O)([N-]S(=O)(=O)C(F)(F)F)C(F)(F)F
281.9	9	CCCCCCn1cc[n+](C)c1.O=S(=O)([N-]S(=O)(=O)C(F)(F)F)C(F)(F)F	0.007	CCCCCCn1cc[n+](C)c1	O=S(=O)([N-]S(=O)(=O)C(F)(F)F)C(F)(F)F	CCCCCCn1cc[n+](C)c1.O=S(=O)([N-]S(=O)(=O)C(F)(F)F)C(F)(F)F
282	1975.7	CCCCCCn1cc[n+](C)c1.O=S(=O)([N-]S(=O)(=O)C(F)(F)F)C(F)(F)F	0.539	CCCCCCn1cc[n+](C)c1	O=S(=O)([N-]S(=O)(=O)C(F)(F)F)C(F)(F)F	CCCCCCn1cc[n+](C)c1.O=S(=O)([N-]S(=O)(=O)C(F)(F)F)C(F)(F)F
282	1284.4	CCCCCCn1cc[n+](C)c1.O=S(=O)([N-]S(=O)(=O)C(F)(F)F)C(F)(F)F	0.417	CCCCCCn1cc[n+](C)c1	O=S(=O)([N-]S(=O)(=O)C(F)(F)F)C(F)(F)F	CCCCCCn1cc[n+](C)c1.O=S(=O)([N-]S(=O)(=O)C(F)(F)F)C(F)(F)F
282	692.1	CCCCCCn1cc[n+](C)c1.O=S(=O)([N-]S(=O)(=O)C(F)(F)F)C(F)(F)F	0.265	CCCCCCn1cc[n+](C)c1	O=S(=O)([N-]S(=O)(=O)C(F)(F)F)C(F)(F)F	CCCCCCn1cc[n+](C)c1.O=S(=O)([N-]S(=O)(=O)C(F)(F)F)C(F)(F)F
282	394.4	CCCCCCn1cc[n+](C)c1.O=S(=O)([N-]S(=O)(=O)C(F)(F)F)C(F)(F)F	0.168	CCCCCCn1cc[n+](C)c1	O=S(=O)([N-]S(=O)(=O)C(F)(F)F)C(F)(F)F	CCCCCCn1cc[n+](C)c1.O=S(=O)([N-]S(=O)(=O)C(F)(F)F)C(F)(F)F
282	8.9	CCCCCCn1cc[n+](C)c1.O=S(=O)([N-]S(=O)(=O)C(F)(F)F)C(F)(F)F	0.006	CCCCCCn1cc[n+](C)c1	O=S(=O)([N-]S(=O)(=O)C(F)(F)F)C(F)(F)F	CCCCCCn1cc[n+](C)c1.O=S(=O)([N-]S(=O)(=O)C(F)(F)F)C(F)(F)F
282.05	1300.27	CCCC[n+]1ccn(C)c1.F[P-](F)(F)(F)(F)F	0.284	CCCC[n+]1ccn(C)c1	F[P-](F)(F)(F)(F)F	CCCC[n+]1ccn(C)c1.F[P-](F)(F)(F)(F)F
282.1	1483	CCCCCCn1cc[n+](C)c1.O=S(=O)([N-]S(=O)(=O)C(F)(F)F)C(F)(F)F	0.451	CCCCCCn1cc[n+](C)c1	O=S(=O)([N-]S(=O)(=O)C(F)(F)F)C(F)(F)F	CCCCCCn1cc[n+](C)c1.O=S(=O)([N-]S(=O)(=O)C(F)(F)F)C(F)(F)F
282.1	1300.3	CCCC[n+]1ccn(C)c1.F[P-](F)(F)(F)(F)F	0.284	CCCC[n+]1ccn(C)c1	F[P-](F)(F)(F)(F)F	CCCC[n+]1ccn(C)c1.F[P-](F)(F)(F)(F)F
282.1	692.2	CCCCCCn1cc[n+](C)c1.O=S(=O)([N-]S(=O)(=O)C(F)(F)F)C(F)(F)F	0.266	CCCCCCn1cc[n+](C)c1	O=S(=O)([N-]S(=O)(=O)C(F)(F)F)C(F)(F)F	CCCCCCn1cc[n+](C)c1.O=S(=O)([N-]S(=O)(=O)C(F)(F)F)C(F)(F)F
282.75	10.17	CCCC[n+]1ccn(C)c1.F[B-](F)(F)F	0.002	CCCC[n+]1ccn(C)c1	F[B-](F)(F)F	CCCC[n+]1ccn(C)c1.F[B-](F)(F)F
282.95	50.15	CCCC[n+]1ccn(C)c1.F[B-](F)(F)F	0.013	CCCC[n+]1ccn(C)c1	F[B-](F)(F)F	CCCC[n+]1ccn(C)c1.F[B-](F)(F)F
283	1499.9	CC(=O)[O-].CCCC[n+]1ccn(C)c1	0.467	CCCC[n+]1ccn(C)c1	CC(=O)[O-]	CCCC[n+]1ccn(C)c1.CC(=O)[O-]
283.05	1999.75	CCCC[n+]1ccn(C)c1.F[P-](F)(F)(F)(F)F	0.379	CCCC[n+]1ccn(C)c1	F[P-](F)(F)(F)(F)F	CCCC[n+]1ccn(C)c1.F[P-](F)(F)(F)(F)F
283.05	2000.19	CCCC[n+]1ccn(C)c1.F[B-](F)(F)F	0.364	CCCC[n+]1ccn(C)c1	F[B-](F)(F)F	CCCC[n+]1ccn(C)c1.F[B-](F)(F)F
283.05	1499.8	CCCC[n+]1ccn(C)c1.F[P-](F)(F)(F)(F)F	0.309	CCCC[n+]1ccn(C)c1	F[P-](F)(F)(F)(F)F	CCCC[n+]1ccn(C)c1.F[P-](F)(F)(F)(F)F
283.05	1300.19	CCCC[n+]1ccn(C)c1.F[B-](F)(F)F	0.265	CCCC[n+]1ccn(C)c1	F[B-](F)(F)F	CCCC[n+]1ccn(C)c1.F[B-](F)(F)F
283.05	999.67	CCCC[n+]1ccn(C)c1.F[B-](F)(F)F	0.216	CCCC[n+]1ccn(C)c1	F[B-](F)(F)F	CCCC[n+]1ccn(C)c1.F[B-](F)(F)F
283.05	400.1	CCCC[n+]1ccn(C)c1.F[B-](F)(F)F	0.096	CCCC[n+]1ccn(C)c1	F[B-](F)(F)F	CCCC[n+]1ccn(C)c1.F[B-](F)(F)F
283.05	100.18	CCCC[n+]1ccn(C)c1.F[P-](F)(F)(F)(F)F	0.029	CCCC[n+]1ccn(C)c1	F[P-](F)(F)(F)(F)F	CCCC[n+]1ccn(C)c1.F[P-](F)(F)(F)(F)F
283.05	100.1	CCCC[n+]1ccn(C)c1.F[B-](F)(F)F	0.026	CCCC[n+]1ccn(C)c1	F[B-](F)(F)F	CCCC[n+]1ccn(C)c1.F[B-](F)(F)F
283.05	50.09	CCCC[n+]1ccn(C)c1.F[P-](F)(F)(F)(F)F	0.016	CCCC[n+]1ccn(C)c1	F[P-](F)(F)(F)(F)F	CCCC[n+]1ccn(C)c1.F[P-](F)(F)(F)(F)F
283.05	9.69	CCCC[n+]1ccn(C)c1.F[P-](F)(F)(F)(F)F	0.004	CCCC[n+]1ccn(C)c1	F[P-](F)(F)(F)(F)F	CCCC[n+]1ccn(C)c1.F[P-](F)(F)(F)(F)F
283.1	1999.9	CC(=O)[O-].CCCC[n+]1ccn(C)c1	0.511	CCCC[n+]1ccn(C)c1	CC(=O)[O-]	CCCC[n+]1ccn(C)c1.CC(=O)[O-]
283.1	1301.6	CC(=O)[O-].CCCC[n+]1ccn(C)c1	0.449	CCCC[n+]1ccn(C)c1	CC(=O)[O-]	CCCC[n+]1ccn(C)c1.CC(=O)[O-]
283.1	999.3	CC(=O)[O-].CCCC[n+]1ccn(C)c1	0.416	CCCC[n+]1ccn(C)c1	CC(=O)[O-]	CCCC[n+]1ccn(C)c1.CC(=O)[O-]
283.1	699.4	CC(=O)[O-].CCCC[n+]1ccn(C)c1	0.393	CCCC[n+]1ccn(C)c1	CC(=O)[O-]	CCCC[n+]1ccn(C)c1.CC(=O)[O-]
283.1	1999.8	CCCC[n+]1ccn(C)c1.F[P-](F)(F)(F)(F)F	0.379	CCCC[n+]1ccn(C)c1	F[P-](F)(F)(F)(F)F	CCCC[n+]1ccn(C)c1.F[P-](F)(F)(F)(F)F
283.1	1300	CCCCn1cc[n+](C)c1.O=S(=O)([N-]S(=O)(=O)C(F)(F)F)C(F)(F)F	0.369	CCCCn1cc[n+](C)c1	O=S(=O)([N-]S(=O)(=O)C(F)(F)F)C(F)(F)F	CCCCn1cc[n+](C)c1.O=S(=O)([N-]S(=O)(=O)C(F)(F)F)C(F)(F)F
283.1	399.7	CC(=O)[O-].CCCC[n+]1ccn(C)c1	0.357	CCCC[n+]1ccn(C)c1	CC(=O)[O-]	CCCC[n+]1ccn(C)c1.CC(=O)[O-]
283.1	1200	CCCCn1cc[n+](C)c1.O=S(=O)([N-]S(=O)(=O)C(F)(F)F)C(F)(F)F	0.3495	CCCCn1cc[n+](C)c1	O=S(=O)([N-]S(=O)(=O)C(F)(F)F)C(F)(F)F	CCCCn1cc[n+](C)c1.O=S(=O)([N-]S(=O)(=O)C(F)(F)F)C(F)(F)F
283.1	1300	CCCC[N+]1(C)CCCC1.O=S(=O)([N-]S(=O)(=O)C(F)(F)F)C(F)(F)F	0.34	CCCC[N+]1(C)CCCC1	O=S(=O)([N-]S(=O)(=O)C(F)(F)F)C(F)(F)F	CCCC[N+]1(C)CCCC1.O=S(=O)([N-]S(=O)(=O)C(F)(F)F)C(F)(F)F
283.1	1100	CCCCn1cc[n+](C)c1.O=S(=O)([N-]S(=O)(=O)C(F)(F)F)C(F)(F)F	0.33	CCCCn1cc[n+](C)c1	O=S(=O)([N-]S(=O)(=O)C(F)(F)F)C(F)(F)F	CCCCn1cc[n+](C)c1.O=S(=O)([N-]S(=O)(=O)C(F)(F)F)C(F)(F)F
283.1	1200	CCCC[N+]1(C)CCCC1.O=S(=O)([N-]S(=O)(=O)C(F)(F)F)C(F)(F)F	0.32	CCCC[N+]1(C)CCCC1	O=S(=O)([N-]S(=O)(=O)C(F)(F)F)C(F)(F)F	CCCC[N+]1(C)CCCC1.O=S(=O)([N-]S(=O)(=O)C(F)(F)F)C(F)(F)F
283.1	1499.8	CCCC[n+]1ccn(C)c1.F[P-](F)(F)(F)(F)F	0.309	CCCC[n+]1ccn(C)c1	F[P-](F)(F)(F)(F)F	CCCC[n+]1ccn(C)c1.F[P-](F)(F)(F)(F)F
283.1	100.2	CC(=O)[O-].CCCC[n+]1ccn(C)c1	0.307	CCCC[n+]1ccn(C)c1	CC(=O)[O-]	CCCC[n+]1ccn(C)c1.CC(=O)[O-]
283.1	1000	CCCCn1cc[n+](C)c1.O=S(=O)([N-]S(=O)(=O)C(F)(F)F)C(F)(F)F	0.307	CCCCn1cc[n+](C)c1	O=S(=O)([N-]S(=O)(=O)C(F)(F)F)C(F)(F)F	CCCCn1cc[n+](C)c1.O=S(=O)([N-]S(=O)(=O)C(F)(F)F)C(F)(F)F
283.1	1100	CCCC[N+]1(C)CCCC1.O=S(=O)([N-]S(=O)(=O)C(F)(F)F)C(F)(F)F	0.305	CCCC[N+]1(C)CCCC1	O=S(=O)([N-]S(=O)(=O)C(F)(F)F)C(F)(F)F	CCCC[N+]1(C)CCCC1.O=S(=O)([N-]S(=O)(=O)C(F)(F)F)C(F)(F)F
283.1	50.2	CC(=O)[O-].CCCC[n+]1ccn(C)c1	0.273	CCCC[n+]1ccn(C)c1	CC(=O)[O-]	CCCC[n+]1ccn(C)c1.CC(=O)[O-]
283.1	850	CCCCn1cc[n+](C)c1.O=S(=O)([N-]S(=O)(=O)C(F)(F)F)C(F)(F)F	0.272	CCCCn1cc[n+](C)c1	O=S(=O)([N-]S(=O)(=O)C(F)(F)F)C(F)(F)F	CCCCn1cc[n+](C)c1.O=S(=O)([N-]S(=O)(=O)C(F)(F)F)C(F)(F)F
283.1	1000	CCCC[N+]1(C)CCCC1.O=S(=O)([N-]S(=O)(=O)C(F)(F)F)C(F)(F)F	0.27	CCCC[N+]1(C)CCCC1	O=S(=O)([N-]S(=O)(=O)C(F)(F)F)C(F)(F)F	CCCC[N+]1(C)CCCC1.O=S(=O)([N-]S(=O)(=O)C(F)(F)F)C(F)(F)F
283.1	1300	CCCC[n+]1ccn(C)c1.F[P-](F)(F)(F)(F)F	0.262	CCCC[n+]1ccn(C)c1	F[P-](F)(F)(F)(F)F	CCCC[n+]1ccn(C)c1.F[P-](F)(F)(F)(F)F
283.1	1250	CCCC[n+]1ccn(C)c1.F[P-](F)(F)(F)(F)F	0.254	CCCC[n+]1ccn(C)c1	F[P-](F)(F)(F)(F)F	CCCC[n+]1ccn(C)c1.F[P-](F)(F)(F)(F)F
283.1	1200	CCCC[n+]1ccn(C)c1.F[P-](F)(F)(F)(F)F	0.246	CCCC[n+]1ccn(C)c1	F[P-](F)(F)(F)(F)F	CCCC[n+]1ccn(C)c1.F[P-](F)(F)(F)(F)F
283.1	1300	CCCC[n+]1ccn(C)c1.F[B-](F)(F)F	0.243	CCCC[n+]1ccn(C)c1	F[B-](F)(F)F	CCCC[n+]1ccn(C)c1.F[B-](F)(F)F
283.1	1150	CCCC[n+]1ccn(C)c1.F[P-](F)(F)(F)(F)F	0.238	CCCC[n+]1ccn(C)c1	F[P-](F)(F)(F)(F)F	CCCC[n+]1ccn(C)c1.F[P-](F)(F)(F)(F)F
283.1	850	CCCC[N+]1(C)CCCC1.O=S(=O)([N-]S(=O)(=O)C(F)(F)F)C(F)(F)F	0.238	CCCC[N+]1(C)CCCC1	O=S(=O)([N-]S(=O)(=O)C(F)(F)F)C(F)(F)F	CCCC[N+]1(C)CCCC1.O=S(=O)([N-]S(=O)(=O)C(F)(F)F)C(F)(F)F
283.1	700	CCCCn1cc[n+](C)c1.O=S(=O)([N-]S(=O)(=O)C(F)(F)F)C(F)(F)F	0.2335	CCCCn1cc[n+](C)c1	O=S(=O)([N-]S(=O)(=O)C(F)(F)F)C(F)(F)F	CCCCn1cc[n+](C)c1.O=S(=O)([N-]S(=O)(=O)C(F)(F)F)C(F)(F)F
283.1	1100	CCCC[n+]1ccn(C)c1.F[P-](F)(F)(F)(F)F	0.23	CCCC[n+]1ccn(C)c1	F[P-](F)(F)(F)(F)F	CCCC[n+]1ccn(C)c1.F[P-](F)(F)(F)(F)F
283.1	1200	CCCC[n+]1ccn(C)c1.F[B-](F)(F)F	0.228	CCCC[n+]1ccn(C)c1	F[B-](F)(F)F	CCCC[n+]1ccn(C)c1.F[B-](F)(F)F
283.1	1050	CCCC[n+]1ccn(C)c1.F[P-](F)(F)(F)(F)F	0.2215	CCCC[n+]1ccn(C)c1	F[P-](F)(F)(F)(F)F	CCCC[n+]1ccn(C)c1.F[P-](F)(F)(F)(F)F
283.1	1100	CCCC[n+]1ccn(C)c1.F[B-](F)(F)F	0.2165	CCCC[n+]1ccn(C)c1	F[B-](F)(F)F	CCCC[n+]1ccn(C)c1.F[B-](F)(F)F
283.1	1000	CCCC[n+]1ccn(C)c1.F[P-](F)(F)(F)(F)F	0.2135	CCCC[n+]1ccn(C)c1	F[P-](F)(F)(F)(F)F	CCCC[n+]1ccn(C)c1.F[P-](F)(F)(F)(F)F
283.1	600	CCCCn1cc[n+](C)c1.O=S(=O)([N-]S(=O)(=O)C(F)(F)F)C(F)(F)F	0.209	CCCCn1cc[n+](C)c1	O=S(=O)([N-]S(=O)(=O)C(F)(F)F)C(F)(F)F	CCCCn1cc[n+](C)c1.O=S(=O)([N-]S(=O)(=O)C(F)(F)F)C(F)(F)F
283.1	949	CCCC[n+]1ccn(C)c1.F[P-](F)(F)(F)(F)F	0.205	CCCC[n+]1ccn(C)c1	F[P-](F)(F)(F)(F)F	CCCC[n+]1ccn(C)c1.F[P-](F)(F)(F)(F)F
283.1	950	CCCC[n+]1ccn(C)c1.F[P-](F)(F)(F)(F)F	0.205	CCCC[n+]1ccn(C)c1	F[P-](F)(F)(F)(F)F	CCCC[n+]1ccn(C)c1.F[P-](F)(F)(F)(F)F
283.1	700	CCCC[N+]1(C)CCCC1.O=S(=O)([N-]S(=O)(=O)C(F)(F)F)C(F)(F)F	0.2	CCCC[N+]1(C)CCCC1	O=S(=O)([N-]S(=O)(=O)C(F)(F)F)C(F)(F)F	CCCC[N+]1(C)CCCC1.O=S(=O)([N-]S(=O)(=O)C(F)(F)F)C(F)(F)F
283.1	600	CCCC[N+]1(C)CCCC1.O=S(=O)([N-]S(=O)(=O)C(F)(F)F)C(F)(F)F	0.198	CCCC[N+]1(C)CCCC1	O=S(=O)([N-]S(=O)(=O)C(F)(F)F)C(F)(F)F	CCCC[N+]1(C)CCCC1.O=S(=O)([N-]S(=O)(=O)C(F)(F)F)C(F)(F)F
283.1	900	CCCC[n+]1ccn(C)c1.F[P-](F)(F)(F)(F)F	0.196	CCCC[n+]1ccn(C)c1	F[P-](F)(F)(F)(F)F	CCCC[n+]1ccn(C)c1.F[P-](F)(F)(F)(F)F
283.1	1000	CCCC[n+]1ccn(C)c1.F[B-](F)(F)F	0.196	CCCC[n+]1ccn(C)c1	F[B-](F)(F)F	CCCC[n+]1ccn(C)c1.F[B-](F)(F)F
283.1	550	CCCCn1cc[n+](C)c1.O=S(=O)([N-]S(=O)(=O)C(F)(F)F)C(F)(F)F	0.193	CCCCn1cc[n+](C)c1	O=S(=O)([N-]S(=O)(=O)C(F)(F)F)C(F)(F)F	CCCCn1cc[n+](C)c1.O=S(=O)([N-]S(=O)(=O)C(F)(F)F)C(F)(F)F
283.1	900	CCCC[n+]1ccn(C)c1.F[B-](F)(F)F	0.19	CCCC[n+]1ccn(C)c1	F[B-](F)(F)F	CCCC[n+]1ccn(C)c1.F[B-](F)(F)F
283.1	10.2	CC(=O)[O-].CCCC[n+]1ccn(C)c1	0.19	CCCC[n+]1ccn(C)c1	CC(=O)[O-]	CCCC[n+]1ccn(C)c1.CC(=O)[O-]
283.1	551	CCCCn1cc[n+](C)c1.O=S(=O)([N-]S(=O)(=O)C(F)(F)F)C(F)(F)F	0.189	CCCCn1cc[n+](C)c1	O=S(=O)([N-]S(=O)(=O)C(F)(F)F)C(F)(F)F	CCCCn1cc[n+](C)c1.O=S(=O)([N-]S(=O)(=O)C(F)(F)F)C(F)(F)F
283.1	850	CCCC[n+]1ccn(C)c1.F[P-](F)(F)(F)(F)F	0.187	CCCC[n+]1ccn(C)c1	F[P-](F)(F)(F)(F)F	CCCC[n+]1ccn(C)c1.F[P-](F)(F)(F)(F)F
283.1	849	CCCC[n+]1ccn(C)c1.F[P-](F)(F)(F)(F)F	0.186	CCCC[n+]1ccn(C)c1	F[P-](F)(F)(F)(F)F	CCCC[n+]1ccn(C)c1.F[P-](F)(F)(F)(F)F
283.1	800	CCCC[n+]1ccn(C)c1.F[P-](F)(F)(F)(F)F	0.178	CCCC[n+]1ccn(C)c1	F[P-](F)(F)(F)(F)F	CCCC[n+]1ccn(C)c1.F[P-](F)(F)(F)(F)F
283.1	799	CCCC[n+]1ccn(C)c1.F[P-](F)(F)(F)(F)F	0.177	CCCC[n+]1ccn(C)c1	F[P-](F)(F)(F)(F)F	CCCC[n+]1ccn(C)c1.F[P-](F)(F)(F)(F)F
283.1	850	CCCC[n+]1ccn(C)c1.F[B-](F)(F)F	0.171	CCCC[n+]1ccn(C)c1	F[B-](F)(F)F	CCCC[n+]1ccn(C)c1.F[B-](F)(F)F
283.1	750	CCCC[n+]1ccn(C)c1.F[P-](F)(F)(F)(F)F	0.168	CCCC[n+]1ccn(C)c1	F[P-](F)(F)(F)(F)F	CCCC[n+]1ccn(C)c1.F[P-](F)(F)(F)(F)F
283.1	700	CCCC[n+]1ccn(C)c1.F[P-](F)(F)(F)(F)F	0.1585	CCCC[n+]1ccn(C)c1	F[P-](F)(F)(F)(F)F	CCCC[n+]1ccn(C)c1.F[P-](F)(F)(F)(F)F
283.1	550	CCCC[N+]1(C)CCCC1.O=S(=O)([N-]S(=O)(=O)C(F)(F)F)C(F)(F)F	0.158	CCCC[N+]1(C)CCCC1	O=S(=O)([N-]S(=O)(=O)C(F)(F)F)C(F)(F)F	CCCC[N+]1(C)CCCC1.O=S(=O)([N-]S(=O)(=O)C(F)(F)F)C(F)(F)F
283.1	650	CCCC[n+]1ccn(C)c1.F[P-](F)(F)(F)(F)F	0.1485	CCCC[n+]1ccn(C)c1	F[P-](F)(F)(F)(F)F	CCCC[n+]1ccn(C)c1.F[P-](F)(F)(F)(F)F
283.1	700	CCCC[n+]1ccn(C)c1.F[B-](F)(F)F	0.144	CCCC[n+]1ccn(C)c1	F[B-](F)(F)F	CCCC[n+]1ccn(C)c1.F[B-](F)(F)F
283.1	400	CCCCn1cc[n+](C)c1.O=S(=O)([N-]S(=O)(=O)C(F)(F)F)C(F)(F)F	0.144	CCCCn1cc[n+](C)c1	O=S(=O)([N-]S(=O)(=O)C(F)(F)F)C(F)(F)F	CCCCn1cc[n+](C)c1.O=S(=O)([N-]S(=O)(=O)C(F)(F)F)C(F)(F)F
283.1	600	CCCC[n+]1ccn(C)c1.F[B-](F)(F)F	0.14	CCCC[n+]1ccn(C)c1	F[B-](F)(F)F	CCCC[n+]1ccn(C)c1.F[B-](F)(F)F
283.1	600	CCCC[n+]1ccn(C)c1.F[P-](F)(F)(F)(F)F	0.139	CCCC[n+]1ccn(C)c1	F[P-](F)(F)(F)(F)F	CCCC[n+]1ccn(C)c1.F[P-](F)(F)(F)(F)F
283.1	1999.9	CC[NH3+].O=[N+]([O-])[O-]	0.129	CC[NH3+]	O=[N+]([O-])[O-]	CC[NH3+].O=[N+]([O-])[O-]
283.1	550	CCCC[n+]1ccn(C)c1.F[P-](F)(F)(F)(F)F	0.1285	CCCC[n+]1ccn(C)c1	F[P-](F)(F)(F)(F)F	CCCC[n+]1ccn(C)c1.F[P-](F)(F)(F)(F)F
283.1	499	CCCC[n+]1ccn(C)c1.F[P-](F)(F)(F)(F)F	0.118	CCCC[n+]1ccn(C)c1	F[P-](F)(F)(F)(F)F	CCCC[n+]1ccn(C)c1.F[P-](F)(F)(F)(F)F
283.1	500	CCCC[n+]1ccn(C)c1.F[P-](F)(F)(F)(F)F	0.118	CCCC[n+]1ccn(C)c1	F[P-](F)(F)(F)(F)F	CCCC[n+]1ccn(C)c1.F[P-](F)(F)(F)(F)F
283.1	500	CCCC[n+]1ccn(C)c1.F[B-](F)(F)F	0.117	CCCC[n+]1ccn(C)c1	F[B-](F)(F)F	CCCC[n+]1ccn(C)c1.F[B-](F)(F)F
283.1	550	CCCC[n+]1ccn(C)c1.F[B-](F)(F)F	0.115	CCCC[n+]1ccn(C)c1	F[B-](F)(F)F	CCCC[n+]1ccn(C)c1.F[B-](F)(F)F
283.1	1750.6	CC[NH3+].O=[N+]([O-])[O-]	0.115	CC[NH3+]	O=[N+]([O-])[O-]	CC[NH3+].O=[N+]([O-])[O-]
283.1	400	CCCC[N+]1(C)CCCC1.O=S(=O)([N-]S(=O)(=O)C(F)(F)F)C(F)(F)F	0.114	CCCC[N+]1(C)CCCC1	O=S(=O)([N-]S(=O)(=O)C(F)(F)F)C(F)(F)F	CCCC[N+]1(C)CCCC1.O=S(=O)([N-]S(=O)(=O)C(F)(F)F)C(F)(F)F
283.1	450	CCCC[n+]1ccn(C)c1.F[P-](F)(F)(F)(F)F	0.1075	CCCC[n+]1ccn(C)c1	F[P-](F)(F)(F)(F)F	CCCC[n+]1ccn(C)c1.F[P-](F)(F)(F)(F)F
283.1	400	CCCC[n+]1ccn(C)c1.F[P-](F)(F)(F)(F)F	0.09665	CCCC[n+]1ccn(C)c1	F[P-](F)(F)(F)(F)F	CCCC[n+]1ccn(C)c1.F[P-](F)(F)(F)(F)F
283.1	250	CCCCn1cc[n+](C)c1.O=S(=O)([N-]S(=O)(=O)C(F)(F)F)C(F)(F)F	0.0921	CCCCn1cc[n+](C)c1	O=S(=O)([N-]S(=O)(=O)C(F)(F)F)C(F)(F)F	CCCCn1cc[n+](C)c1.O=S(=O)([N-]S(=O)(=O)C(F)(F)F)C(F)(F)F
283.1	200	CCCC[N+]1(C)CCCC1.O=S(=O)([N-]S(=O)(=O)C(F)(F)F)C(F)(F)F	0.087	CCCC[N+]1(C)CCCC1	O=S(=O)([N-]S(=O)(=O)C(F)(F)F)C(F)(F)F	CCCC[N+]1(C)CCCC1.O=S(=O)([N-]S(=O)(=O)C(F)(F)F)C(F)(F)F
283.1	350	CCCC[n+]1ccn(C)c1.F[P-](F)(F)(F)(F)F	0.08555	CCCC[n+]1ccn(C)c1	F[P-](F)(F)(F)(F)F	CCCC[n+]1ccn(C)c1.F[P-](F)(F)(F)(F)F
283.1	1250.1	CC[NH3+].O=[N+]([O-])[O-]	0.084	CC[NH3+]	O=[N+]([O-])[O-]	CC[NH3+].O=[N+]([O-])[O-]
283.1	400	CCCC[n+]1ccn(C)c1.F[B-](F)(F)F	0.083	CCCC[n+]1ccn(C)c1	F[B-](F)(F)F	CCCC[n+]1ccn(C)c1.F[B-](F)(F)F
283.1	200	CCCCn1cc[n+](C)c1.O=S(=O)([N-]S(=O)(=O)C(F)(F)F)C(F)(F)F	0.08205	CCCCn1cc[n+](C)c1	O=S(=O)([N-]S(=O)(=O)C(F)(F)F)C(F)(F)F	CCCCn1cc[n+](C)c1.O=S(=O)([N-]S(=O)(=O)C(F)(F)F)C(F)(F)F
283.1	300	CCCC[n+]1ccn(C)c1.F[P-](F)(F)(F)(F)F	0.0742	CCCC[n+]1ccn(C)c1	F[P-](F)(F)(F)(F)F	CCCC[n+]1ccn(C)c1.F[P-](F)(F)(F)(F)F
283.1	1000.5	CC[NH3+].O=[N+]([O-])[O-]	0.068	CC[NH3+]	O=[N+]([O-])[O-]	CC[NH3+].O=[N+]([O-])[O-]
283.1	250	CCCC[N+]1(C)CCCC1.O=S(=O)([N-]S(=O)(=O)C(F)(F)F)C(F)(F)F	0.067	CCCC[N+]1(C)CCCC1	O=S(=O)([N-]S(=O)(=O)C(F)(F)F)C(F)(F)F	CCCC[N+]1(C)CCCC1.O=S(=O)([N-]S(=O)(=O)C(F)(F)F)C(F)(F)F
283.1	250	CCCC[n+]1ccn(C)c1.F[P-](F)(F)(F)(F)F	0.06245	CCCC[n+]1ccn(C)c1	F[P-](F)(F)(F)(F)F	CCCC[n+]1ccn(C)c1.F[P-](F)(F)(F)(F)F
283.1	750.5	CC[NH3+].O=[N+]([O-])[O-]	0.052	CC[NH3+]	O=[N+]([O-])[O-]	CC[NH3+].O=[N+]([O-])[O-]
283.1	250	CCCC[n+]1ccn(C)c1.F[B-](F)(F)F	0.0506	CCCC[n+]1ccn(C)c1	F[B-](F)(F)F	CCCC[n+]1ccn(C)c1.F[B-](F)(F)F
283.1	200	CCCC[n+]1ccn(C)c1.F[P-](F)(F)(F)(F)F	0.0504	CCCC[n+]1ccn(C)c1	F[P-](F)(F)(F)(F)F	CCCC[n+]1ccn(C)c1.F[P-](F)(F)(F)(F)F
283.1	100	CCCCn1cc[n+](C)c1.O=S(=O)([N-]S(=O)(=O)C(F)(F)F)C(F)(F)F	0.0385	CCCCn1cc[n+](C)c1	O=S(=O)([N-]S(=O)(=O)C(F)(F)F)C(F)(F)F	CCCCn1cc[n+](C)c1.O=S(=O)([N-]S(=O)(=O)C(F)(F)F)C(F)(F)F
283.1	150	CCCC[n+]1ccn(C)c1.F[P-](F)(F)(F)(F)F	0.0382	CCCC[n+]1ccn(C)c1	F[P-](F)(F)(F)(F)F	CCCC[n+]1ccn(C)c1.F[P-](F)(F)(F)(F)F
283.1	500.4	CC[NH3+].O=[N+]([O-])[O-]	0.034	CC[NH3+]	O=[N+]([O-])[O-]	CC[NH3+].O=[N+]([O-])[O-]
283.1	100.2	CCCC[n+]1ccn(C)c1.F[P-](F)(F)(F)(F)F	0.029	CCCC[n+]1ccn(C)c1	F[P-](F)(F)(F)(F)F	CCCC[n+]1ccn(C)c1.F[P-](F)(F)(F)(F)F
283.1	99.9	CCCC[n+]1ccn(C)c1.F[P-](F)(F)(F)(F)F	0.0267	CCCC[n+]1ccn(C)c1	F[P-](F)(F)(F)(F)F	CCCC[n+]1ccn(C)c1.F[P-](F)(F)(F)(F)F
283.1	100	CCCC[N+]1(C)CCCC1.O=S(=O)([N-]S(=O)(=O)C(F)(F)F)C(F)(F)F	0.0267	CCCC[N+]1(C)CCCC1	O=S(=O)([N-]S(=O)(=O)C(F)(F)F)C(F)(F)F	CCCC[N+]1(C)CCCC1.O=S(=O)([N-]S(=O)(=O)C(F)(F)F)C(F)(F)F
283.1	19.8	CCCC[N+]1(C)CCCC1.O=S(=O)([N-]S(=O)(=O)C(F)(F)F)C(F)(F)F	0.0264	CCCC[N+]1(C)CCCC1	O=S(=O)([N-]S(=O)(=O)C(F)(F)F)C(F)(F)F	CCCC[N+]1(C)CCCC1.O=S(=O)([N-]S(=O)(=O)C(F)(F)F)C(F)(F)F
283.1	100	CCCC[n+]1ccn(C)c1.F[P-](F)(F)(F)(F)F	0.0244	CCCC[n+]1ccn(C)c1	F[P-](F)(F)(F)(F)F	CCCC[n+]1ccn(C)c1.F[P-](F)(F)(F)(F)F
283.1	99.9	CCCC[n+]1ccn(C)c1.F[B-](F)(F)F	0.0197	CCCC[n+]1ccn(C)c1	F[B-](F)(F)F	CCCC[n+]1ccn(C)c1.F[B-](F)(F)F
283.1	49.9	CCCCn1cc[n+](C)c1.O=S(=O)([N-]S(=O)(=O)C(F)(F)F)C(F)(F)F	0.01875	CCCCn1cc[n+](C)c1	O=S(=O)([N-]S(=O)(=O)C(F)(F)F)C(F)(F)F	CCCCn1cc[n+](C)c1.O=S(=O)([N-]S(=O)(=O)C(F)(F)F)C(F)(F)F
283.1	250.9	CC[NH3+].O=[N+]([O-])[O-]	0.017	CC[NH3+]	O=[N+]([O-])[O-]	CC[NH3+].O=[N+]([O-])[O-]
283.1	50.1	CCCC[n+]1ccn(C)c1.F[P-](F)(F)(F)(F)F	0.016	CCCC[n+]1ccn(C)c1	F[P-](F)(F)(F)(F)F	CCCC[n+]1ccn(C)c1.F[P-](F)(F)(F)(F)F
283.1	19.9	CCCCn1cc[n+](C)c1.O=S(=O)([N-]S(=O)(=O)C(F)(F)F)C(F)(F)F	0.0135	CCCCn1cc[n+](C)c1	O=S(=O)([N-]S(=O)(=O)C(F)(F)F)C(F)(F)F	CCCCn1cc[n+](C)c1.O=S(=O)([N-]S(=O)(=O)C(F)(F)F)C(F)(F)F
283.1	7.31	CCCC[N+]1(C)CCCC1.O=S(=O)([N-]S(=O)(=O)C(F)(F)F)C(F)(F)F	0.0128	CCCC[N+]1(C)CCCC1	O=S(=O)([N-]S(=O)(=O)C(F)(F)F)C(F)(F)F	CCCC[N+]1(C)CCCC1.O=S(=O)([N-]S(=O)(=O)C(F)(F)F)C(F)(F)F
283.1	49.9	CCCC[n+]1ccn(C)c1.F[P-](F)(F)(F)(F)F	0.01275	CCCC[n+]1ccn(C)c1	F[P-](F)(F)(F)(F)F	CCCC[n+]1ccn(C)c1.F[P-](F)(F)(F)(F)F
283.1	49.9	CCCC[N+]1(C)CCCC1.O=S(=O)([N-]S(=O)(=O)C(F)(F)F)C(F)(F)F	0.0118	CCCC[N+]1(C)CCCC1	O=S(=O)([N-]S(=O)(=O)C(F)(F)F)C(F)(F)F	CCCC[N+]1(C)CCCC1.O=S(=O)([N-]S(=O)(=O)C(F)(F)F)C(F)(F)F
283.1	19.8	CCCCn1cc[n+](C)c1.O=S(=O)([N-]S(=O)(=O)C(F)(F)F)C(F)(F)F	0.0113	CCCCn1cc[n+](C)c1	O=S(=O)([N-]S(=O)(=O)C(F)(F)F)C(F)(F)F	CCCCn1cc[n+](C)c1.O=S(=O)([N-]S(=O)(=O)C(F)(F)F)C(F)(F)F
283.1	49.9	CCCC[n+]1ccn(C)c1.F[B-](F)(F)F	0.0089	CCCC[n+]1ccn(C)c1	F[B-](F)(F)F	CCCC[n+]1ccn(C)c1.F[B-](F)(F)F
283.1	2.35	CCCC[N+]1(C)CCCC1.O=S(=O)([N-]S(=O)(=O)C(F)(F)F)C(F)(F)F	0.00708	CCCC[N+]1(C)CCCC1	O=S(=O)([N-]S(=O)(=O)C(F)(F)F)C(F)(F)F	CCCC[N+]1(C)CCCC1.O=S(=O)([N-]S(=O)(=O)C(F)(F)F)C(F)(F)F
283.1	100.9	CC[NH3+].O=[N+]([O-])[O-]	0.007	CC[NH3+]	O=[N+]([O-])[O-]	CC[NH3+].O=[N+]([O-])[O-]
283.1	9.81	CCCCn1cc[n+](C)c1.O=S(=O)([N-]S(=O)(=O)C(F)(F)F)C(F)(F)F	0.0043	CCCCn1cc[n+](C)c1	O=S(=O)([N-]S(=O)(=O)C(F)(F)F)C(F)(F)F	CCCCn1cc[n+](C)c1.O=S(=O)([N-]S(=O)(=O)C(F)(F)F)C(F)(F)F
283.1	9.7	CCCC[n+]1ccn(C)c1.F[P-](F)(F)(F)(F)F	0.004	CCCC[n+]1ccn(C)c1	F[P-](F)(F)(F)(F)F	CCCC[n+]1ccn(C)c1.F[P-](F)(F)(F)(F)F
283.1	7.34	CCCCn1cc[n+](C)c1.O=S(=O)([N-]S(=O)(=O)C(F)(F)F)C(F)(F)F	0.0038	CCCCn1cc[n+](C)c1	O=S(=O)([N-]S(=O)(=O)C(F)(F)F)C(F)(F)F	CCCCn1cc[n+](C)c1.O=S(=O)([N-]S(=O)(=O)C(F)(F)F)C(F)(F)F
283.1	9.91	CCCCn1cc[n+](C)c1.O=S(=O)([N-]S(=O)(=O)C(F)(F)F)C(F)(F)F	0.0035	CCCCn1cc[n+](C)c1	O=S(=O)([N-]S(=O)(=O)C(F)(F)F)C(F)(F)F	CCCCn1cc[n+](C)c1.O=S(=O)([N-]S(=O)(=O)C(F)(F)F)C(F)(F)F
283.1	50.7	CC[NH3+].O=[N+]([O-])[O-]	0.003	CC[NH3+]	O=[N+]([O-])[O-]	CC[NH3+].O=[N+]([O-])[O-]
283.1	7.3	CCCCn1cc[n+](C)c1.O=S(=O)([N-]S(=O)(=O)C(F)(F)F)C(F)(F)F	0.0028	CCCCn1cc[n+](C)c1	O=S(=O)([N-]S(=O)(=O)C(F)(F)F)C(F)(F)F	CCCCn1cc[n+](C)c1.O=S(=O)([N-]S(=O)(=O)C(F)(F)F)C(F)(F)F
283.1	4.76	CCCCn1cc[n+](C)c1.O=S(=O)([N-]S(=O)(=O)C(F)(F)F)C(F)(F)F	0.0021	CCCCn1cc[n+](C)c1	O=S(=O)([N-]S(=O)(=O)C(F)(F)F)C(F)(F)F	CCCCn1cc[n+](C)c1.O=S(=O)([N-]S(=O)(=O)C(F)(F)F)C(F)(F)F
283.1	9.89	CCCC[N+]1(C)CCCC1.O=S(=O)([N-]S(=O)(=O)C(F)(F)F)C(F)(F)F	0.00194	CCCC[N+]1(C)CCCC1	O=S(=O)([N-]S(=O)(=O)C(F)(F)F)C(F)(F)F	CCCC[N+]1(C)CCCC1.O=S(=O)([N-]S(=O)(=O)C(F)(F)F)C(F)(F)F
283.1	3.17	CCCC[n+]1ccn(C)c1.F[P-](F)(F)(F)(F)F	0.0018	CCCC[n+]1ccn(C)c1	F[P-](F)(F)(F)(F)F	CCCC[n+]1ccn(C)c1.F[P-](F)(F)(F)(F)F
283.1	9.92	CCCC[n+]1ccn(C)c1.F[B-](F)(F)F	0.00165	CCCC[n+]1ccn(C)c1	F[B-](F)(F)F	CCCC[n+]1ccn(C)c1.F[B-](F)(F)F
283.1	4.66	CCCCn1cc[n+](C)c1.O=S(=O)([N-]S(=O)(=O)C(F)(F)F)C(F)(F)F	0.0015	CCCCn1cc[n+](C)c1	O=S(=O)([N-]S(=O)(=O)C(F)(F)F)C(F)(F)F	CCCCn1cc[n+](C)c1.O=S(=O)([N-]S(=O)(=O)C(F)(F)F)C(F)(F)F
283.1	11.9	CC[NH3+].O=[N+]([O-])[O-]	0.001	CC[NH3+]	O=[N+]([O-])[O-]	CC[NH3+].O=[N+]([O-])[O-]
283.1	4.8	CCCC[n+]1ccn(C)c1.F[B-](F)(F)F	0.00057	CCCC[n+]1ccn(C)c1	F[B-](F)(F)F	CCCC[n+]1ccn(C)c1.F[B-](F)(F)F
283.1	5.18	CCCC[N+]1(C)CCCC1.O=S(=O)([N-]S(=O)(=O)C(F)(F)F)C(F)(F)F	0.00053	CCCC[N+]1(C)CCCC1	O=S(=O)([N-]S(=O)(=O)C(F)(F)F)C(F)(F)F	CCCC[N+]1(C)CCCC1.O=S(=O)([N-]S(=O)(=O)C(F)(F)F)C(F)(F)F
283.1	1.02	CCCCn1cc[n+](C)c1.O=S(=O)([N-]S(=O)(=O)C(F)(F)F)C(F)(F)F	0.00036	CCCCn1cc[n+](C)c1	O=S(=O)([N-]S(=O)(=O)C(F)(F)F)C(F)(F)F	CCCCn1cc[n+](C)c1.O=S(=O)([N-]S(=O)(=O)C(F)(F)F)C(F)(F)F
283.1	2.08	CCCCn1cc[n+](C)c1.O=S(=O)([N-]S(=O)(=O)C(F)(F)F)C(F)(F)F	0.00015	CCCCn1cc[n+](C)c1	O=S(=O)([N-]S(=O)(=O)C(F)(F)F)C(F)(F)F	CCCCn1cc[n+](C)c1.O=S(=O)([N-]S(=O)(=O)C(F)(F)F)C(F)(F)F
283.1	2.25	CCCC[N+]1(C)CCCC1.O=S(=O)([N-]S(=O)(=O)C(F)(F)F)C(F)(F)F	0.00011	CCCC[N+]1(C)CCCC1	O=S(=O)([N-]S(=O)(=O)C(F)(F)F)C(F)(F)F	CCCC[N+]1(C)CCCC1.O=S(=O)([N-]S(=O)(=O)C(F)(F)F)C(F)(F)F
283.1	1.11	CCCCn1cc[n+](C)c1.O=S(=O)([N-]S(=O)(=O)C(F)(F)F)C(F)(F)F	3.3e-05	CCCCn1cc[n+](C)c1	O=S(=O)([N-]S(=O)(=O)C(F)(F)F)C(F)(F)F	CCCCn1cc[n+](C)c1.O=S(=O)([N-]S(=O)(=O)C(F)(F)F)C(F)(F)F
283.1	0.0288	CCCCn1cc[n+](C)c1.O=S(=O)([N-]S(=O)(=O)C(F)(F)F)C(F)(F)F	7.3e-06	CCCCn1cc[n+](C)c1	O=S(=O)([N-]S(=O)(=O)C(F)(F)F)C(F)(F)F	CCCCn1cc[n+](C)c1.O=S(=O)([N-]S(=O)(=O)C(F)(F)F)C(F)(F)F
283.1	0.01	CCCC[n+]1ccn(C)c1.F[P-](F)(F)(F)(F)F	6.6e-06	CCCC[n+]1ccn(C)c1	F[P-](F)(F)(F)(F)F	CCCC[n+]1ccn(C)c1.F[P-](F)(F)(F)(F)F
283.1	0.0425	CCCC[n+]1ccn(C)c1.F[B-](F)(F)F	4.7e-06	CCCC[n+]1ccn(C)c1	F[B-](F)(F)F	CCCC[n+]1ccn(C)c1.F[B-](F)(F)F
283.11	1363	CCCC[n+]1ccn(C)c1.N#CC(C#N)C#N	0.3	CCCC[n+]1ccn(C)c1	N#CC(C#N)C#N	CCCC[n+]1ccn(C)c1.N#CC(C#N)C#N
283.14	2309	CCCC[n+]1ccn(C)c1.N#CC(C#N)C#N	0.4	CCCC[n+]1ccn(C)c1	N#CC(C#N)C#N	CCCC[n+]1ccn(C)c1.N#CC(C#N)C#N
283.14	836	CCCC[n+]1ccn(C)c1.N#CC(C#N)C#N	0.2	CCCC[n+]1ccn(C)c1	N#CC(C#N)C#N	CCCC[n+]1ccn(C)c1.N#CC(C#N)C#N
283.15	2338	CCCC[n+]1ccn(C)c1.O=S(=O)([O-])C(F)(F)F	0.483	CCCC[n+]1ccn(C)c1	O=S(=O)([O-])C(F)(F)F	CCCC[n+]1ccn(C)c1.O=S(=O)([O-])C(F)(F)F
283.15	1117	CCCC[n+]1ccn(C)c1.O=S(=O)([O-])C(F)(F)F	0.2995	CCCC[n+]1ccn(C)c1	O=S(=O)([O-])C(F)(F)F	CCCC[n+]1ccn(C)c1.O=S(=O)([O-])C(F)(F)F
283.15	1500.06	CCCC[n+]1ccn(C)c1.F[B-](F)(F)F	0.295	CCCC[n+]1ccn(C)c1	F[B-](F)(F)F	CCCC[n+]1ccn(C)c1.F[B-](F)(F)F
283.15	1300	CCCC[n+]1ccn(C)c1.F[P-](F)(F)(F)(F)F	0.2617	CCCC[n+]1ccn(C)c1	F[P-](F)(F)(F)(F)F	CCCC[n+]1ccn(C)c1.F[P-](F)(F)(F)(F)F
283.15	1250	CCCC[n+]1ccn(C)c1.F[P-](F)(F)(F)(F)F	0.2541	CCCC[n+]1ccn(C)c1	F[P-](F)(F)(F)(F)F	CCCC[n+]1ccn(C)c1.F[P-](F)(F)(F)(F)F
283.15	1200	CCCC[n+]1ccn(C)c1.F[P-](F)(F)(F)(F)F	0.24605	CCCC[n+]1ccn(C)c1	F[P-](F)(F)(F)(F)F	CCCC[n+]1ccn(C)c1.F[P-](F)(F)(F)(F)F
283.15	1300	CCCC[n+]1ccn(C)c1.F[B-](F)(F)F	0.242	CCCC[n+]1ccn(C)c1	F[B-](F)(F)F	CCCC[n+]1ccn(C)c1.F[B-](F)(F)F
283.15	1150	CCCC[n+]1ccn(C)c1.F[P-](F)(F)(F)(F)F	0.23825	CCCC[n+]1ccn(C)c1	F[P-](F)(F)(F)(F)F	CCCC[n+]1ccn(C)c1.F[P-](F)(F)(F)(F)F
283.15	1100	CCCC[n+]1ccn(C)c1.F[P-](F)(F)(F)(F)F	0.23005	CCCC[n+]1ccn(C)c1	F[P-](F)(F)(F)(F)F	CCCC[n+]1ccn(C)c1.F[P-](F)(F)(F)(F)F
283.15	1200	CCCC[n+]1ccn(C)c1.F[B-](F)(F)F	0.228	CCCC[n+]1ccn(C)c1	F[B-](F)(F)F	CCCC[n+]1ccn(C)c1.F[B-](F)(F)F
283.15	1050	CCCC[n+]1ccn(C)c1.F[P-](F)(F)(F)(F)F	0.2217	CCCC[n+]1ccn(C)c1	F[P-](F)(F)(F)(F)F	CCCC[n+]1ccn(C)c1.F[P-](F)(F)(F)(F)F
283.15	1300	CCCC[n+]1ccn(C)c1C.F[P-](F)(F)(F)(F)F	0.219	CCCC[n+]1ccn(C)c1C	F[P-](F)(F)(F)(F)F	CCCC[n+]1ccn(C)c1C.F[P-](F)(F)(F)(F)F
283.15	1100	CCCC[n+]1ccn(C)c1.F[B-](F)(F)F	0.2165	CCCC[n+]1ccn(C)c1	F[B-](F)(F)F	CCCC[n+]1ccn(C)c1.F[B-](F)(F)F
283.15	1300	CCCC[n+]1ccn(C)c1C.F[B-](F)(F)F	0.216	CCCC[n+]1ccn(C)c1C	F[B-](F)(F)F	CCCC[n+]1ccn(C)c1C.F[B-](F)(F)F
283.15	1250	CCCC[n+]1ccn(C)c1C.F[P-](F)(F)(F)(F)F	0.215	CCCC[n+]1ccn(C)c1C	F[P-](F)(F)(F)(F)F	CCCC[n+]1ccn(C)c1C.F[P-](F)(F)(F)(F)F
283.15	1000	CCCC[n+]1ccn(C)c1.F[P-](F)(F)(F)(F)F	0.2132	CCCC[n+]1ccn(C)c1	F[P-](F)(F)(F)(F)F	CCCC[n+]1ccn(C)c1.F[P-](F)(F)(F)(F)F
283.15	1250	CCCC[n+]1ccn(C)c1C.F[B-](F)(F)F	0.211	CCCC[n+]1ccn(C)c1C	F[B-](F)(F)F	CCCC[n+]1ccn(C)c1C.F[B-](F)(F)F
283.15	1200	CCCC[n+]1ccn(C)c1C.F[P-](F)(F)(F)(F)F	0.205	CCCC[n+]1ccn(C)c1C	F[P-](F)(F)(F)(F)F	CCCC[n+]1ccn(C)c1C.F[P-](F)(F)(F)(F)F
283.15	950	CCCC[n+]1ccn(C)c1.F[P-](F)(F)(F)(F)F	0.2048	CCCC[n+]1ccn(C)c1	F[P-](F)(F)(F)(F)F	CCCC[n+]1ccn(C)c1.F[P-](F)(F)(F)(F)F
283.15	949	CCCC[n+]1ccn(C)c1.F[P-](F)(F)(F)(F)F	0.2047	CCCC[n+]1ccn(C)c1	F[P-](F)(F)(F)(F)F	CCCC[n+]1ccn(C)c1.F[P-](F)(F)(F)(F)F
283.15	1200	CCCC[n+]1ccn(C)c1C.F[B-](F)(F)F	0.203	CCCC[n+]1ccn(C)c1C	F[B-](F)(F)F	CCCC[n+]1ccn(C)c1C.F[B-](F)(F)F
283.15	1150	CCCC[n+]1ccn(C)c1C.F[P-](F)(F)(F)(F)F	0.202	CCCC[n+]1ccn(C)c1C	F[P-](F)(F)(F)(F)F	CCCC[n+]1ccn(C)c1C.F[P-](F)(F)(F)(F)F
283.15	1150	CCCC[n+]1ccn(C)c1C.F[B-](F)(F)F	0.199	CCCC[n+]1ccn(C)c1C	F[B-](F)(F)F	CCCC[n+]1ccn(C)c1C.F[B-](F)(F)F
283.15	1000	CCCC[n+]1ccn(C)c1.F[B-](F)(F)F	0.196	CCCC[n+]1ccn(C)c1	F[B-](F)(F)F	CCCC[n+]1ccn(C)c1.F[B-](F)(F)F
283.15	900	CCCC[n+]1ccn(C)c1.F[P-](F)(F)(F)(F)F	0.19585	CCCC[n+]1ccn(C)c1	F[P-](F)(F)(F)(F)F	CCCC[n+]1ccn(C)c1.F[P-](F)(F)(F)(F)F
283.15	1100	CCCC[n+]1ccn(C)c1C.F[P-](F)(F)(F)(F)F	0.19	CCCC[n+]1ccn(C)c1C	F[P-](F)(F)(F)(F)F	CCCC[n+]1ccn(C)c1C.F[P-](F)(F)(F)(F)F
283.15	900	CCCC[n+]1ccn(C)c1.F[B-](F)(F)F	0.19	CCCC[n+]1ccn(C)c1	F[B-](F)(F)F	CCCC[n+]1ccn(C)c1.F[B-](F)(F)F
283.15	1100	CCCC[n+]1ccn(C)c1C.F[B-](F)(F)F	0.189	CCCC[n+]1ccn(C)c1C	F[B-](F)(F)F	CCCC[n+]1ccn(C)c1C.F[B-](F)(F)F
283.15	1050	CCCC[n+]1ccn(C)c1C.F[P-](F)(F)(F)(F)F	0.188	CCCC[n+]1ccn(C)c1C	F[P-](F)(F)(F)(F)F	CCCC[n+]1ccn(C)c1C.F[P-](F)(F)(F)(F)F
283.15	850	CCCC[n+]1ccn(C)c1.F[P-](F)(F)(F)(F)F	0.187	CCCC[n+]1ccn(C)c1	F[P-](F)(F)(F)(F)F	CCCC[n+]1ccn(C)c1.F[P-](F)(F)(F)(F)F
283.15	849	CCCC[n+]1ccn(C)c1.F[P-](F)(F)(F)(F)F	0.1863	CCCC[n+]1ccn(C)c1	F[P-](F)(F)(F)(F)F	CCCC[n+]1ccn(C)c1.F[P-](F)(F)(F)(F)F
283.15	1050	CCCC[n+]1ccn(C)c1C.F[B-](F)(F)F	0.185	CCCC[n+]1ccn(C)c1C	F[B-](F)(F)F	CCCC[n+]1ccn(C)c1C.F[B-](F)(F)F
283.15	550	CCn1cc[n+](C)c1.O=S(=O)([N-]S(=O)(=O)C(F)(F)F)C(F)(F)F	0.1797	CCn1cc[n+](C)c1	O=S(=O)([N-]S(=O)(=O)C(F)(F)F)C(F)(F)F	CCn1cc[n+](C)c1.O=S(=O)([N-]S(=O)(=O)C(F)(F)F)C(F)(F)F
283.15	800	CCCC[n+]1ccn(C)c1.F[P-](F)(F)(F)(F)F	0.1777	CCCC[n+]1ccn(C)c1	F[P-](F)(F)(F)(F)F	CCCC[n+]1ccn(C)c1.F[P-](F)(F)(F)(F)F
283.15	799	CCCC[n+]1ccn(C)c1.F[P-](F)(F)(F)(F)F	0.1772	CCCC[n+]1ccn(C)c1	F[P-](F)(F)(F)(F)F	CCCC[n+]1ccn(C)c1.F[P-](F)(F)(F)(F)F
283.15	1000	CCCC[n+]1ccn(C)c1C.F[B-](F)(F)F	0.175	CCCC[n+]1ccn(C)c1C	F[B-](F)(F)F	CCCC[n+]1ccn(C)c1C.F[B-](F)(F)F
283.15	950	CCCC[n+]1ccn(C)c1C.F[P-](F)(F)(F)(F)F	0.174	CCCC[n+]1ccn(C)c1C	F[P-](F)(F)(F)(F)F	CCCC[n+]1ccn(C)c1C.F[P-](F)(F)(F)(F)F
283.15	1000	CCCC[n+]1ccn(C)c1C.F[P-](F)(F)(F)(F)F	0.174	CCCC[n+]1ccn(C)c1C	F[P-](F)(F)(F)(F)F	CCCC[n+]1ccn(C)c1C.F[P-](F)(F)(F)(F)F
283.15	950	CCCC[n+]1ccn(C)c1C.F[B-](F)(F)F	0.172	CCCC[n+]1ccn(C)c1C	F[B-](F)(F)F	CCCC[n+]1ccn(C)c1C.F[B-](F)(F)F
283.15	850	CCCC[n+]1ccn(C)c1.F[B-](F)(F)F	0.171	CCCC[n+]1ccn(C)c1	F[B-](F)(F)F	CCCC[n+]1ccn(C)c1.F[B-](F)(F)F
283.15	750	CCCC[n+]1ccn(C)c1.F[P-](F)(F)(F)(F)F	0.1681	CCCC[n+]1ccn(C)c1	F[P-](F)(F)(F)(F)F	CCCC[n+]1ccn(C)c1.F[P-](F)(F)(F)(F)F
283.15	500	CCn1cc[n+](C)c1.O=S(=O)([N-]S(=O)(=O)C(F)(F)F)C(F)(F)F	0.166	CCn1cc[n+](C)c1	O=S(=O)([N-]S(=O)(=O)C(F)(F)F)C(F)(F)F	CCn1cc[n+](C)c1.O=S(=O)([N-]S(=O)(=O)C(F)(F)F)C(F)(F)F
283.15	900	CCCC[n+]1ccn(C)c1C.F[B-](F)(F)F	0.161	CCCC[n+]1ccn(C)c1C	F[B-](F)(F)F	CCCC[n+]1ccn(C)c1C.F[B-](F)(F)F
283.15	550	CCn1cc[n+](C)c1C.O=S(=O)([N-]S(=O)(=O)C(F)(F)F)C(F)(F)F	0.161	CCn1cc[n+](C)c1C	O=S(=O)([N-]S(=O)(=O)C(F)(F)F)C(F)(F)F	CCn1cc[n+](C)c1C.O=S(=O)([N-]S(=O)(=O)C(F)(F)F)C(F)(F)F
283.15	850	CCCC[n+]1ccn(C)c1C.F[P-](F)(F)(F)(F)F	0.159	CCCC[n+]1ccn(C)c1C	F[P-](F)(F)(F)(F)F	CCCC[n+]1ccn(C)c1C.F[P-](F)(F)(F)(F)F
283.15	900	CCCC[n+]1ccn(C)c1C.F[P-](F)(F)(F)(F)F	0.159	CCCC[n+]1ccn(C)c1C	F[P-](F)(F)(F)(F)F	CCCC[n+]1ccn(C)c1C.F[P-](F)(F)(F)(F)F
283.15	700	CCCC[n+]1ccn(C)c1.F[P-](F)(F)(F)(F)F	0.15855	CCCC[n+]1ccn(C)c1	F[P-](F)(F)(F)(F)F	CCCC[n+]1ccn(C)c1.F[P-](F)(F)(F)(F)F
283.15	850	CCCC[n+]1ccn(C)c1C.F[B-](F)(F)F	0.157	CCCC[n+]1ccn(C)c1C	F[B-](F)(F)F	CCCC[n+]1ccn(C)c1C.F[B-](F)(F)F
283.15	650	CCCC[n+]1ccn(C)c1.F[P-](F)(F)(F)(F)F	0.14875	CCCC[n+]1ccn(C)c1	F[P-](F)(F)(F)(F)F	CCCC[n+]1ccn(C)c1.F[P-](F)(F)(F)(F)F
283.15	500	CCn1cc[n+](C)c1C.O=S(=O)([N-]S(=O)(=O)C(F)(F)F)C(F)(F)F	0.148	CCn1cc[n+](C)c1C	O=S(=O)([N-]S(=O)(=O)C(F)(F)F)C(F)(F)F	CCn1cc[n+](C)c1C.O=S(=O)([N-]S(=O)(=O)C(F)(F)F)C(F)(F)F
283.15	800	CCCC[n+]1ccn(C)c1C.F[B-](F)(F)F	0.145	CCCC[n+]1ccn(C)c1C	F[B-](F)(F)F	CCCC[n+]1ccn(C)c1C.F[B-](F)(F)F
283.15	750	CCCC[n+]1ccn(C)c1C.F[P-](F)(F)(F)(F)F	0.143	CCCC[n+]1ccn(C)c1C	F[P-](F)(F)(F)(F)F	CCCC[n+]1ccn(C)c1C.F[P-](F)(F)(F)(F)F
283.15	700	CCCC[n+]1ccn(C)c1.F[B-](F)(F)F	0.143	CCCC[n+]1ccn(C)c1	F[B-](F)(F)F	CCCC[n+]1ccn(C)c1.F[B-](F)(F)F
283.15	800	CCCC[n+]1ccn(C)c1C.F[P-](F)(F)(F)(F)F	0.142	CCCC[n+]1ccn(C)c1C	F[P-](F)(F)(F)(F)F	CCCC[n+]1ccn(C)c1C.F[P-](F)(F)(F)(F)F
283.15	750	CCCC[n+]1ccn(C)c1C.F[B-](F)(F)F	0.142	CCCC[n+]1ccn(C)c1C	F[B-](F)(F)F	CCCC[n+]1ccn(C)c1C.F[B-](F)(F)F
283.15	600	CCCC[n+]1ccn(C)c1.F[B-](F)(F)F	0.14	CCCC[n+]1ccn(C)c1	F[B-](F)(F)F	CCCC[n+]1ccn(C)c1.F[B-](F)(F)F
283.15	600	CCCC[n+]1ccn(C)c1.F[P-](F)(F)(F)(F)F	0.13885	CCCC[n+]1ccn(C)c1	F[P-](F)(F)(F)(F)F	CCCC[n+]1ccn(C)c1.F[P-](F)(F)(F)(F)F
283.15	400	CCn1cc[n+](C)c1.O=S(=O)([N-]S(=O)(=O)C(F)(F)F)C(F)(F)F	0.1363	CCn1cc[n+](C)c1	O=S(=O)([N-]S(=O)(=O)C(F)(F)F)C(F)(F)F	CCn1cc[n+](C)c1.O=S(=O)([N-]S(=O)(=O)C(F)(F)F)C(F)(F)F
283.15	700	CCCC[n+]1ccn(C)c1C.F[B-](F)(F)F	0.129	CCCC[n+]1ccn(C)c1C	F[B-](F)(F)F	CCCC[n+]1ccn(C)c1C.F[B-](F)(F)F
283.15	550	CCCC[n+]1ccn(C)c1.F[P-](F)(F)(F)(F)F	0.12855	CCCC[n+]1ccn(C)c1	F[P-](F)(F)(F)(F)F	CCCC[n+]1ccn(C)c1.F[P-](F)(F)(F)(F)F
283.15	650	CCCC[n+]1ccn(C)c1C.F[P-](F)(F)(F)(F)F	0.128	CCCC[n+]1ccn(C)c1C	F[P-](F)(F)(F)(F)F	CCCC[n+]1ccn(C)c1C.F[P-](F)(F)(F)(F)F
283.15	650	CCCC[n+]1ccn(C)c1C.F[B-](F)(F)F	0.126	CCCC[n+]1ccn(C)c1C	F[B-](F)(F)F	CCCC[n+]1ccn(C)c1C.F[B-](F)(F)F
283.15	700	CCCC[n+]1ccn(C)c1C.F[P-](F)(F)(F)(F)F	0.125	CCCC[n+]1ccn(C)c1C	F[P-](F)(F)(F)(F)F	CCCC[n+]1ccn(C)c1C.F[P-](F)(F)(F)(F)F
283.15	401	CCn1cc[n+](C)c1C.O=S(=O)([N-]S(=O)(=O)C(F)(F)F)C(F)(F)F	0.121	CCn1cc[n+](C)c1C	O=S(=O)([N-]S(=O)(=O)C(F)(F)F)C(F)(F)F	CCn1cc[n+](C)c1C.O=S(=O)([N-]S(=O)(=O)C(F)(F)F)C(F)(F)F
283.15	500	CCCC[n+]1ccn(C)c1.F[P-](F)(F)(F)(F)F	0.1185	CCCC[n+]1ccn(C)c1	F[P-](F)(F)(F)(F)F	CCCC[n+]1ccn(C)c1.F[P-](F)(F)(F)(F)F
283.15	499	CCCC[n+]1ccn(C)c1.F[P-](F)(F)(F)(F)F	0.1179	CCCC[n+]1ccn(C)c1	F[P-](F)(F)(F)(F)F	CCCC[n+]1ccn(C)c1.F[P-](F)(F)(F)(F)F
283.15	376	CCCC[n+]1ccn(C)c1.O=S(=O)([O-])C(F)(F)F	0.1177	CCCC[n+]1ccn(C)c1	O=S(=O)([O-])C(F)(F)F	CCCC[n+]1ccn(C)c1.O=S(=O)([O-])C(F)(F)F
283.15	500	CCCC[n+]1ccn(C)c1.F[B-](F)(F)F	0.117	CCCC[n+]1ccn(C)c1	F[B-](F)(F)F	CCCC[n+]1ccn(C)c1.F[B-](F)(F)F
283.15	550	CCCC[n+]1ccn(C)c1.F[B-](F)(F)F	0.115	CCCC[n+]1ccn(C)c1	F[B-](F)(F)F	CCCC[n+]1ccn(C)c1.F[B-](F)(F)F
283.15	600	CCCC[n+]1ccn(C)c1C.F[B-](F)(F)F	0.112	CCCC[n+]1ccn(C)c1C	F[B-](F)(F)F	CCCC[n+]1ccn(C)c1C.F[B-](F)(F)F
283.15	550	CCCC[n+]1ccn(C)c1C.F[P-](F)(F)(F)(F)F	0.111	CCCC[n+]1ccn(C)c1C	F[P-](F)(F)(F)(F)F	CCCC[n+]1ccn(C)c1C.F[P-](F)(F)(F)(F)F
283.15	550	CCCC[n+]1ccn(C)c1C.F[B-](F)(F)F	0.11	CCCC[n+]1ccn(C)c1C	F[B-](F)(F)F	CCCC[n+]1ccn(C)c1C.F[B-](F)(F)F
283.15	450	CCCC[n+]1ccn(C)c1.F[P-](F)(F)(F)(F)F	0.1075	CCCC[n+]1ccn(C)c1	F[P-](F)(F)(F)(F)F	CCCC[n+]1ccn(C)c1.F[P-](F)(F)(F)(F)F
283.15	600	CCCC[n+]1ccn(C)c1C.F[P-](F)(F)(F)(F)F	0.107	CCCC[n+]1ccn(C)c1C	F[P-](F)(F)(F)(F)F	CCCC[n+]1ccn(C)c1C.F[P-](F)(F)(F)(F)F
283.15	400	CCCC[n+]1ccn(C)c1.F[P-](F)(F)(F)(F)F	0.09665	CCCC[n+]1ccn(C)c1	F[P-](F)(F)(F)(F)F	CCCC[n+]1ccn(C)c1.F[P-](F)(F)(F)(F)F
283.15	450	CCCC[n+]1ccn(C)c1C.F[P-](F)(F)(F)(F)F	0.095	CCCC[n+]1ccn(C)c1C	F[P-](F)(F)(F)(F)F	CCCC[n+]1ccn(C)c1C.F[P-](F)(F)(F)(F)F
283.15	500	CCCC[n+]1ccn(C)c1C.F[B-](F)(F)F	0.0944	CCCC[n+]1ccn(C)c1C	F[B-](F)(F)F	CCCC[n+]1ccn(C)c1C.F[B-](F)(F)F
283.15	450	CCCC[n+]1ccn(C)c1C.F[B-](F)(F)F	0.0929	CCCC[n+]1ccn(C)c1C	F[B-](F)(F)F	CCCC[n+]1ccn(C)c1C.F[B-](F)(F)F
283.15	500	CCCC[n+]1ccn(C)c1C.F[P-](F)(F)(F)(F)F	0.089	CCCC[n+]1ccn(C)c1C	F[P-](F)(F)(F)(F)F	CCCC[n+]1ccn(C)c1C.F[P-](F)(F)(F)(F)F
283.15	250	CCn1cc[n+](C)c1.O=S(=O)([N-]S(=O)(=O)C(F)(F)F)C(F)(F)F	0.0889	CCn1cc[n+](C)c1	O=S(=O)([N-]S(=O)(=O)C(F)(F)F)C(F)(F)F	CCn1cc[n+](C)c1.O=S(=O)([N-]S(=O)(=O)C(F)(F)F)C(F)(F)F
283.15	350	CCCC[n+]1ccn(C)c1.F[P-](F)(F)(F)(F)F	0.0855	CCCC[n+]1ccn(C)c1	F[P-](F)(F)(F)(F)F	CCCC[n+]1ccn(C)c1.F[P-](F)(F)(F)(F)F
283.15	400	CCCC[n+]1ccn(C)c1.F[B-](F)(F)F	0.083	CCCC[n+]1ccn(C)c1	F[B-](F)(F)F	CCCC[n+]1ccn(C)c1.F[B-](F)(F)F
283.15	250	CCn1cc[n+](C)c1C.O=S(=O)([N-]S(=O)(=O)C(F)(F)F)C(F)(F)F	0.0785	CCn1cc[n+](C)c1C	O=S(=O)([N-]S(=O)(=O)C(F)(F)F)C(F)(F)F	CCn1cc[n+](C)c1C.O=S(=O)([N-]S(=O)(=O)C(F)(F)F)C(F)(F)F
283.15	350	CCCC[n+]1ccn(C)c1C.F[P-](F)(F)(F)(F)F	0.077	CCCC[n+]1ccn(C)c1C	F[P-](F)(F)(F)(F)F	CCCC[n+]1ccn(C)c1C.F[P-](F)(F)(F)(F)F
283.15	400	CCCC[n+]1ccn(C)c1C.F[B-](F)(F)F	0.0759	CCCC[n+]1ccn(C)c1C	F[B-](F)(F)F	CCCC[n+]1ccn(C)c1C.F[B-](F)(F)F
283.15	350	CCCC[n+]1ccn(C)c1C.F[B-](F)(F)F	0.0751	CCCC[n+]1ccn(C)c1C	F[B-](F)(F)F	CCCC[n+]1ccn(C)c1C.F[B-](F)(F)F
283.15	300	CCCC[n+]1ccn(C)c1.F[P-](F)(F)(F)(F)F	0.0742	CCCC[n+]1ccn(C)c1	F[P-](F)(F)(F)(F)F	CCCC[n+]1ccn(C)c1.F[P-](F)(F)(F)(F)F
283.15	200	CCn1cc[n+](C)c1.O=S(=O)([N-]S(=O)(=O)C(F)(F)F)C(F)(F)F	0.0729	CCn1cc[n+](C)c1	O=S(=O)([N-]S(=O)(=O)C(F)(F)F)C(F)(F)F	CCn1cc[n+](C)c1.O=S(=O)([N-]S(=O)(=O)C(F)(F)F)C(F)(F)F
283.15	400	CCCC[n+]1ccn(C)c1C.F[P-](F)(F)(F)(F)F	0.07	CCCC[n+]1ccn(C)c1C	F[P-](F)(F)(F)(F)F	CCCC[n+]1ccn(C)c1C.F[P-](F)(F)(F)(F)F
283.15	200	CCn1cc[n+](C)c1C.O=S(=O)([N-]S(=O)(=O)C(F)(F)F)C(F)(F)F	0.0657	CCn1cc[n+](C)c1C	O=S(=O)([N-]S(=O)(=O)C(F)(F)F)C(F)(F)F	CCn1cc[n+](C)c1C.O=S(=O)([N-]S(=O)(=O)C(F)(F)F)C(F)(F)F
283.15	250	CCCC[n+]1ccn(C)c1.F[P-](F)(F)(F)(F)F	0.06245	CCCC[n+]1ccn(C)c1	F[P-](F)(F)(F)(F)F	CCCC[n+]1ccn(C)c1.F[P-](F)(F)(F)(F)F
283.15	250	CCCC[n+]1ccn(C)c1C.F[P-](F)(F)(F)(F)F	0.0593	CCCC[n+]1ccn(C)c1C	F[P-](F)(F)(F)(F)F	CCCC[n+]1ccn(C)c1C.F[P-](F)(F)(F)(F)F
283.15	300	CCCC[n+]1ccn(C)c1C.F[B-](F)(F)F	0.0568	CCCC[n+]1ccn(C)c1C	F[B-](F)(F)F	CCCC[n+]1ccn(C)c1C.F[B-](F)(F)F
283.15	250	CCCC[n+]1ccn(C)c1C.F[B-](F)(F)F	0.0561	CCCC[n+]1ccn(C)c1C	F[B-](F)(F)F	CCCC[n+]1ccn(C)c1C.F[B-](F)(F)F
283.15	300	CCCC[n+]1ccn(C)c1C.F[P-](F)(F)(F)(F)F	0.0511	CCCC[n+]1ccn(C)c1C	F[P-](F)(F)(F)(F)F	CCCC[n+]1ccn(C)c1C.F[P-](F)(F)(F)(F)F
283.15	250	CCCC[n+]1ccn(C)c1.F[B-](F)(F)F	0.0506	CCCC[n+]1ccn(C)c1	F[B-](F)(F)F	CCCC[n+]1ccn(C)c1.F[B-](F)(F)F
283.15	200	CCCC[n+]1ccn(C)c1.F[P-](F)(F)(F)(F)F	0.0504	CCCC[n+]1ccn(C)c1	F[P-](F)(F)(F)(F)F	CCCC[n+]1ccn(C)c1.F[P-](F)(F)(F)(F)F
283.15	150	CCCC[n+]1ccn(C)c1C.F[P-](F)(F)(F)(F)F	0.0409	CCCC[n+]1ccn(C)c1C	F[P-](F)(F)(F)(F)F	CCCC[n+]1ccn(C)c1C.F[P-](F)(F)(F)(F)F
283.15	150	CCCC[n+]1ccn(C)c1.F[P-](F)(F)(F)(F)F	0.0382	CCCC[n+]1ccn(C)c1	F[P-](F)(F)(F)(F)F	CCCC[n+]1ccn(C)c1.F[P-](F)(F)(F)(F)F
283.15	200	CCCC[n+]1ccn(C)c1C.F[B-](F)(F)F	0.0378	CCCC[n+]1ccn(C)c1C	F[B-](F)(F)F	CCCC[n+]1ccn(C)c1C.F[B-](F)(F)F
283.15	99.9	CCn1cc[n+](C)c1.O=S(=O)([N-]S(=O)(=O)C(F)(F)F)C(F)(F)F	0.0375	CCn1cc[n+](C)c1	O=S(=O)([N-]S(=O)(=O)C(F)(F)F)C(F)(F)F	CCn1cc[n+](C)c1.O=S(=O)([N-]S(=O)(=O)C(F)(F)F)C(F)(F)F
283.15	150	CCCC[n+]1ccn(C)c1C.F[B-](F)(F)F	0.0357	CCCC[n+]1ccn(C)c1C	F[B-](F)(F)F	CCCC[n+]1ccn(C)c1C.F[B-](F)(F)F
283.15	200	CCCC[n+]1ccn(C)c1C.F[P-](F)(F)(F)(F)F	0.0325	CCCC[n+]1ccn(C)c1C	F[P-](F)(F)(F)(F)F	CCCC[n+]1ccn(C)c1C.F[P-](F)(F)(F)(F)F
283.15	99.8	CCn1cc[n+](C)c1C.O=S(=O)([N-]S(=O)(=O)C(F)(F)F)C(F)(F)F	0.0323	CCn1cc[n+](C)c1C	O=S(=O)([N-]S(=O)(=O)C(F)(F)F)C(F)(F)F	CCn1cc[n+](C)c1C.O=S(=O)([N-]S(=O)(=O)C(F)(F)F)C(F)(F)F
283.15	99.9	CCCC[n+]1ccn(C)c1.F[P-](F)(F)(F)(F)F	0.0267	CCCC[n+]1ccn(C)c1	F[P-](F)(F)(F)(F)F	CCCC[n+]1ccn(C)c1.F[P-](F)(F)(F)(F)F
283.15	100	CCCC[n+]1ccn(C)c1.F[P-](F)(F)(F)(F)F	0.0244	CCCC[n+]1ccn(C)c1	F[P-](F)(F)(F)(F)F	CCCC[n+]1ccn(C)c1.F[P-](F)(F)(F)(F)F
283.15	50	CCCC[n+]1ccn(C)c1C.F[P-](F)(F)(F)(F)F	0.0215	CCCC[n+]1ccn(C)c1C	F[P-](F)(F)(F)(F)F	CCCC[n+]1ccn(C)c1C.F[P-](F)(F)(F)(F)F
283.15	99.9	CCCC[n+]1ccn(C)c1.F[B-](F)(F)F	0.0197	CCCC[n+]1ccn(C)c1	F[B-](F)(F)F	CCCC[n+]1ccn(C)c1.F[B-](F)(F)F
283.15	99.9	CCCC[n+]1ccn(C)c1C.F[B-](F)(F)F	0.0195	CCCC[n+]1ccn(C)c1C	F[B-](F)(F)F	CCCC[n+]1ccn(C)c1C.F[B-](F)(F)F
283.15	49.9	CCn1cc[n+](C)c1.O=S(=O)([N-]S(=O)(=O)C(F)(F)F)C(F)(F)F	0.019	CCn1cc[n+](C)c1	O=S(=O)([N-]S(=O)(=O)C(F)(F)F)C(F)(F)F	CCn1cc[n+](C)c1.O=S(=O)([N-]S(=O)(=O)C(F)(F)F)C(F)(F)F
283.15	49.9	CCn1cc[n+](C)c1C.O=S(=O)([N-]S(=O)(=O)C(F)(F)F)C(F)(F)F	0.016	CCn1cc[n+](C)c1C	O=S(=O)([N-]S(=O)(=O)C(F)(F)F)C(F)(F)F	CCn1cc[n+](C)c1C.O=S(=O)([N-]S(=O)(=O)C(F)(F)F)C(F)(F)F
283.15	100	CCCC[n+]1ccn(C)c1C.F[P-](F)(F)(F)(F)F	0.0157	CCCC[n+]1ccn(C)c1C	F[P-](F)(F)(F)(F)F	CCCC[n+]1ccn(C)c1C.F[P-](F)(F)(F)(F)F
283.15	49.9	CCCC[n+]1ccn(C)c1.F[P-](F)(F)(F)(F)F	0.01275	CCCC[n+]1ccn(C)c1	F[P-](F)(F)(F)(F)F	CCCC[n+]1ccn(C)c1.F[P-](F)(F)(F)(F)F
283.15	49.9	CCCC[n+]1ccn(C)c1C.F[B-](F)(F)F	0.0126	CCCC[n+]1ccn(C)c1C	F[B-](F)(F)F	CCCC[n+]1ccn(C)c1C.F[B-](F)(F)F
283.15	59.7	CCCC[n+]1ccn(C)c1C.F[B-](F)(F)F	0.0115	CCCC[n+]1ccn(C)c1C	F[B-](F)(F)F	CCCC[n+]1ccn(C)c1C.F[B-](F)(F)F
283.15	9.65	CCCC[n+]1ccn(C)c1C.F[P-](F)(F)(F)(F)F	0.0103	CCCC[n+]1ccn(C)c1C	F[P-](F)(F)(F)(F)F	CCCC[n+]1ccn(C)c1C.F[P-](F)(F)(F)(F)F
283.15	49.9	CCCC[n+]1ccn(C)c1.F[B-](F)(F)F	0.0089	CCCC[n+]1ccn(C)c1	F[B-](F)(F)F	CCCC[n+]1ccn(C)c1.F[B-](F)(F)F
283.15	59.8	CCCC[n+]1ccn(C)c1C.F[P-](F)(F)(F)(F)F	0.0082	CCCC[n+]1ccn(C)c1C	F[P-](F)(F)(F)(F)F	CCCC[n+]1ccn(C)c1C.F[P-](F)(F)(F)(F)F
283.15	19.8	CCn1cc[n+](C)c1C.O=S(=O)([N-]S(=O)(=O)C(F)(F)F)C(F)(F)F	0.0079	CCn1cc[n+](C)c1C	O=S(=O)([N-]S(=O)(=O)C(F)(F)F)C(F)(F)F	CCn1cc[n+](C)c1C.O=S(=O)([N-]S(=O)(=O)C(F)(F)F)C(F)(F)F
283.15	19.8	CCn1cc[n+](C)c1.O=S(=O)([N-]S(=O)(=O)C(F)(F)F)C(F)(F)F	0.0079	CCn1cc[n+](C)c1	O=S(=O)([N-]S(=O)(=O)C(F)(F)F)C(F)(F)F	CCn1cc[n+](C)c1.O=S(=O)([N-]S(=O)(=O)C(F)(F)F)C(F)(F)F
283.15	0.33	CCCC[n+]1ccn(C)c1C.F[P-](F)(F)(F)(F)F	0.0054	CCCC[n+]1ccn(C)c1C	F[P-](F)(F)(F)(F)F	CCCC[n+]1ccn(C)c1C.F[P-](F)(F)(F)(F)F
283.15	9.55	CCCC[n+]1ccn(C)c1C.F[B-](F)(F)F	0.005	CCCC[n+]1ccn(C)c1C	F[B-](F)(F)F	CCCC[n+]1ccn(C)c1C.F[B-](F)(F)F
283.15	19.7	CCCC[n+]1ccn(C)c1C.F[B-](F)(F)F	0.0042	CCCC[n+]1ccn(C)c1C	F[B-](F)(F)F	CCCC[n+]1ccn(C)c1C.F[B-](F)(F)F
283.15	9.91	CCn1cc[n+](C)c1.O=S(=O)([N-]S(=O)(=O)C(F)(F)F)C(F)(F)F	0.0036	CCn1cc[n+](C)c1	O=S(=O)([N-]S(=O)(=O)C(F)(F)F)C(F)(F)F	CCn1cc[n+](C)c1.O=S(=O)([N-]S(=O)(=O)C(F)(F)F)C(F)(F)F
283.15	9.91	CCn1cc[n+](C)c1C.O=S(=O)([N-]S(=O)(=O)C(F)(F)F)C(F)(F)F	0.0028	CCn1cc[n+](C)c1C	O=S(=O)([N-]S(=O)(=O)C(F)(F)F)C(F)(F)F	CCn1cc[n+](C)c1C.O=S(=O)([N-]S(=O)(=O)C(F)(F)F)C(F)(F)F
283.15	7.32	CCn1cc[n+](C)c1.O=S(=O)([N-]S(=O)(=O)C(F)(F)F)C(F)(F)F	0.0028	CCn1cc[n+](C)c1	O=S(=O)([N-]S(=O)(=O)C(F)(F)F)C(F)(F)F	CCn1cc[n+](C)c1.O=S(=O)([N-]S(=O)(=O)C(F)(F)F)C(F)(F)F
283.15	7.34	CCn1cc[n+](C)c1C.O=S(=O)([N-]S(=O)(=O)C(F)(F)F)C(F)(F)F	0.0023	CCn1cc[n+](C)c1C	O=S(=O)([N-]S(=O)(=O)C(F)(F)F)C(F)(F)F	CCn1cc[n+](C)c1C.O=S(=O)([N-]S(=O)(=O)C(F)(F)F)C(F)(F)F
283.15	0.37	CCCC[n+]1ccn(C)c1C.F[B-](F)(F)F	0.0021	CCCC[n+]1ccn(C)c1C	F[B-](F)(F)F	CCCC[n+]1ccn(C)c1C.F[B-](F)(F)F
283.15	3.17	CCCC[n+]1ccn(C)c1.F[P-](F)(F)(F)(F)F	0.0018	CCCC[n+]1ccn(C)c1	F[P-](F)(F)(F)(F)F	CCCC[n+]1ccn(C)c1.F[P-](F)(F)(F)(F)F
283.15	19.8	CCCC[n+]1ccn(C)c1C.F[P-](F)(F)(F)(F)F	0.0018	CCCC[n+]1ccn(C)c1C	F[P-](F)(F)(F)(F)F	CCCC[n+]1ccn(C)c1C.F[P-](F)(F)(F)(F)F
283.15	9.92	CCCC[n+]1ccn(C)c1.F[B-](F)(F)F	0.0016	CCCC[n+]1ccn(C)c1	F[B-](F)(F)F	CCCC[n+]1ccn(C)c1.F[B-](F)(F)F
283.15	4.73	CCn1cc[n+](C)c1.O=S(=O)([N-]S(=O)(=O)C(F)(F)F)C(F)(F)F	0.0016	CCn1cc[n+](C)c1	O=S(=O)([N-]S(=O)(=O)C(F)(F)F)C(F)(F)F	CCn1cc[n+](C)c1.O=S(=O)([N-]S(=O)(=O)C(F)(F)F)C(F)(F)F
283.15	4.86	CCCC[n+]1ccn(C)c1C.F[B-](F)(F)F	0.0015	CCCC[n+]1ccn(C)c1C	F[B-](F)(F)F	CCCC[n+]1ccn(C)c1C.F[B-](F)(F)F
283.15	4.78	CCn1cc[n+](C)c1C.O=S(=O)([N-]S(=O)(=O)C(F)(F)F)C(F)(F)F	0.0011	CCn1cc[n+](C)c1C	O=S(=O)([N-]S(=O)(=O)C(F)(F)F)C(F)(F)F	CCn1cc[n+](C)c1C.O=S(=O)([N-]S(=O)(=O)C(F)(F)F)C(F)(F)F
283.15	0.72	CCCC[n+]1ccn(C)c1C.F[B-](F)(F)F	0.001	CCCC[n+]1ccn(C)c1C	F[B-](F)(F)F	CCCC[n+]1ccn(C)c1C.F[B-](F)(F)F
283.15	2.69	CCn1cc[n+](C)c1.O=S(=O)([N-]S(=O)(=O)C(F)(F)F)C(F)(F)F	0.00084	CCn1cc[n+](C)c1	O=S(=O)([N-]S(=O)(=O)C(F)(F)F)C(F)(F)F	CCn1cc[n+](C)c1.O=S(=O)([N-]S(=O)(=O)C(F)(F)F)C(F)(F)F
283.15	4.8	CCCC[n+]1ccn(C)c1.F[B-](F)(F)F	0.00057	CCCC[n+]1ccn(C)c1	F[B-](F)(F)F	CCCC[n+]1ccn(C)c1.F[B-](F)(F)F
283.15	2.19	CCn1cc[n+](C)c1C.O=S(=O)([N-]S(=O)(=O)C(F)(F)F)C(F)(F)F	0.00038	CCn1cc[n+](C)c1C	O=S(=O)([N-]S(=O)(=O)C(F)(F)F)C(F)(F)F	CCn1cc[n+](C)c1C.O=S(=O)([N-]S(=O)(=O)C(F)(F)F)C(F)(F)F
283.15	2.2	CCn1cc[n+](C)c1C.O=S(=O)([N-]S(=O)(=O)C(F)(F)F)C(F)(F)F	0.00016	CCn1cc[n+](C)c1C	O=S(=O)([N-]S(=O)(=O)C(F)(F)F)C(F)(F)F	CCn1cc[n+](C)c1C.O=S(=O)([N-]S(=O)(=O)C(F)(F)F)C(F)(F)F
283.15	1.2	CCn1cc[n+](C)c1.O=S(=O)([N-]S(=O)(=O)C(F)(F)F)C(F)(F)F	7.8e-05	CCn1cc[n+](C)c1	O=S(=O)([N-]S(=O)(=O)C(F)(F)F)C(F)(F)F	CCn1cc[n+](C)c1.O=S(=O)([N-]S(=O)(=O)C(F)(F)F)C(F)(F)F
283.15	0.03	CCCC[n+]1ccn(C)c1C.F[P-](F)(F)(F)(F)F	7.1e-06	CCCC[n+]1ccn(C)c1C	F[P-](F)(F)(F)(F)F	CCCC[n+]1ccn(C)c1C.F[P-](F)(F)(F)(F)F
283.15	0.0425	CCCC[n+]1ccn(C)c1.F[B-](F)(F)F	4.7e-06	CCCC[n+]1ccn(C)c1	F[B-](F)(F)F	CCCC[n+]1ccn(C)c1.F[B-](F)(F)F
283.16	1300	CCCCCCn1cc[n+](C)c1.O=S(=O)([N-]S(=O)(=O)C(F)(F)F)C(F)(F)F	0.386	CCCCCCn1cc[n+](C)c1	O=S(=O)([N-]S(=O)(=O)C(F)(F)F)C(F)(F)F	CCCCCCn1cc[n+](C)c1.O=S(=O)([N-]S(=O)(=O)C(F)(F)F)C(F)(F)F
283.16	1200	CCCCCCn1cc[n+](C)c1.O=S(=O)([N-]S(=O)(=O)C(F)(F)F)C(F)(F)F	0.366	CCCCCCn1cc[n+](C)c1	O=S(=O)([N-]S(=O)(=O)C(F)(F)F)C(F)(F)F	CCCCCCn1cc[n+](C)c1.O=S(=O)([N-]S(=O)(=O)C(F)(F)F)C(F)(F)F
283.16	1100	CCCCCCn1cc[n+](C)c1.O=S(=O)([N-]S(=O)(=O)C(F)(F)F)C(F)(F)F	0.344	CCCCCCn1cc[n+](C)c1	O=S(=O)([N-]S(=O)(=O)C(F)(F)F)C(F)(F)F	CCCCCCn1cc[n+](C)c1.O=S(=O)([N-]S(=O)(=O)C(F)(F)F)C(F)(F)F
283.16	1000	CCCCCCn1cc[n+](C)c1.O=S(=O)([N-]S(=O)(=O)C(F)(F)F)C(F)(F)F	0.32	CCCCCCn1cc[n+](C)c1	O=S(=O)([N-]S(=O)(=O)C(F)(F)F)C(F)(F)F	CCCCCCn1cc[n+](C)c1.O=S(=O)([N-]S(=O)(=O)C(F)(F)F)C(F)(F)F
283.16	849	CCCCCCn1cc[n+](C)c1.O=S(=O)([N-]S(=O)(=O)C(F)(F)F)C(F)(F)F	0.283	CCCCCCn1cc[n+](C)c1	O=S(=O)([N-]S(=O)(=O)C(F)(F)F)C(F)(F)F	CCCCCCn1cc[n+](C)c1.O=S(=O)([N-]S(=O)(=O)C(F)(F)F)C(F)(F)F
283.16	700	CCCCCCn1cc[n+](C)c1.O=S(=O)([N-]S(=O)(=O)C(F)(F)F)C(F)(F)F	0.242	CCCCCCn1cc[n+](C)c1	O=S(=O)([N-]S(=O)(=O)C(F)(F)F)C(F)(F)F	CCCCCCn1cc[n+](C)c1.O=S(=O)([N-]S(=O)(=O)C(F)(F)F)C(F)(F)F
283.16	600	CCCCCCn1cc[n+](C)c1.O=S(=O)([N-]S(=O)(=O)C(F)(F)F)C(F)(F)F	0.225	CCCCCCn1cc[n+](C)c1	O=S(=O)([N-]S(=O)(=O)C(F)(F)F)C(F)(F)F	CCCCCCn1cc[n+](C)c1.O=S(=O)([N-]S(=O)(=O)C(F)(F)F)C(F)(F)F
283.16	551	CCCCCCn1cc[n+](C)c1.O=S(=O)([N-]S(=O)(=O)C(F)(F)F)C(F)(F)F	0.197	CCCCCCn1cc[n+](C)c1	O=S(=O)([N-]S(=O)(=O)C(F)(F)F)C(F)(F)F	CCCCCCn1cc[n+](C)c1.O=S(=O)([N-]S(=O)(=O)C(F)(F)F)C(F)(F)F
283.16	402	CCCCCCn1cc[n+](C)c1.O=S(=O)([N-]S(=O)(=O)C(F)(F)F)C(F)(F)F	0.147	CCCCCCn1cc[n+](C)c1	O=S(=O)([N-]S(=O)(=O)C(F)(F)F)C(F)(F)F	CCCCCCn1cc[n+](C)c1.O=S(=O)([N-]S(=O)(=O)C(F)(F)F)C(F)(F)F
283.16	200	CCCCCCn1cc[n+](C)c1.O=S(=O)([N-]S(=O)(=O)C(F)(F)F)C(F)(F)F	0.094	CCCCCCn1cc[n+](C)c1	O=S(=O)([N-]S(=O)(=O)C(F)(F)F)C(F)(F)F	CCCCCCn1cc[n+](C)c1.O=S(=O)([N-]S(=O)(=O)C(F)(F)F)C(F)(F)F
283.16	250	CCCCCCn1cc[n+](C)c1.O=S(=O)([N-]S(=O)(=O)C(F)(F)F)C(F)(F)F	0.092	CCCCCCn1cc[n+](C)c1	O=S(=O)([N-]S(=O)(=O)C(F)(F)F)C(F)(F)F	CCCCCCn1cc[n+](C)c1.O=S(=O)([N-]S(=O)(=O)C(F)(F)F)C(F)(F)F
283.16	100	CCCCCCn1cc[n+](C)c1.O=S(=O)([N-]S(=O)(=O)C(F)(F)F)C(F)(F)F	0.039	CCCCCCn1cc[n+](C)c1	O=S(=O)([N-]S(=O)(=O)C(F)(F)F)C(F)(F)F	CCCCCCn1cc[n+](C)c1.O=S(=O)([N-]S(=O)(=O)C(F)(F)F)C(F)(F)F
283.16	20.2	CCCCCCn1cc[n+](C)c1.O=S(=O)([N-]S(=O)(=O)C(F)(F)F)C(F)(F)F	0.021	CCCCCCn1cc[n+](C)c1	O=S(=O)([N-]S(=O)(=O)C(F)(F)F)C(F)(F)F	CCCCCCn1cc[n+](C)c1.O=S(=O)([N-]S(=O)(=O)C(F)(F)F)C(F)(F)F
283.16	49.9	CCCCCCn1cc[n+](C)c1.O=S(=O)([N-]S(=O)(=O)C(F)(F)F)C(F)(F)F	0.019	CCCCCCn1cc[n+](C)c1	O=S(=O)([N-]S(=O)(=O)C(F)(F)F)C(F)(F)F	CCCCCCn1cc[n+](C)c1.O=S(=O)([N-]S(=O)(=O)C(F)(F)F)C(F)(F)F
283.16	7.78	CCCCCCn1cc[n+](C)c1.O=S(=O)([N-]S(=O)(=O)C(F)(F)F)C(F)(F)F	0.0084	CCCCCCn1cc[n+](C)c1	O=S(=O)([N-]S(=O)(=O)C(F)(F)F)C(F)(F)F	CCCCCCn1cc[n+](C)c1.O=S(=O)([N-]S(=O)(=O)C(F)(F)F)C(F)(F)F
283.16	9.66	CCCCCCn1cc[n+](C)c1.O=S(=O)([N-]S(=O)(=O)C(F)(F)F)C(F)(F)F	0.0046	CCCCCCn1cc[n+](C)c1	O=S(=O)([N-]S(=O)(=O)C(F)(F)F)C(F)(F)F	CCCCCCn1cc[n+](C)c1.O=S(=O)([N-]S(=O)(=O)C(F)(F)F)C(F)(F)F
283.16	5.33	CCCCCCn1cc[n+](C)c1.O=S(=O)([N-]S(=O)(=O)C(F)(F)F)C(F)(F)F	0.0023	CCCCCCn1cc[n+](C)c1	O=S(=O)([N-]S(=O)(=O)C(F)(F)F)C(F)(F)F	CCCCCCn1cc[n+](C)c1.O=S(=O)([N-]S(=O)(=O)C(F)(F)F)C(F)(F)F
283.16	0.826	CCCCCCn1cc[n+](C)c1.O=S(=O)([N-]S(=O)(=O)C(F)(F)F)C(F)(F)F	0.00053	CCCCCCn1cc[n+](C)c1	O=S(=O)([N-]S(=O)(=O)C(F)(F)F)C(F)(F)F	CCCCCCn1cc[n+](C)c1.O=S(=O)([N-]S(=O)(=O)C(F)(F)F)C(F)(F)F
283.18	1300	CCCCCC[n+]1cccc(C)c1.O=S(=O)(NS(=O)(=O)C(F)(F)F)C(F)(F)F	0.376	CCCCCC[n+]1cccc(C)c1	O=S(=O)(NS(=O)(=O)C(F)(F)F)C(F)(F)F	CCCCCC[n+]1cccc(C)c1.O=S(=O)(NS(=O)(=O)C(F)(F)F)C(F)(F)F
283.18	1200	CCCCCC[n+]1cccc(C)c1.O=S(=O)(NS(=O)(=O)C(F)(F)F)C(F)(F)F	0.356	CCCCCC[n+]1cccc(C)c1	O=S(=O)(NS(=O)(=O)C(F)(F)F)C(F)(F)F	CCCCCC[n+]1cccc(C)c1.O=S(=O)(NS(=O)(=O)C(F)(F)F)C(F)(F)F
283.18	1100	CCCCCC[n+]1cccc(C)c1.O=S(=O)(NS(=O)(=O)C(F)(F)F)C(F)(F)F	0.3375	CCCCCC[n+]1cccc(C)c1	O=S(=O)(NS(=O)(=O)C(F)(F)F)C(F)(F)F	CCCCCC[n+]1cccc(C)c1.O=S(=O)(NS(=O)(=O)C(F)(F)F)C(F)(F)F
283.18	1000	CCCCCC[n+]1cccc(C)c1.O=S(=O)(NS(=O)(=O)C(F)(F)F)C(F)(F)F	0.31	CCCCCC[n+]1cccc(C)c1	O=S(=O)(NS(=O)(=O)C(F)(F)F)C(F)(F)F	CCCCCC[n+]1cccc(C)c1.O=S(=O)(NS(=O)(=O)C(F)(F)F)C(F)(F)F
283.18	851	CCCCCC[n+]1cccc(C)c1.O=S(=O)(NS(=O)(=O)C(F)(F)F)C(F)(F)F	0.272	CCCCCC[n+]1cccc(C)c1	O=S(=O)(NS(=O)(=O)C(F)(F)F)C(F)(F)F	CCCCCC[n+]1cccc(C)c1.O=S(=O)(NS(=O)(=O)C(F)(F)F)C(F)(F)F
283.18	700	CCCCCC[n+]1cccc(C)c1.O=S(=O)(NS(=O)(=O)C(F)(F)F)C(F)(F)F	0.231	CCCCCC[n+]1cccc(C)c1	O=S(=O)(NS(=O)(=O)C(F)(F)F)C(F)(F)F	CCCCCC[n+]1cccc(C)c1.O=S(=O)(NS(=O)(=O)C(F)(F)F)C(F)(F)F
283.18	600	CCCCCC[n+]1cccc(C)c1.O=S(=O)(NS(=O)(=O)C(F)(F)F)C(F)(F)F	0.223	CCCCCC[n+]1cccc(C)c1	O=S(=O)(NS(=O)(=O)C(F)(F)F)C(F)(F)F	CCCCCC[n+]1cccc(C)c1.O=S(=O)(NS(=O)(=O)C(F)(F)F)C(F)(F)F
283.18	550	CCCCCC[n+]1cccc(C)c1.O=S(=O)(NS(=O)(=O)C(F)(F)F)C(F)(F)F	0.186	CCCCCC[n+]1cccc(C)c1	O=S(=O)(NS(=O)(=O)C(F)(F)F)C(F)(F)F	CCCCCC[n+]1cccc(C)c1.O=S(=O)(NS(=O)(=O)C(F)(F)F)C(F)(F)F
283.18	400	CCCCCC[n+]1cccc(C)c1.O=S(=O)(NS(=O)(=O)C(F)(F)F)C(F)(F)F	0.136	CCCCCC[n+]1cccc(C)c1	O=S(=O)(NS(=O)(=O)C(F)(F)F)C(F)(F)F	CCCCCC[n+]1cccc(C)c1.O=S(=O)(NS(=O)(=O)C(F)(F)F)C(F)(F)F
283.18	200	CCCCCC[n+]1cccc(C)c1.O=S(=O)(NS(=O)(=O)C(F)(F)F)C(F)(F)F	0.098	CCCCCC[n+]1cccc(C)c1	O=S(=O)(NS(=O)(=O)C(F)(F)F)C(F)(F)F	CCCCCC[n+]1cccc(C)c1.O=S(=O)(NS(=O)(=O)C(F)(F)F)C(F)(F)F
283.18	250	CCCCCC[n+]1cccc(C)c1.O=S(=O)(NS(=O)(=O)C(F)(F)F)C(F)(F)F	0.084	CCCCCC[n+]1cccc(C)c1	O=S(=O)(NS(=O)(=O)C(F)(F)F)C(F)(F)F	CCCCCC[n+]1cccc(C)c1.O=S(=O)(NS(=O)(=O)C(F)(F)F)C(F)(F)F
283.18	100	CCCCCC[n+]1cccc(C)c1.O=S(=O)(NS(=O)(=O)C(F)(F)F)C(F)(F)F	0.034	CCCCCC[n+]1cccc(C)c1	O=S(=O)(NS(=O)(=O)C(F)(F)F)C(F)(F)F	CCCCCC[n+]1cccc(C)c1.O=S(=O)(NS(=O)(=O)C(F)(F)F)C(F)(F)F
283.18	19.9	CCCCCC[n+]1cccc(C)c1.O=S(=O)(NS(=O)(=O)C(F)(F)F)C(F)(F)F	0.025	CCCCCC[n+]1cccc(C)c1	O=S(=O)(NS(=O)(=O)C(F)(F)F)C(F)(F)F	CCCCCC[n+]1cccc(C)c1.O=S(=O)(NS(=O)(=O)C(F)(F)F)C(F)(F)F
283.18	50	CCCCCC[n+]1cccc(C)c1.O=S(=O)(NS(=O)(=O)C(F)(F)F)C(F)(F)F	0.016	CCCCCC[n+]1cccc(C)c1	O=S(=O)(NS(=O)(=O)C(F)(F)F)C(F)(F)F	CCCCCC[n+]1cccc(C)c1.O=S(=O)(NS(=O)(=O)C(F)(F)F)C(F)(F)F
283.18	7.31	CCCCCC[n+]1cccc(C)c1.O=S(=O)(NS(=O)(=O)C(F)(F)F)C(F)(F)F	0.0097	CCCCCC[n+]1cccc(C)c1	O=S(=O)(NS(=O)(=O)C(F)(F)F)C(F)(F)F	CCCCCC[n+]1cccc(C)c1.O=S(=O)(NS(=O)(=O)C(F)(F)F)C(F)(F)F
283.18	9.91	CCCCCC[n+]1cccc(C)c1.O=S(=O)(NS(=O)(=O)C(F)(F)F)C(F)(F)F	0.0034	CCCCCC[n+]1cccc(C)c1	O=S(=O)(NS(=O)(=O)C(F)(F)F)C(F)(F)F	CCCCCC[n+]1cccc(C)c1.O=S(=O)(NS(=O)(=O)C(F)(F)F)C(F)(F)F
283.18	4.84	CCCCCC[n+]1cccc(C)c1.O=S(=O)(NS(=O)(=O)C(F)(F)F)C(F)(F)F	0.0014	CCCCCC[n+]1cccc(C)c1	O=S(=O)(NS(=O)(=O)C(F)(F)F)C(F)(F)F	CCCCCC[n+]1cccc(C)c1.O=S(=O)(NS(=O)(=O)C(F)(F)F)C(F)(F)F
283.18	1.28	CCCCCC[n+]1cccc(C)c1.O=S(=O)(NS(=O)(=O)C(F)(F)F)C(F)(F)F	0.00022	CCCCCC[n+]1cccc(C)c1	O=S(=O)(NS(=O)(=O)C(F)(F)F)C(F)(F)F	CCCCCC[n+]1cccc(C)c1.O=S(=O)(NS(=O)(=O)C(F)(F)F)C(F)(F)F
283.2	1500.2	CC[NH3+].O=[N+]([O-])[O-]	0.1	CC[NH3+]	O=[N+]([O-])[O-]	CC[NH3+].O=[N+]([O-])[O-]
283.23	4470	CCCCCCCCCCCCCC[P+](CCCCCC)(CCCCCC)CCCCCC.N#C[N-]C#N	0.758	CCCCCCCCCCCCCC[P+](CCCCCC)(CCCCCC)CCCCCC	N#C[N-]C#N	CCCCCCCCCCCCCC[P+](CCCCCC)(CCCCCC)CCCCCC.N#C[N-]C#N
283.25	699.62	CCCC[n+]1ccn(C)c1.F[B-](F)(F)F	0.159	CCCC[n+]1ccn(C)c1	F[B-](F)(F)F	CCCC[n+]1ccn(C)c1.F[B-](F)(F)F
283.39	3350	CCCC[n+]1ccn(C)c1.F[B-](F)(F)F	0.4825	CCCC[n+]1ccn(C)c1	F[B-](F)(F)F	CCCC[n+]1ccn(C)c1.F[B-](F)(F)F
283.52	2508	CCCC[n+]1ccn(C)c1.F[B-](F)(F)F	0.4005	CCCC[n+]1ccn(C)c1	F[B-](F)(F)F	CCCC[n+]1ccn(C)c1.F[B-](F)(F)F
283.55	399.56	CCCC[n+]1ccn(C)c1.F[P-](F)(F)(F)(F)F	0.102	CCCC[n+]1ccn(C)c1	F[P-](F)(F)(F)(F)F	CCCC[n+]1ccn(C)c1.F[P-](F)(F)(F)(F)F
283.56	703	CCCCCC[n+]1ccn(C)c1.N#C[B-](C#N)(C#N)C#N	0.2518	CCCCCC[n+]1ccn(C)c1	N#C[B-](C#N)(C#N)C#N	CCCCCC[n+]1ccn(C)c1.N#C[B-](C#N)(C#N)C#N
283.6	399.6	CCCC[n+]1ccn(C)c1.F[P-](F)(F)(F)(F)F	0.102	CCCC[n+]1ccn(C)c1	F[P-](F)(F)(F)(F)F	CCCC[n+]1ccn(C)c1.F[P-](F)(F)(F)(F)F
283.61	1742	CCCC[n+]1ccn(C)c1.F[B-](F)(F)F	0.3035	CCCC[n+]1ccn(C)c1	F[B-](F)(F)F	CCCC[n+]1ccn(C)c1.F[B-](F)(F)F
283.65	999.96	CCCC[n+]1ccn(C)c1.F[P-](F)(F)(F)(F)F	0.224	CCCC[n+]1ccn(C)c1	F[P-](F)(F)(F)(F)F	CCCC[n+]1ccn(C)c1.F[P-](F)(F)(F)(F)F
283.7	1000	CCCC[n+]1ccn(C)c1.F[P-](F)(F)(F)(F)F	0.224	CCCC[n+]1ccn(C)c1	F[P-](F)(F)(F)(F)F	CCCC[n+]1ccn(C)c1.F[P-](F)(F)(F)(F)F
283.72	1446	CCCCCC[n+]1ccn(C)c1.N#C[B-](C#N)(C#N)C#N	0.4076	CCCCCC[n+]1ccn(C)c1	N#C[B-](C#N)(C#N)C#N	CCCCCC[n+]1ccn(C)c1.N#C[B-](C#N)(C#N)C#N
283.75	699.59	CCCC[n+]1ccn(C)c1.F[P-](F)(F)(F)(F)F	0.167	CCCC[n+]1ccn(C)c1	F[P-](F)(F)(F)(F)F	CCCC[n+]1ccn(C)c1.F[P-](F)(F)(F)(F)F
283.78	1902	CCCCCC[n+]1ccn(C)c1.N#C[B-](C#N)(C#N)C#N	0.5007	CCCCCC[n+]1ccn(C)c1	N#C[B-](C#N)(C#N)C#N	CCCCCC[n+]1ccn(C)c1.N#C[B-](C#N)(C#N)C#N
283.8	699.6	CCCC[n+]1ccn(C)c1.F[P-](F)(F)(F)(F)F	0.167	CCCC[n+]1ccn(C)c1	F[P-](F)(F)(F)(F)F	CCCC[n+]1ccn(C)c1.F[P-](F)(F)(F)(F)F
283.88	2505	CCCCCC[n+]1ccn(C)c1.N#C[B-](C#N)(C#N)C#N	0.6007	CCCCCC[n+]1ccn(C)c1	N#C[B-](C#N)(C#N)C#N	CCCCCC[n+]1ccn(C)c1.N#C[B-](C#N)(C#N)C#N
284	101	CC(=O)[O-].CCCC[n+]1ccn(C)c1	0.301	CCCC[n+]1ccn(C)c1	CC(=O)[O-]	CCCC[n+]1ccn(C)c1.CC(=O)[O-]
285.61	724	CCCCCCn1cc[n+](C)c1.O=S(=O)([N-]S(=O)(=O)C(F)(F)F)C(F)(F)F	0.2559	CCCCCCn1cc[n+](C)c1	O=S(=O)([N-]S(=O)(=O)C(F)(F)F)C(F)(F)F	CCCCCCn1cc[n+](C)c1.O=S(=O)([N-]S(=O)(=O)C(F)(F)F)C(F)(F)F
285.64	3330	CCCCCCn1cc[n+](C)c1.O=S(=O)([N-]S(=O)(=O)C(F)(F)F)C(F)(F)F	0.6485	CCCCCCn1cc[n+](C)c1	O=S(=O)([N-]S(=O)(=O)C(F)(F)F)C(F)(F)F	CCCCCCn1cc[n+](C)c1.O=S(=O)([N-]S(=O)(=O)C(F)(F)F)C(F)(F)F
285.64	1638	CCCCCCn1cc[n+](C)c1.O=S(=O)([N-]S(=O)(=O)C(F)(F)F)C(F)(F)F	0.4213	CCCCCCn1cc[n+](C)c1	O=S(=O)([N-]S(=O)(=O)C(F)(F)F)C(F)(F)F	CCCCCCn1cc[n+](C)c1.O=S(=O)([N-]S(=O)(=O)C(F)(F)F)C(F)(F)F
285.83	909	CCCCCCn1cc[n+](C)c1.O=S(=O)([N-]S(=O)(=O)C(F)(F)F)C(F)(F)F	0.303	CCCCCCn1cc[n+](C)c1	O=S(=O)([N-]S(=O)(=O)C(F)(F)F)C(F)(F)F	CCCCCCn1cc[n+](C)c1.O=S(=O)([N-]S(=O)(=O)C(F)(F)F)C(F)(F)F
285.86	422	CCCCCCn1cc[n+](C)c1.O=S(=O)([N-]S(=O)(=O)C(F)(F)F)C(F)(F)F	0.1418	CCCCCCn1cc[n+](C)c1	O=S(=O)([N-]S(=O)(=O)C(F)(F)F)C(F)(F)F	CCCCCCn1cc[n+](C)c1.O=S(=O)([N-]S(=O)(=O)C(F)(F)F)C(F)(F)F
288.08	2579	CCCC[n+]1ccn(C)c1.N#CC(C#N)C#N	0.4	CCCC[n+]1ccn(C)c1	N#CC(C#N)C#N	CCCC[n+]1ccn(C)c1.N#CC(C#N)C#N
288.15	400	CCCC[n+]1ccn(C)c1.NCC(=O)[O-]	0.689692	CCCC[n+]1ccn(C)c1	NCC(=O)[O-]	CCCC[n+]1ccn(C)c1.NCC(=O)[O-]
288.15	350	CCCC[n+]1ccn(C)c1.NCC(=O)[O-]	0.677571	CCCC[n+]1ccn(C)c1	NCC(=O)[O-]	CCCC[n+]1ccn(C)c1.NCC(=O)[O-]
288.15	300	CCCC[n+]1ccn(C)c1.NCC(=O)[O-]	0.668966	CCCC[n+]1ccn(C)c1	NCC(=O)[O-]	CCCC[n+]1ccn(C)c1.NCC(=O)[O-]
288.15	250	CCCC[n+]1ccn(C)c1.NCC(=O)[O-]	0.649935	CCCC[n+]1ccn(C)c1	NCC(=O)[O-]	CCCC[n+]1ccn(C)c1.NCC(=O)[O-]
288.15	200	CCCC[n+]1ccn(C)c1.NCC(=O)[O-]	0.631559	CCCC[n+]1ccn(C)c1	NCC(=O)[O-]	CCCC[n+]1ccn(C)c1.NCC(=O)[O-]
288.15	150	CCCC[n+]1ccn(C)c1.NCC(=O)[O-]	0.598081	CCCC[n+]1ccn(C)c1	NCC(=O)[O-]	CCCC[n+]1ccn(C)c1.NCC(=O)[O-]
288.15	99.5	CCCC[n+]1ccn(C)c1.NCC(=O)[O-]	0.539274	CCCC[n+]1ccn(C)c1	NCC(=O)[O-]	CCCC[n+]1ccn(C)c1.NCC(=O)[O-]
288.15	87.8	CCCC[n+]1ccn(C)c1.NCC(=O)[O-]	0.512698	CCCC[n+]1ccn(C)c1	NCC(=O)[O-]	CCCC[n+]1ccn(C)c1.NCC(=O)[O-]
288.15	400	CC(N)C(=O)[O-].CCCC[n+]1ccn(C)c1	0.503144	CCCC[n+]1ccn(C)c1	CC(N)C(=O)[O-]	CCCC[n+]1ccn(C)c1.CC(N)C(=O)[O-]
288.15	400	CC(C)C(N)C(=O)[O-].CCCC[n+]1ccn(C)c1	0.49904	CCCC[n+]1ccn(C)c1	CC(C)C(N)C(=O)[O-]	CCCC[n+]1ccn(C)c1.CC(C)C(N)C(=O)[O-]
288.15	350	CC(N)C(=O)[O-].CCCC[n+]1ccn(C)c1	0.487815	CCCC[n+]1ccn(C)c1	CC(N)C(=O)[O-]	CCCC[n+]1ccn(C)c1.CC(N)C(=O)[O-]
288.15	350	CC(C)C(N)C(=O)[O-].CCCC[n+]1ccn(C)c1	0.482967	CCCC[n+]1ccn(C)c1	CC(C)C(N)C(=O)[O-]	CCCC[n+]1ccn(C)c1.CC(C)C(N)C(=O)[O-]
288.15	73.6	CCCC[n+]1ccn(C)c1.NCC(=O)[O-]	0.480692	CCCC[n+]1ccn(C)c1	NCC(=O)[O-]	CCCC[n+]1ccn(C)c1.NCC(=O)[O-]
288.15	300	CC(N)C(=O)[O-].CCCC[n+]1ccn(C)c1	0.471447	CCCC[n+]1ccn(C)c1	CC(N)C(=O)[O-]	CCCC[n+]1ccn(C)c1.CC(N)C(=O)[O-]
288.15	300	CC(C)C(N)C(=O)[O-].CCCC[n+]1ccn(C)c1	0.46692	CCCC[n+]1ccn(C)c1	CC(C)C(N)C(=O)[O-]	CCCC[n+]1ccn(C)c1.CC(C)C(N)C(=O)[O-]
288.15	62.4	CCCC[n+]1ccn(C)c1.NCC(=O)[O-]	0.451597	CCCC[n+]1ccn(C)c1	NCC(=O)[O-]	CCCC[n+]1ccn(C)c1.NCC(=O)[O-]
288.15	250	CC(N)C(=O)[O-].CCCC[n+]1ccn(C)c1	0.451205	CCCC[n+]1ccn(C)c1	CC(N)C(=O)[O-]	CCCC[n+]1ccn(C)c1.CC(N)C(=O)[O-]
288.15	250	CC(C)C(N)C(=O)[O-].CCCC[n+]1ccn(C)c1	0.4428	CCCC[n+]1ccn(C)c1	CC(C)C(N)C(=O)[O-]	CCCC[n+]1ccn(C)c1.CC(C)C(N)C(=O)[O-]
288.15	200	CC(N)C(=O)[O-].CCCC[n+]1ccn(C)c1	0.423064	CCCC[n+]1ccn(C)c1	CC(N)C(=O)[O-]	CCCC[n+]1ccn(C)c1.CC(N)C(=O)[O-]
288.15	200	CC(C)C(N)C(=O)[O-].CCCC[n+]1ccn(C)c1	0.412276	CCCC[n+]1ccn(C)c1	CC(C)C(N)C(=O)[O-]	CCCC[n+]1ccn(C)c1.CC(C)C(N)C(=O)[O-]
288.15	48	CCCC[n+]1ccn(C)c1.NCC(=O)[O-]	0.403149	CCCC[n+]1ccn(C)c1	NCC(=O)[O-]	CCCC[n+]1ccn(C)c1.NCC(=O)[O-]
288.15	150	CC(N)C(=O)[O-].CCCC[n+]1ccn(C)c1	0.382319	CCCC[n+]1ccn(C)c1	CC(N)C(=O)[O-]	CCCC[n+]1ccn(C)c1.CC(N)C(=O)[O-]
288.15	1992	CCCC[n+]1ccn(C)c1.N#CC(C#N)C#N	0.3725	CCCC[n+]1ccn(C)c1	N#CC(C#N)C#N	CCCC[n+]1ccn(C)c1.N#CC(C#N)C#N
288.15	150	CC(C)C(N)C(=O)[O-].CCCC[n+]1ccn(C)c1	0.362941	CCCC[n+]1ccn(C)c1	CC(C)C(N)C(=O)[O-]	CCCC[n+]1ccn(C)c1.CC(C)C(N)C(=O)[O-]
288.15	1892	CCCC[n+]1ccn(C)c1.N#CC(C#N)C#N	0.3586	CCCC[n+]1ccn(C)c1	N#CC(C#N)C#N	CCCC[n+]1ccn(C)c1.N#CC(C#N)C#N
288.15	1793	CCCC[n+]1ccn(C)c1.N#CC(C#N)C#N	0.3446	CCCC[n+]1ccn(C)c1	N#CC(C#N)C#N	CCCC[n+]1ccn(C)c1.N#CC(C#N)C#N
288.15	34.6	CCCC[n+]1ccn(C)c1.NCC(=O)[O-]	0.333587	CCCC[n+]1ccn(C)c1	NCC(=O)[O-]	CCCC[n+]1ccn(C)c1.NCC(=O)[O-]
288.15	1692	CCCC[n+]1ccn(C)c1.N#CC(C#N)C#N	0.3305	CCCC[n+]1ccn(C)c1	N#CC(C#N)C#N	CCCC[n+]1ccn(C)c1.N#CC(C#N)C#N
288.15	97.1	CC(N)C(=O)[O-].CCCC[n+]1ccn(C)c1	0.316698	CCCC[n+]1ccn(C)c1	CC(N)C(=O)[O-]	CCCC[n+]1ccn(C)c1.CC(N)C(=O)[O-]
288.15	1592	CCCC[n+]1ccn(C)c1.N#CC(C#N)C#N	0.315	CCCC[n+]1ccn(C)c1	N#CC(C#N)C#N	CCCC[n+]1ccn(C)c1.N#CC(C#N)C#N
288.15	106.8	CC(C)C(N)C(=O)[O-].CCCC[n+]1ccn(C)c1	0.311048	CCCC[n+]1ccn(C)c1	CC(C)C(N)C(=O)[O-]	CCCC[n+]1ccn(C)c1.CC(C)C(N)C(=O)[O-]
288.15	1492	CCCC[n+]1ccn(C)c1.N#CC(C#N)C#N	0.3	CCCC[n+]1ccn(C)c1	N#CC(C#N)C#N	CCCC[n+]1ccn(C)c1.N#CC(C#N)C#N
288.15	83.3	CC(N)C(=O)[O-].CCCC[n+]1ccn(C)c1	0.29839	CCCC[n+]1ccn(C)c1	CC(N)C(=O)[O-]	CCCC[n+]1ccn(C)c1.CC(N)C(=O)[O-]
288.15	89.5	CC(C)C(N)C(=O)[O-].CCCC[n+]1ccn(C)c1	0.288258	CCCC[n+]1ccn(C)c1	CC(C)C(N)C(=O)[O-]	CCCC[n+]1ccn(C)c1.CC(C)C(N)C(=O)[O-]
288.15	1392	CCCC[n+]1ccn(C)c1.N#CC(C#N)C#N	0.2837	CCCC[n+]1ccn(C)c1	N#CC(C#N)C#N	CCCC[n+]1ccn(C)c1.N#CC(C#N)C#N
288.15	72.2	CC(N)C(=O)[O-].CCCC[n+]1ccn(C)c1	0.277535	CCCC[n+]1ccn(C)c1	CC(N)C(=O)[O-]	CCCC[n+]1ccn(C)c1.CC(N)C(=O)[O-]
288.15	1292	CCCC[n+]1ccn(C)c1.N#CC(C#N)C#N	0.2675	CCCC[n+]1ccn(C)c1	N#CC(C#N)C#N	CCCC[n+]1ccn(C)c1.N#CC(C#N)C#N
288.15	74.5	CC(C)C(N)C(=O)[O-].CCCC[n+]1ccn(C)c1	0.256502	CCCC[n+]1ccn(C)c1	CC(C)C(N)C(=O)[O-]	CCCC[n+]1ccn(C)c1.CC(C)C(N)C(=O)[O-]
288.15	1192	CCCC[n+]1ccn(C)c1.N#CC(C#N)C#N	0.2508	CCCC[n+]1ccn(C)c1	N#CC(C#N)C#N	CCCC[n+]1ccn(C)c1.N#CC(C#N)C#N
288.15	61	CC(N)C(=O)[O-].CCCC[n+]1ccn(C)c1	0.249944	CCCC[n+]1ccn(C)c1	CC(N)C(=O)[O-]	CCCC[n+]1ccn(C)c1.CC(N)C(=O)[O-]
288.15	1092	CCCC[n+]1ccn(C)c1.N#CC(C#N)C#N	0.233	CCCC[n+]1ccn(C)c1	N#CC(C#N)C#N	CCCC[n+]1ccn(C)c1.N#CC(C#N)C#N
288.15	50.8	CC(N)C(=O)[O-].CCCC[n+]1ccn(C)c1	0.231737	CCCC[n+]1ccn(C)c1	CC(N)C(=O)[O-]	CCCC[n+]1ccn(C)c1.CC(N)C(=O)[O-]
288.15	59.3	CC(C)C(N)C(=O)[O-].CCCC[n+]1ccn(C)c1	0.219298	CCCC[n+]1ccn(C)c1	CC(C)C(N)C(=O)[O-]	CCCC[n+]1ccn(C)c1.CC(C)C(N)C(=O)[O-]
288.15	992	CCCC[n+]1ccn(C)c1.N#CC(C#N)C#N	0.2152	CCCC[n+]1ccn(C)c1	N#CC(C#N)C#N	CCCC[n+]1ccn(C)c1.N#CC(C#N)C#N
288.15	44.5	CC(N)C(=O)[O-].CCCC[n+]1ccn(C)c1	0.208516	CCCC[n+]1ccn(C)c1	CC(N)C(=O)[O-]	CCCC[n+]1ccn(C)c1.CC(N)C(=O)[O-]
288.15	16.4	CCCC[n+]1ccn(C)c1.NCC(=O)[O-]	0.201884	CCCC[n+]1ccn(C)c1	NCC(=O)[O-]	CCCC[n+]1ccn(C)c1.NCC(=O)[O-]
288.15	893	CCCC[n+]1ccn(C)c1.N#CC(C#N)C#N	0.1962	CCCC[n+]1ccn(C)c1	N#CC(C#N)C#N	CCCC[n+]1ccn(C)c1.N#CC(C#N)C#N
288.15	44.4	CC(C)C(N)C(=O)[O-].CCCC[n+]1ccn(C)c1	0.182292	CCCC[n+]1ccn(C)c1	CC(C)C(N)C(=O)[O-]	CCCC[n+]1ccn(C)c1.CC(C)C(N)C(=O)[O-]
288.15	792	CCCC[n+]1ccn(C)c1.N#CC(C#N)C#N	0.1766	CCCC[n+]1ccn(C)c1	N#CC(C#N)C#N	CCCC[n+]1ccn(C)c1.N#CC(C#N)C#N
288.15	29.4	CC(N)C(=O)[O-].CCCC[n+]1ccn(C)c1	0.162245	CCCC[n+]1ccn(C)c1	CC(N)C(=O)[O-]	CCCC[n+]1ccn(C)c1.CC(N)C(=O)[O-]
288.15	692	CCCC[n+]1ccn(C)c1.N#CC(C#N)C#N	0.1568	CCCC[n+]1ccn(C)c1	N#CC(C#N)C#N	CCCC[n+]1ccn(C)c1.N#CC(C#N)C#N
288.15	593	CCCC[n+]1ccn(C)c1.N#CC(C#N)C#N	0.1363	CCCC[n+]1ccn(C)c1	N#CC(C#N)C#N	CCCC[n+]1ccn(C)c1.N#CC(C#N)C#N
288.15	21.8	CC(N)C(=O)[O-].CCCC[n+]1ccn(C)c1	0.122649	CCCC[n+]1ccn(C)c1	CC(N)C(=O)[O-]	CCCC[n+]1ccn(C)c1.CC(N)C(=O)[O-]
288.15	27.5	CC(C)C(N)C(=O)[O-].CCCC[n+]1ccn(C)c1	0.120987	CCCC[n+]1ccn(C)c1	CC(C)C(N)C(=O)[O-]	CCCC[n+]1ccn(C)c1.CC(C)C(N)C(=O)[O-]
288.15	493	CCCC[n+]1ccn(C)c1.N#CC(C#N)C#N	0.1149	CCCC[n+]1ccn(C)c1	N#CC(C#N)C#N	CCCC[n+]1ccn(C)c1.N#CC(C#N)C#N
288.15	393	CCCC[n+]1ccn(C)c1.N#CC(C#N)C#N	0.093	CCCC[n+]1ccn(C)c1	N#CC(C#N)C#N	CCCC[n+]1ccn(C)c1.N#CC(C#N)C#N
288.15	13.9	CC(N)C(=O)[O-].CCCC[n+]1ccn(C)c1	0.081623	CCCC[n+]1ccn(C)c1	CC(N)C(=O)[O-]	CCCC[n+]1ccn(C)c1.CC(N)C(=O)[O-]
288.15	14.5	CC(C)C(N)C(=O)[O-].CCCC[n+]1ccn(C)c1	0.0702752	CCCC[n+]1ccn(C)c1	CC(C)C(N)C(=O)[O-]	CCCC[n+]1ccn(C)c1.CC(C)C(N)C(=O)[O-]
288.15	293	CCCC[n+]1ccn(C)c1.N#CC(C#N)C#N	0.0702	CCCC[n+]1ccn(C)c1	N#CC(C#N)C#N	CCCC[n+]1ccn(C)c1.N#CC(C#N)C#N
288.15	193	CCCC[n+]1ccn(C)c1.N#CC(C#N)C#N	0.0469	CCCC[n+]1ccn(C)c1	N#CC(C#N)C#N	CCCC[n+]1ccn(C)c1.N#CC(C#N)C#N
288.15	95	CCCC[n+]1ccn(C)c1.N#CC(C#N)C#N	0.0224	CCCC[n+]1ccn(C)c1	N#CC(C#N)C#N	CCCC[n+]1ccn(C)c1.N#CC(C#N)C#N
288.2	6150	CCCCCCCC[NH+]1C=CN(C)C1C.O=S(=O)([N-]S(=O)(=O)C(F)(F)F)C(F)(F)F	0.9	CCCCCCCC[NH+]1C=CN(C)C1C	O=S(=O)([N-]S(=O)(=O)C(F)(F)F)C(F)(F)F	CCCCCCCC[NH+]1C=CN(C)C1C.O=S(=O)([N-]S(=O)(=O)C(F)(F)F)C(F)(F)F
288.2	1730	CCCCCCCC[NH+]1C=CN(C)C1C.O=S(=O)([N-]S(=O)(=O)C(F)(F)F)C(F)(F)F	0.315	CCCCCCCC[NH+]1C=CN(C)C1C	O=S(=O)([N-]S(=O)(=O)C(F)(F)F)C(F)(F)F	CCCCCCCC[NH+]1C=CN(C)C1C.O=S(=O)([N-]S(=O)(=O)C(F)(F)F)C(F)(F)F
288.2	1400	CCCCCCCC[NH+]1C=CN(C)C1C.O=S(=O)([N-]S(=O)(=O)C(F)(F)F)C(F)(F)F	0.203	CCCCCCCC[NH+]1C=CN(C)C1C	O=S(=O)([N-]S(=O)(=O)C(F)(F)F)C(F)(F)F	CCCCCCCC[NH+]1C=CN(C)C1C.O=S(=O)([N-]S(=O)(=O)C(F)(F)F)C(F)(F)F
288.21	5000	CC(CC(C)(C)C)CP(=O)([O-])CC(C)CC(C)(C)C.CCCCCCCCCCCCCC[P+](CCCCCC)(CCCCCC)CCCCCC	0.815	CCCCCCCCCCCCCC[P+](CCCCCC)(CCCCCC)CCCCCC	CC(CC(C)(C)C)CP(=O)([O-])CC(C)CC(C)(C)C	CCCCCCCCCCCCCC[P+](CCCCCC)(CCCCCC)CCCCCC.CC(CC(C)(C)C)CP(=O)([O-])CC(C)CC(C)(C)C
288.21	5050	CCCCCCCCCCCCCC[P+](CCCCCC)(CCCCCC)CCCCCC.N#C[N-]C#N	0.758	CCCCCCCCCCCCCC[P+](CCCCCC)(CCCCCC)CCCCCC	N#C[N-]C#N	CCCCCCCCCCCCCC[P+](CCCCCC)(CCCCCC)CCCCCC.N#C[N-]C#N
288.24	8900	CC(CC(C)(C)C)CP(=O)([O-])CC(C)CC(C)(C)C.CCCCCCCCCCCCCC[P+](CCCCCC)(CCCCCC)CCCCCC	0.833	CCCCCCCCCCCCCC[P+](CCCCCC)(CCCCCC)CCCCCC	CC(CC(C)(C)C)CP(=O)([O-])CC(C)CC(C)(C)C	CCCCCCCCCCCCCC[P+](CCCCCC)(CCCCCC)CCCCCC.CC(CC(C)(C)C)CP(=O)([O-])CC(C)CC(C)(C)C
288.33	2620	CCCCCCn1cc[n+](C)c1.O=S(=O)([N-]S(=O)(=O)C(F)(F)F)C(F)(F)F	0.5505	CCCCCCn1cc[n+](C)c1	O=S(=O)([N-]S(=O)(=O)C(F)(F)F)C(F)(F)F	CCCCCCn1cc[n+](C)c1.O=S(=O)([N-]S(=O)(=O)C(F)(F)F)C(F)(F)F
288.47	1957	CCCC[n+]1ccn(C)c1.F[B-](F)(F)F	0.3035	CCCC[n+]1ccn(C)c1	F[B-](F)(F)F	CCCC[n+]1ccn(C)c1.F[B-](F)(F)F
288.48	271	CCCCCC[n+]1ccn(C)c1.N#C[B-](C#N)(C#N)C#N	0.1009	CCCCCC[n+]1ccn(C)c1	N#C[B-](C#N)(C#N)C#N	CCCCCC[n+]1ccn(C)c1.N#C[B-](C#N)(C#N)C#N
288.51	2840	CCCC[n+]1ccn(C)c1.F[B-](F)(F)F	0.4005	CCCC[n+]1ccn(C)c1	F[B-](F)(F)F	CCCC[n+]1ccn(C)c1.F[B-](F)(F)F
288.55	3800	CCCC[n+]1ccn(C)c1.F[B-](F)(F)F	0.4825	CCCC[n+]1ccn(C)c1	F[B-](F)(F)F	CCCC[n+]1ccn(C)c1.F[B-](F)(F)F
292.13	630	CCCC[n+]1ccn(C)c1.N#CC(C#N)C#N	0.149	CCCC[n+]1ccn(C)c1	N#CC(C#N)C#N	CCCC[n+]1ccn(C)c1.N#CC(C#N)C#N
292.16	3825	CCn1cc[n+](C)c1.O=S(=O)([N-]S(=O)(=O)C(F)(F)F)C(F)(F)F	0.65	CCn1cc[n+](C)c1	O=S(=O)([N-]S(=O)(=O)C(F)(F)F)C(F)(F)F	CCn1cc[n+](C)c1.O=S(=O)([N-]S(=O)(=O)C(F)(F)F)C(F)(F)F
292.35	1050	CCCC[n+]1ccn(C)c1.N#C[S-]	0.126	CCCC[n+]1ccn(C)c1	N#C[S-]	CCCC[n+]1ccn(C)c1.N#C[S-]
292.41	2879	CCn1cc[n+](C)c1.O=S(=O)([N-]S(=O)(=O)C(F)(F)F)C(F)(F)F	0.56	CCn1cc[n+](C)c1	O=S(=O)([N-]S(=O)(=O)C(F)(F)F)C(F)(F)F	CCn1cc[n+](C)c1.O=S(=O)([N-]S(=O)(=O)C(F)(F)F)C(F)(F)F
292.6	3387	CCn1cc[n+](C)c1.O=S(=O)([N-]S(=O)(=O)C(F)(F)F)C(F)(F)F	0.606	CCn1cc[n+](C)c1	O=S(=O)([N-]S(=O)(=O)C(F)(F)F)C(F)(F)F	CCn1cc[n+](C)c1.O=S(=O)([N-]S(=O)(=O)C(F)(F)F)C(F)(F)F
292.65	629	CCCCn1cc[n+](C)c1.O=S(=O)([N-]S(=O)(=O)C(F)(F)F)C(F)(F)F	0.231	CCCCn1cc[n+](C)c1	O=S(=O)([N-]S(=O)(=O)C(F)(F)F)C(F)(F)F	CCCCn1cc[n+](C)c1.O=S(=O)([N-]S(=O)(=O)C(F)(F)F)C(F)(F)F
292.75	4700	CCn1cc[n+](C)c1.O=S(=O)([N-]S(=O)(=O)C(F)(F)F)C(F)(F)F	0.6699	CCn1cc[n+](C)c1	O=S(=O)([N-]S(=O)(=O)C(F)(F)F)C(F)(F)F	CCn1cc[n+](C)c1.O=S(=O)([N-]S(=O)(=O)C(F)(F)F)C(F)(F)F
292.82	4736	CCn1cc[n+](C)c1.O=S(=O)([N-]S(=O)(=O)C(F)(F)F)C(F)(F)F	0.7	CCn1cc[n+](C)c1	O=S(=O)([N-]S(=O)(=O)C(F)(F)F)C(F)(F)F	CCn1cc[n+](C)c1.O=S(=O)([N-]S(=O)(=O)C(F)(F)F)C(F)(F)F
292.85	1220	CCn1cc[n+](C)c1.O=S(=O)([N-]S(=O)(=O)C(F)(F)F)C(F)(F)F	0.233	CCn1cc[n+](C)c1	O=S(=O)([N-]S(=O)(=O)C(F)(F)F)C(F)(F)F	CCn1cc[n+](C)c1.O=S(=O)([N-]S(=O)(=O)C(F)(F)F)C(F)(F)F
292.88	2275	CCCCCCCCCCCCCC[P+](CCCCCC)(CCCCCC)CCCCCC.O=S(=O)([N-]S(=O)(=O)C(F)(F)F)C(F)(F)F	0.601	CCCCCCCCCCCCCC[P+](CCCCCC)(CCCCCC)CCCCCC	O=S(=O)([N-]S(=O)(=O)C(F)(F)F)C(F)(F)F	CCCCCCCCCCCCCC[P+](CCCCCC)(CCCCCC)CCCCCC.O=S(=O)([N-]S(=O)(=O)C(F)(F)F)C(F)(F)F
293	101.3	CCCC[N+](C)(C)C.O=S(=O)(NS(=O)(=O)C(F)(F)F)C(F)(F)F	0.17	CCCC[N+](C)(C)C	O=S(=O)(NS(=O)(=O)C(F)(F)F)C(F)(F)F	CCCC[N+](C)(C)C.O=S(=O)(NS(=O)(=O)C(F)(F)F)C(F)(F)F
293.05	4300	CCn1cc[n+](C)c1.O=S(=O)([N-]S(=O)(=O)C(F)(F)F)C(F)(F)F	0.6448	CCn1cc[n+](C)c1	O=S(=O)([N-]S(=O)(=O)C(F)(F)F)C(F)(F)F	CCn1cc[n+](C)c1.O=S(=O)([N-]S(=O)(=O)C(F)(F)F)C(F)(F)F
293.05	1970	CCn1cc[n+](C)c1.O=S(=O)([N-]S(=O)(=O)C(F)(F)F)C(F)(F)F	0.3607	CCn1cc[n+](C)c1	O=S(=O)([N-]S(=O)(=O)C(F)(F)F)C(F)(F)F	CCn1cc[n+](C)c1.O=S(=O)([N-]S(=O)(=O)C(F)(F)F)C(F)(F)F
293.05	2850	CCCC[n+]1ccn(C)c1.N#C[S-]	0.254	CCCC[n+]1ccn(C)c1	N#C[S-]	CCCC[n+]1ccn(C)c1.N#C[S-]
293.08	43300	CCCCCCCCCCCCCC[P+](CCCCCC)(CCCCCC)CCCCCC.N#C[N-]C#N	0.806	CCCCCCCCCCCCCC[P+](CCCCCC)(CCCCCC)CCCCCC	N#C[N-]C#N	CCCCCCCCCCCCCC[P+](CCCCCC)(CCCCCC)CCCCCC.N#C[N-]C#N
293.1	3899	CCCC[N+]1(C)CCCC1.O=S(=O)([N-]S(=O)(=O)C(F)(F)F)C(F)(F)F	0.613579	CCCC[N+]1(C)CCCC1	O=S(=O)([N-]S(=O)(=O)C(F)(F)F)C(F)(F)F	CCCC[N+]1(C)CCCC1.O=S(=O)([N-]S(=O)(=O)C(F)(F)F)C(F)(F)F
293.1	4000	C=CC(=O)NC(C)(C)CS(=O)(=O)[O-].CC[n+]1ccn(C)c1	0.586	CC[n+]1ccn(C)c1	C=CC(=O)NC(C)(C)CS(=O)(=O)[O-]	CC[n+]1ccn(C)c1.C=CC(=O)NC(C)(C)CS(=O)(=O)[O-]
293.1	3500	C=CC(=O)NC(C)(C)CS(=O)(=O)[O-].CC[n+]1ccn(C)c1	0.573	CC[n+]1ccn(C)c1	C=CC(=O)NC(C)(C)CS(=O)(=O)[O-]	CC[n+]1ccn(C)c1.C=CC(=O)NC(C)(C)CS(=O)(=O)[O-]
293.1	3000	C=CC(=O)NC(C)(C)CS(=O)(=O)[O-].CC[n+]1ccn(C)c1	0.563	CC[n+]1ccn(C)c1	C=CC(=O)NC(C)(C)CS(=O)(=O)[O-]	CC[n+]1ccn(C)c1.C=CC(=O)NC(C)(C)CS(=O)(=O)[O-]
293.1	2500	C=CC(=O)NC(C)(C)CS(=O)(=O)[O-].CC[n+]1ccn(C)c1	0.539	CC[n+]1ccn(C)c1	C=CC(=O)NC(C)(C)CS(=O)(=O)[O-]	CC[n+]1ccn(C)c1.C=CC(=O)NC(C)(C)CS(=O)(=O)[O-]
293.1	2000	C=CC(=O)NC(C)(C)CS(=O)(=O)[O-].CC[n+]1ccn(C)c1	0.515	CC[n+]1ccn(C)c1	C=CC(=O)NC(C)(C)CS(=O)(=O)[O-]	CC[n+]1ccn(C)c1.C=CC(=O)NC(C)(C)CS(=O)(=O)[O-]
293.1	2807	CCCC[N+]1(C)CCCC1.O=S(=O)([N-]S(=O)(=O)C(F)(F)F)C(F)(F)F	0.514842	CCCC[N+]1(C)CCCC1	O=S(=O)([N-]S(=O)(=O)C(F)(F)F)C(F)(F)F	CCCC[N+]1(C)CCCC1.O=S(=O)([N-]S(=O)(=O)C(F)(F)F)C(F)(F)F
293.1	1500	C=CC(=O)NC(C)(C)CS(=O)(=O)[O-].CC[n+]1ccn(C)c1	0.46	CC[n+]1ccn(C)c1	C=CC(=O)NC(C)(C)CS(=O)(=O)[O-]	CC[n+]1ccn(C)c1.C=CC(=O)NC(C)(C)CS(=O)(=O)[O-]
293.1	2081	CCCC[N+]1(C)CCCC1.O=S(=O)([N-]S(=O)(=O)C(F)(F)F)C(F)(F)F	0.431847	CCCC[N+]1(C)CCCC1	O=S(=O)([N-]S(=O)(=O)C(F)(F)F)C(F)(F)F	CCCC[N+]1(C)CCCC1.O=S(=O)([N-]S(=O)(=O)C(F)(F)F)C(F)(F)F
293.1	1000	C=CC(=O)NC(C)(C)CS(=O)(=O)[O-].CC[n+]1ccn(C)c1	0.4	CC[n+]1ccn(C)c1	C=CC(=O)NC(C)(C)CS(=O)(=O)[O-]	CC[n+]1ccn(C)c1.C=CC(=O)NC(C)(C)CS(=O)(=O)[O-]
293.1	1741	CCCC[N+]1(C)CCCC1.O=S(=O)([N-]S(=O)(=O)C(F)(F)F)C(F)(F)F	0.384424	CCCC[N+]1(C)CCCC1	O=S(=O)([N-]S(=O)(=O)C(F)(F)F)C(F)(F)F	CCCC[N+]1(C)CCCC1.O=S(=O)([N-]S(=O)(=O)C(F)(F)F)C(F)(F)F
293.1	1429	CCCC[N+]1(C)CCCC1.O=S(=O)([N-]S(=O)(=O)C(F)(F)F)C(F)(F)F	0.335341	CCCC[N+]1(C)CCCC1	O=S(=O)([N-]S(=O)(=O)C(F)(F)F)C(F)(F)F	CCCC[N+]1(C)CCCC1.O=S(=O)([N-]S(=O)(=O)C(F)(F)F)C(F)(F)F
293.1	1147	CCCC[N+]1(C)CCCC1.O=S(=O)([N-]S(=O)(=O)C(F)(F)F)C(F)(F)F	0.285706	CCCC[N+]1(C)CCCC1	O=S(=O)([N-]S(=O)(=O)C(F)(F)F)C(F)(F)F	CCCC[N+]1(C)CCCC1.O=S(=O)([N-]S(=O)(=O)C(F)(F)F)C(F)(F)F
293.1	280	CCCC[N+]1(C)CCCC1.O=S(=O)([N-]S(=O)(=O)C(F)(F)F)C(F)(F)F	0.0853472	CCCC[N+]1(C)CCCC1	O=S(=O)([N-]S(=O)(=O)C(F)(F)F)C(F)(F)F	CCCC[N+]1(C)CCCC1.O=S(=O)([N-]S(=O)(=O)C(F)(F)F)C(F)(F)F
293.12	1410	CCCC[N+]1(C)CCCC1.N#C[C-](C#N)C#N	0.323	CCCC[N+]1(C)CCCC1	N#C[C-](C#N)C#N	CCCC[N+]1(C)CCCC1.N#C[C-](C#N)C#N
293.12	930	CCCC[n+]1ccc(C)cc1.N#C[C-](C#N)C#N	0.29	CCCC[n+]1ccc(C)cc1	N#C[C-](C#N)C#N	CCCC[n+]1ccc(C)cc1.N#C[C-](C#N)C#N
293.12	880	CCCC[n+]1ccc(C)cc1.N#C[C-](C#N)C#N	0.269	CCCC[n+]1ccc(C)cc1	N#C[C-](C#N)C#N	CCCC[n+]1ccc(C)cc1.N#C[C-](C#N)C#N
293.13	1285	CCCC[n+]1ccn(C)c1.O=[N+]([O-])[O-]	0.1491	CCCC[n+]1ccn(C)c1	O=[N+]([O-])[O-]	CCCC[n+]1ccn(C)c1.O=[N+]([O-])[O-]
293.13	587	CCCC[n+]1ccn(C)c1.F[B-](F)(F)F	0.1022	CCCC[n+]1ccn(C)c1	F[B-](F)(F)F	CCCC[n+]1ccn(C)c1.F[B-](F)(F)F
293.14	3305	CCCCCCCCCCCCCC[P+](CCCCCC)(CCCCCC)CCCCCC.O=S(=O)([N-]S(=O)(=O)C(F)(F)F)C(F)(F)F	0.702	CCCCCCCCCCCCCC[P+](CCCCCC)(CCCCCC)CCCCCC	O=S(=O)([N-]S(=O)(=O)C(F)(F)F)C(F)(F)F	CCCCCCCCCCCCCC[P+](CCCCCC)(CCCCCC)CCCCCC.O=S(=O)([N-]S(=O)(=O)C(F)(F)F)C(F)(F)F
293.15	5510	CCCCCCCCCCCCCC[P+](CCCCCC)(CCCCCC)CCCCCC.O=S(=O)([N-]S(=O)(=O)C(F)(F)F)C(F)(F)F	0.822	CCCCCCCCCCCCCC[P+](CCCCCC)(CCCCCC)CCCCCC	O=S(=O)([N-]S(=O)(=O)C(F)(F)F)C(F)(F)F	CCCCCCCCCCCCCC[P+](CCCCCC)(CCCCCC)CCCCCC.O=S(=O)([N-]S(=O)(=O)C(F)(F)F)C(F)(F)F
293.15	5000	CCCCCCn1cc[n+](C)c1.O=S(=O)([N-]S(=O)(=O)C(F)(F)F)C(F)(F)F	0.725	CCCCCCn1cc[n+](C)c1	O=S(=O)([N-]S(=O)(=O)C(F)(F)F)C(F)(F)F	CCCCCCn1cc[n+](C)c1.O=S(=O)([N-]S(=O)(=O)C(F)(F)F)C(F)(F)F
293.15	4301	CCCCn1cc[n+](C)c1.O=S(=O)([N-]S(=O)(=O)C(F)(F)F)C(F)(F)F	0.6642	CCCCn1cc[n+](C)c1	O=S(=O)([N-]S(=O)(=O)C(F)(F)F)C(F)(F)F	CCCCn1cc[n+](C)c1.O=S(=O)([N-]S(=O)(=O)C(F)(F)F)C(F)(F)F
293.15	4000	CCCCCCn1cc[n+](C)c1.O=S(=O)([N-]S(=O)(=O)C(F)(F)F)C(F)(F)F	0.66	CCCCCCn1cc[n+](C)c1	O=S(=O)([N-]S(=O)(=O)C(F)(F)F)C(F)(F)F	CCCCCCn1cc[n+](C)c1.O=S(=O)([N-]S(=O)(=O)C(F)(F)F)C(F)(F)F
293.15	4155	CCCCCCCCn1cc[n+](C)c1.O=S(=O)([CH-]S(=O)(=O)C(F)(F)F)C(F)(F)F	0.6555	CCCCCCCCn1cc[n+](C)c1	O=S(=O)([CH-]S(=O)(=O)C(F)(F)F)C(F)(F)F	CCCCCCCCn1cc[n+](C)c1.O=S(=O)([CH-]S(=O)(=O)C(F)(F)F)C(F)(F)F
293.15	3382	CCCCCCn1cc[n+](C)c1.O=S(=O)([N-]S(=O)(=O)C(F)(F)F)C(F)(F)F	0.605351	CCCCCCn1cc[n+](C)c1	O=S(=O)([N-]S(=O)(=O)C(F)(F)F)C(F)(F)F	CCCCCCn1cc[n+](C)c1.O=S(=O)([N-]S(=O)(=O)C(F)(F)F)C(F)(F)F
293.15	3000	CCCCCCn1cc[n+](C)c1.O=S(=O)([N-]S(=O)(=O)C(F)(F)F)C(F)(F)F	0.574	CCCCCCn1cc[n+](C)c1	O=S(=O)([N-]S(=O)(=O)C(F)(F)F)C(F)(F)F	CCCCCCn1cc[n+](C)c1.O=S(=O)([N-]S(=O)(=O)C(F)(F)F)C(F)(F)F
293.15	4254	CCCC[n+]1ccn(C)c1.O=S(=O)([O-])C(F)(F)F	0.5663	CCCC[n+]1ccn(C)c1	O=S(=O)([O-])C(F)(F)F	CCCC[n+]1ccn(C)c1.O=S(=O)([O-])C(F)(F)F
293.15	2742	CCCCn1cc[n+](C)c1.O=S(=O)([N-]S(=O)(=O)C(F)(F)F)C(F)(F)F	0.5491	CCCCn1cc[n+](C)c1	O=S(=O)([N-]S(=O)(=O)C(F)(F)F)C(F)(F)F	CCCCn1cc[n+](C)c1.O=S(=O)([N-]S(=O)(=O)C(F)(F)F)C(F)(F)F
293.15	2733	CCCCCCn1cc[n+](C)c1.O=S(=O)([N-]S(=O)(=O)C(F)(F)F)C(F)(F)F	0.540546	CCCCCCn1cc[n+](C)c1	O=S(=O)([N-]S(=O)(=O)C(F)(F)F)C(F)(F)F	CCCCCCn1cc[n+](C)c1.O=S(=O)([N-]S(=O)(=O)C(F)(F)F)C(F)(F)F
293.15	2702	CCCCCCCCn1cc[n+](C)c1.O=S(=O)([CH-]S(=O)(=O)C(F)(F)F)C(F)(F)F	0.5345	CCCCCCCCn1cc[n+](C)c1	O=S(=O)([CH-]S(=O)(=O)C(F)(F)F)C(F)(F)F	CCCCCCCCn1cc[n+](C)c1.O=S(=O)([CH-]S(=O)(=O)C(F)(F)F)C(F)(F)F
293.15	2510	CC(=O)[O-].CC[n+]1ccn(C)c1	0.521	CC[n+]1ccn(C)c1	CC(=O)[O-]	CC[n+]1ccn(C)c1.CC(=O)[O-]
293.15	4000	C=CC(=O)NC(C)(C)CS(=O)(=O)[O-].CCCC[N+]1(C)CCCC1	0.521	CCCC[N+]1(C)CCCC1	C=CC(=O)NC(C)(C)CS(=O)(=O)[O-]	CCCC[N+]1(C)CCCC1.C=CC(=O)NC(C)(C)CS(=O)(=O)[O-]
293.15	4000	C=CC(=O)NC(C)(C)CS(=O)(=O)[O-].CCCC[n+]1ccccc1	0.514	CCCC[n+]1ccccc1	C=CC(=O)NC(C)(C)CS(=O)(=O)[O-]	CCCC[n+]1ccccc1.C=CC(=O)NC(C)(C)CS(=O)(=O)[O-]
293.15	4478	CCCCn1cc[n+](C)c1.Cl[Fe-](Cl)(Cl)Cl	0.5126	CCCCn1cc[n+](C)c1	Cl[Fe-](Cl)(Cl)Cl	CCCCn1cc[n+](C)c1.Cl[Fe-](Cl)(Cl)Cl
293.15	3500	C=CC(=O)NC(C)(C)CS(=O)(=O)[O-].CCCC[n+]1ccccc1	0.505	CCCC[n+]1ccccc1	C=CC(=O)NC(C)(C)CS(=O)(=O)[O-]	CCCC[n+]1ccccc1.C=CC(=O)NC(C)(C)CS(=O)(=O)[O-]
293.15	2230	CC(=O)[O-].CC[n+]1ccn(C)c1	0.503	CC[n+]1ccn(C)c1	CC(=O)[O-]	CC[n+]1ccn(C)c1.CC(=O)[O-]
293.15	3995	CC[n+]1ccn(C)c1.O=S(=O)([O-])C(F)(F)F	0.502	CC[n+]1ccn(C)c1	O=S(=O)([O-])C(F)(F)F	CC[n+]1ccn(C)c1.O=S(=O)([O-])C(F)(F)F
293.15	4720	CCCC[n+]1ccn(C)c1.F[B-](F)(F)F	0.5	CCCC[n+]1ccn(C)c1	F[B-](F)(F)F	CCCC[n+]1ccn(C)c1.F[B-](F)(F)F
293.15	3500	C=CC(=O)NC(C)(C)CS(=O)(=O)[O-].CCCC[N+]1(C)CCCC1	0.49	CCCC[N+]1(C)CCCC1	C=CC(=O)NC(C)(C)CS(=O)(=O)[O-]	CCCC[N+]1(C)CCCC1.C=CC(=O)NC(C)(C)CS(=O)(=O)[O-]
293.15	3000	C=CC(=O)NC(C)(C)CS(=O)(=O)[O-].CCCC[n+]1ccccc1	0.488	CCCC[n+]1ccccc1	C=CC(=O)NC(C)(C)CS(=O)(=O)[O-]	CCCC[n+]1ccccc1.C=CC(=O)NC(C)(C)CS(=O)(=O)[O-]
293.15	4349	CCCC[n+]1ccn(C)c1.F[B-](F)(F)F	0.4876	CCCC[n+]1ccn(C)c1	F[B-](F)(F)F	CCCC[n+]1ccn(C)c1.F[B-](F)(F)F
293.15	2500	C=CC(=O)NC(C)(C)CS(=O)(=O)[O-].CCCC[n+]1ccccc1	0.462	CCCC[n+]1ccccc1	C=CC(=O)NC(C)(C)CS(=O)(=O)[O-]	CCCC[n+]1ccccc1.C=CC(=O)NC(C)(C)CS(=O)(=O)[O-]
293.15	2000	CCCCCCn1cc[n+](C)c1.O=S(=O)([N-]S(=O)(=O)C(F)(F)F)C(F)(F)F	0.455	CCCCCCn1cc[n+](C)c1	O=S(=O)([N-]S(=O)(=O)C(F)(F)F)C(F)(F)F	CCCCCCn1cc[n+](C)c1.O=S(=O)([N-]S(=O)(=O)C(F)(F)F)C(F)(F)F
293.15	1992	CCCCCCn1cc[n+](C)c1.O=S(=O)([N-]S(=O)(=O)C(F)(F)F)C(F)(F)F	0.4544	CCCCCCn1cc[n+](C)c1	O=S(=O)([N-]S(=O)(=O)C(F)(F)F)C(F)(F)F	CCCCCCn1cc[n+](C)c1.O=S(=O)([N-]S(=O)(=O)C(F)(F)F)C(F)(F)F
293.15	1460	CC(=O)[O-].CC[n+]1ccn(C)c1	0.451	CC[n+]1ccn(C)c1	CC(=O)[O-]	CC[n+]1ccn(C)c1.CC(=O)[O-]
293.15	3000	C=CC(=O)NC(C)(C)CS(=O)(=O)[O-].CCCC[N+]1(C)CCCC1	0.451	CCCC[N+]1(C)CCCC1	C=CC(=O)NC(C)(C)CS(=O)(=O)[O-]	CCCC[N+]1(C)CCCC1.C=CC(=O)NC(C)(C)CS(=O)(=O)[O-]
293.15	1954	CCCCCCn1cc[n+](C)c1.O=S(=O)([N-]S(=O)(=O)C(F)(F)F)C(F)(F)F	0.443529	CCCCCCn1cc[n+](C)c1	O=S(=O)([N-]S(=O)(=O)C(F)(F)F)C(F)(F)F	CCCCCCn1cc[n+](C)c1.O=S(=O)([N-]S(=O)(=O)C(F)(F)F)C(F)(F)F
293.15	1979.8	CCCCCCn1cc[n+](C)c1.O=S(=O)([N-]S(=O)(=O)C(F)(F)F)C(F)(F)F	0.44037	CCCCCCn1cc[n+](C)c1	O=S(=O)([N-]S(=O)(=O)C(F)(F)F)C(F)(F)F	CCCCCCn1cc[n+](C)c1.O=S(=O)([N-]S(=O)(=O)C(F)(F)F)C(F)(F)F
293.15	1893	CCCCCCn1cc[n+](C)c1.O=S(=O)([N-]S(=O)(=O)C(F)(F)F)C(F)(F)F	0.4402	CCCCCCn1cc[n+](C)c1	O=S(=O)([N-]S(=O)(=O)C(F)(F)F)C(F)(F)F	CCCCCCn1cc[n+](C)c1.O=S(=O)([N-]S(=O)(=O)C(F)(F)F)C(F)(F)F
293.15	2050	CCCC[N+]1(C)CCCC1.N#C[C-](C#N)C#N	0.435	CCCC[N+]1(C)CCCC1	N#C[C-](C#N)C#N	CCCC[N+]1(C)CCCC1.N#C[C-](C#N)C#N
293.15	4324	CCOS(=O)(=O)[O-].CC[n+]1ccn(C)c1	0.434	CC[n+]1ccn(C)c1	CCOS(=O)(=O)[O-]	CC[n+]1ccn(C)c1.CCOS(=O)(=O)[O-]
293.15	2397	CCCC[n+]1ccn(C)c1.O=S(=O)([O-])C(F)(F)F	0.4317	CCCC[n+]1ccn(C)c1	O=S(=O)([O-])C(F)(F)F	CCCC[n+]1ccn(C)c1.O=S(=O)([O-])C(F)(F)F
293.15	2000	C=CC(=O)NC(C)(C)CS(=O)(=O)[O-].CCCC[n+]1ccccc1	0.429	CCCC[n+]1ccccc1	C=CC(=O)NC(C)(C)CS(=O)(=O)[O-]	CCCC[n+]1ccccc1.C=CC(=O)NC(C)(C)CS(=O)(=O)[O-]
293.15	1630	CCCC[n+]1ccc(C)cc1.N#C[C-](C#N)C#N	0.427	CCCC[n+]1ccc(C)cc1	N#C[C-](C#N)C#N	CCCC[n+]1ccc(C)cc1.N#C[C-](C#N)C#N
293.15	4000	C=CC(=O)NC(C)(C)CS(=O)(=O)[O-].Cn1cc[n+](Cc2ccccc2)c1	0.426	Cn1cc[n+](Cc2ccccc2)c1	C=CC(=O)NC(C)(C)CS(=O)(=O)[O-]	Cn1cc[n+](Cc2ccccc2)c1.C=CC(=O)NC(C)(C)CS(=O)(=O)[O-]
293.15	2500	C=CC(=O)NC(C)(C)CS(=O)(=O)[O-].CCCC[N+]1(C)CCCC1	0.418	CCCC[N+]1(C)CCCC1	C=CC(=O)NC(C)(C)CS(=O)(=O)[O-]	CCCC[N+]1(C)CCCC1.C=CC(=O)NC(C)(C)CS(=O)(=O)[O-]
293.15	4000	C=CC(=O)NC(C)(C)CS(=O)(=O)[O-].CCCC[n+]1ccn(C)c1	0.41	CCCC[n+]1ccn(C)c1	C=CC(=O)NC(C)(C)CS(=O)(=O)[O-]	CCCC[n+]1ccn(C)c1.C=CC(=O)NC(C)(C)CS(=O)(=O)[O-]
293.15	1692	CCCCCCn1cc[n+](C)c1.O=S(=O)([N-]S(=O)(=O)C(F)(F)F)C(F)(F)F	0.4089	CCCCCCn1cc[n+](C)c1	O=S(=O)([N-]S(=O)(=O)C(F)(F)F)C(F)(F)F	CCCCCCn1cc[n+](C)c1.O=S(=O)([N-]S(=O)(=O)C(F)(F)F)C(F)(F)F
293.15	1749.3	CCCCCCn1cc[n+](C)c1.O=S(=O)([N-]S(=O)(=O)C(F)(F)F)C(F)(F)F	0.408	CCCCCCn1cc[n+](C)c1	O=S(=O)([N-]S(=O)(=O)C(F)(F)F)C(F)(F)F	CCCCCCn1cc[n+](C)c1.O=S(=O)([N-]S(=O)(=O)C(F)(F)F)C(F)(F)F
293.15	3500	C=CC(=O)NC(C)(C)CS(=O)(=O)[O-].Cn1cc[n+](Cc2ccccc2)c1	0.405	Cn1cc[n+](Cc2ccccc2)c1	C=CC(=O)NC(C)(C)CS(=O)(=O)[O-]	Cn1cc[n+](Cc2ccccc2)c1.C=CC(=O)NC(C)(C)CS(=O)(=O)[O-]
293.15	3000	C=CC(=O)NC(C)(C)CS(=O)(=O)[O-].Cn1cc[n+](Cc2ccccc2)c1	0.389	Cn1cc[n+](Cc2ccccc2)c1	C=CC(=O)NC(C)(C)CS(=O)(=O)[O-]	Cn1cc[n+](Cc2ccccc2)c1.C=CC(=O)NC(C)(C)CS(=O)(=O)[O-]
293.15	1500	C=CC(=O)NC(C)(C)CS(=O)(=O)[O-].CCCC[n+]1ccccc1	0.382	CCCC[n+]1ccccc1	C=CC(=O)NC(C)(C)CS(=O)(=O)[O-]	CCCC[n+]1ccccc1.C=CC(=O)NC(C)(C)CS(=O)(=O)[O-]
293.15	3500	C=CC(=O)NC(C)(C)CS(=O)(=O)[O-].CCCC[n+]1ccn(C)c1	0.38	CCCC[n+]1ccn(C)c1	C=CC(=O)NC(C)(C)CS(=O)(=O)[O-]	CCCC[n+]1ccn(C)c1.C=CC(=O)NC(C)(C)CS(=O)(=O)[O-]
293.15	2438	CC[n+]1ccn(C)c1.O=S(=O)([O-])C(F)(F)F	0.3763	CC[n+]1ccn(C)c1	O=S(=O)([O-])C(F)(F)F	CC[n+]1ccn(C)c1.O=S(=O)([O-])C(F)(F)F
293.15	1499.5	CCCCCCn1cc[n+](C)c1.O=S(=O)([N-]S(=O)(=O)C(F)(F)F)C(F)(F)F	0.36853	CCCCCCn1cc[n+](C)c1	O=S(=O)([N-]S(=O)(=O)C(F)(F)F)C(F)(F)F	CCCCCCn1cc[n+](C)c1.O=S(=O)([N-]S(=O)(=O)C(F)(F)F)C(F)(F)F
293.15	401	CC(=O)[O-].CC[n+]1ccn(C)c1	0.362	CC[n+]1ccn(C)c1	CC(=O)[O-]	CC[n+]1ccn(C)c1.CC(=O)[O-]
293.15	2500	C=CC(=O)NC(C)(C)CS(=O)(=O)[O-].Cn1cc[n+](Cc2ccccc2)c1	0.359	Cn1cc[n+](Cc2ccccc2)c1	C=CC(=O)NC(C)(C)CS(=O)(=O)[O-]	Cn1cc[n+](Cc2ccccc2)c1.C=CC(=O)NC(C)(C)CS(=O)(=O)[O-]
293.15	2457	CCCCn1cc[n+](C)c1.Cl[Fe-](Cl)(Cl)Cl	0.3584	CCCCn1cc[n+](C)c1	Cl[Fe-](Cl)(Cl)Cl	CCCCn1cc[n+](C)c1.Cl[Fe-](Cl)(Cl)Cl
293.15	1393	CCCCCCn1cc[n+](C)c1.O=S(=O)([N-]S(=O)(=O)C(F)(F)F)C(F)(F)F	0.3582	CCCCCCn1cc[n+](C)c1	O=S(=O)([N-]S(=O)(=O)C(F)(F)F)C(F)(F)F	CCCCCCn1cc[n+](C)c1.O=S(=O)([N-]S(=O)(=O)C(F)(F)F)C(F)(F)F
293.15	3000	C=CC(=O)NC(C)(C)CS(=O)(=O)[O-].CCCC[n+]1ccn(C)c1	0.355	CCCC[n+]1ccn(C)c1	C=CC(=O)NC(C)(C)CS(=O)(=O)[O-]	CCCC[n+]1ccn(C)c1.C=CC(=O)NC(C)(C)CS(=O)(=O)[O-]
293.15	3200	CCCCCC[n+]1ccn(C)c1.O=[N+]([O-])[O-]	0.353901	CCCCCC[n+]1ccn(C)c1	O=[N+]([O-])[O-]	CCCCCC[n+]1ccn(C)c1.O=[N+]([O-])[O-]
293.15	1160	CCCC[n+]1ccc(C)cc1.N#C[C-](C#N)C#N	0.353	CCCC[n+]1ccc(C)cc1	N#C[C-](C#N)C#N	CCCC[n+]1ccc(C)cc1.N#C[C-](C#N)C#N
293.15	1392	CCCCCCn1cc[n+](C)c1.O=S(=O)([N-]S(=O)(=O)C(F)(F)F)C(F)(F)F	0.352753	CCCCCCn1cc[n+](C)c1	O=S(=O)([N-]S(=O)(=O)C(F)(F)F)C(F)(F)F	CCCCCCn1cc[n+](C)c1.O=S(=O)([N-]S(=O)(=O)C(F)(F)F)C(F)(F)F
293.15	2000	C=CC(=O)NC(C)(C)CS(=O)(=O)[O-].CCCC[N+]1(C)CCCC1	0.349	CCCC[N+]1(C)CCCC1	C=CC(=O)NC(C)(C)CS(=O)(=O)[O-]	CCCC[N+]1(C)CCCC1.C=CC(=O)NC(C)(C)CS(=O)(=O)[O-]
293.15	1292	CCCCCCn1cc[n+](C)c1.O=S(=O)([N-]S(=O)(=O)C(F)(F)F)C(F)(F)F	0.3395	CCCCCCn1cc[n+](C)c1	O=S(=O)([N-]S(=O)(=O)C(F)(F)F)C(F)(F)F	CCCCCCn1cc[n+](C)c1.O=S(=O)([N-]S(=O)(=O)C(F)(F)F)C(F)(F)F
293.15	2466	CCCC[n+]1ccn(C)c1.F[B-](F)(F)F	0.3394	CCCC[n+]1ccn(C)c1	F[B-](F)(F)F	CCCC[n+]1ccn(C)c1.F[B-](F)(F)F
293.15	2450	CCCC[n+]1ccn(C)c1.F[B-](F)(F)F	0.3368	CCCC[n+]1ccn(C)c1	F[B-](F)(F)F	CCCC[n+]1ccn(C)c1.F[B-](F)(F)F
293.15	1000	C=CC(=O)NC(C)(C)CS(=O)(=O)[O-].CCCC[n+]1ccccc1	0.323	CCCC[n+]1ccccc1	C=CC(=O)NC(C)(C)CS(=O)(=O)[O-]	CCCC[n+]1ccccc1.C=CC(=O)NC(C)(C)CS(=O)(=O)[O-]
293.15	2767	CCCCCC[n+]1ccn(C)c1.O=[N+]([O-])[O-]	0.318889	CCCCCC[n+]1ccn(C)c1	O=[N+]([O-])[O-]	CCCCCC[n+]1ccn(C)c1.O=[N+]([O-])[O-]
293.15	2000	C=CC(=O)NC(C)(C)CS(=O)(=O)[O-].Cn1cc[n+](Cc2ccccc2)c1	0.316	Cn1cc[n+](Cc2ccccc2)c1	C=CC(=O)NC(C)(C)CS(=O)(=O)[O-]	Cn1cc[n+](Cc2ccccc2)c1.C=CC(=O)NC(C)(C)CS(=O)(=O)[O-]
293.15	1199.4	CCCCCCn1cc[n+](C)c1.O=S(=O)([N-]S(=O)(=O)C(F)(F)F)C(F)(F)F	0.31466	CCCCCCn1cc[n+](C)c1	O=S(=O)([N-]S(=O)(=O)C(F)(F)F)C(F)(F)F	CCCCCCn1cc[n+](C)c1.O=S(=O)([N-]S(=O)(=O)C(F)(F)F)C(F)(F)F
293.15	1148	CCCCCCCCn1cc[n+](C)c1.O=S(=O)([CH-]S(=O)(=O)C(F)(F)F)C(F)(F)F	0.3131	CCCCCCCCn1cc[n+](C)c1	O=S(=O)([CH-]S(=O)(=O)C(F)(F)F)C(F)(F)F	CCCCCCCCn1cc[n+](C)c1.O=S(=O)([CH-]S(=O)(=O)C(F)(F)F)C(F)(F)F
293.15	1108	CCCCn1cc[n+](C)c1.O=S(=O)([N-]S(=O)(=O)C(F)(F)F)C(F)(F)F	0.3101	CCCCn1cc[n+](C)c1	O=S(=O)([N-]S(=O)(=O)C(F)(F)F)C(F)(F)F	CCCCn1cc[n+](C)c1.O=S(=O)([N-]S(=O)(=O)C(F)(F)F)C(F)(F)F
293.15	184	CC(=O)[O-].CC[n+]1ccn(C)c1	0.308	CC[n+]1ccn(C)c1	CC(=O)[O-]	CC[n+]1ccn(C)c1.CC(=O)[O-]
293.15	2500	C=CC(=O)NC(C)(C)CS(=O)(=O)[O-].CCCC[n+]1ccn(C)c1	0.302	CCCC[n+]1ccn(C)c1	C=CC(=O)NC(C)(C)CS(=O)(=O)[O-]	CCCC[n+]1ccn(C)c1.C=CC(=O)NC(C)(C)CS(=O)(=O)[O-]
293.15	1500	C=CC(=O)NC(C)(C)CS(=O)(=O)[O-].CCCC[N+]1(C)CCCC1	0.297	CCCC[N+]1(C)CCCC1	C=CC(=O)NC(C)(C)CS(=O)(=O)[O-]	CCCC[N+]1(C)CCCC1.C=CC(=O)NC(C)(C)CS(=O)(=O)[O-]
293.15	2525	CCOS(=O)(=O)[O-].CC[n+]1ccn(C)c1	0.289	CC[n+]1ccn(C)c1	CCOS(=O)(=O)[O-]	CC[n+]1ccn(C)c1.CCOS(=O)(=O)[O-]
293.15	2080	CCCC[n+]1ccn(C)c1.F[B-](F)(F)F	0.2807	CCCC[n+]1ccn(C)c1	F[B-](F)(F)F	CCCC[n+]1ccn(C)c1.F[B-](F)(F)F
293.15	993	CCCCCCn1cc[n+](C)c1.O=S(=O)([N-]S(=O)(=O)C(F)(F)F)C(F)(F)F	0.2792	CCCCCCn1cc[n+](C)c1	O=S(=O)([N-]S(=O)(=O)C(F)(F)F)C(F)(F)F	CCCCCCn1cc[n+](C)c1.O=S(=O)([N-]S(=O)(=O)C(F)(F)F)C(F)(F)F
293.15	2312	CCCCCC[n+]1ccn(C)c1.O=[N+]([O-])[O-]	0.278794	CCCCCC[n+]1ccn(C)c1	O=[N+]([O-])[O-]	CCCCCC[n+]1ccn(C)c1.O=[N+]([O-])[O-]
293.15	1000	CCCCCCn1cc[n+](C)c1.O=S(=O)([N-]S(=O)(=O)C(F)(F)F)C(F)(F)F	0.278	CCCCCCn1cc[n+](C)c1	O=S(=O)([N-]S(=O)(=O)C(F)(F)F)C(F)(F)F	CCCCCCn1cc[n+](C)c1.O=S(=O)([N-]S(=O)(=O)C(F)(F)F)C(F)(F)F
293.15	10000	CCCCCC[n+]1ccn(C)c1.F[P-](F)(F)(F)(F)F	0.2778	CCCCCC[n+]1ccn(C)c1	F[P-](F)(F)(F)(F)F	CCCCCC[n+]1ccn(C)c1.F[P-](F)(F)(F)(F)F
293.15	15000	CCCCCC[n+]1ccn(C)c1.F[P-](F)(F)(F)(F)F	0.2778	CCCCCC[n+]1ccn(C)c1	F[P-](F)(F)(F)(F)F	CCCCCC[n+]1ccn(C)c1.F[P-](F)(F)(F)(F)F
293.15	20000	CCCCCC[n+]1ccn(C)c1.F[P-](F)(F)(F)(F)F	0.2778	CCCCCC[n+]1ccn(C)c1	F[P-](F)(F)(F)(F)F	CCCCCC[n+]1ccn(C)c1.F[P-](F)(F)(F)(F)F
293.15	999.4	CCCCCCn1cc[n+](C)c1.O=S(=O)([N-]S(=O)(=O)C(F)(F)F)C(F)(F)F	0.27474	CCCCCCn1cc[n+](C)c1	O=S(=O)([N-]S(=O)(=O)C(F)(F)F)C(F)(F)F	CCCCCCn1cc[n+](C)c1.O=S(=O)([N-]S(=O)(=O)C(F)(F)F)C(F)(F)F
293.15	2000	C=CC(=O)NC(C)(C)CS(=O)(=O)[O-].CCCC[n+]1ccn(C)c1	0.2719	CCCC[n+]1ccn(C)c1	C=CC(=O)NC(C)(C)CS(=O)(=O)[O-]	CCCC[n+]1ccn(C)c1.C=CC(=O)NC(C)(C)CS(=O)(=O)[O-]
293.15	1500	C=CC(=O)NC(C)(C)CS(=O)(=O)[O-].Cn1cc[n+](Cc2ccccc2)c1	0.2641	Cn1cc[n+](Cc2ccccc2)c1	C=CC(=O)NC(C)(C)CS(=O)(=O)[O-]	Cn1cc[n+](Cc2ccccc2)c1.C=CC(=O)NC(C)(C)CS(=O)(=O)[O-]
293.15	1850	CCCC[n+]1ccn(C)c1.F[B-](F)(F)F	0.2614	CCCC[n+]1ccn(C)c1	F[B-](F)(F)F	CCCC[n+]1ccn(C)c1.F[B-](F)(F)F
293.15	1145	CCCC[n+]1ccn(C)c1.O=S(=O)([O-])C(F)(F)F	0.2589	CCCC[n+]1ccn(C)c1	O=S(=O)([O-])C(F)(F)F	CCCC[n+]1ccn(C)c1.O=S(=O)([O-])C(F)(F)F
293.15	1904	CCCCCC[n+]1ccn(C)c1.O=[N+]([O-])[O-]	0.238898	CCCCCC[n+]1ccn(C)c1	O=[N+]([O-])[O-]	CCCCCC[n+]1ccn(C)c1.O=[N+]([O-])[O-]
293.15	10000	CCCCCCCC[n+]1ccn(C)c1.F[P-](F)(F)(F)(F)F	0.2385	CCCCCCCC[n+]1ccn(C)c1	F[P-](F)(F)(F)(F)F	CCCCCCCC[n+]1ccn(C)c1.F[P-](F)(F)(F)(F)F
293.15	15000	CCCCCCCC[n+]1ccn(C)c1.F[P-](F)(F)(F)(F)F	0.2385	CCCCCCCC[n+]1ccn(C)c1	F[P-](F)(F)(F)(F)F	CCCCCCCC[n+]1ccn(C)c1.F[P-](F)(F)(F)(F)F
293.15	20000	CCCCCCCC[n+]1ccn(C)c1.F[P-](F)(F)(F)(F)F	0.2385	CCCCCCCC[n+]1ccn(C)c1	F[P-](F)(F)(F)(F)F	CCCCCCCC[n+]1ccn(C)c1.F[P-](F)(F)(F)(F)F
293.15	10000	CCCC[n+]1ccn(C)c1.F[P-](F)(F)(F)(F)F	0.236	CCCC[n+]1ccn(C)c1	F[P-](F)(F)(F)(F)F	CCCC[n+]1ccn(C)c1.F[P-](F)(F)(F)(F)F
293.15	1183	CC[n+]1ccn(C)c1.O=S(=O)([O-])C(F)(F)F	0.2254	CC[n+]1ccn(C)c1	O=S(=O)([O-])C(F)(F)F	CC[n+]1ccn(C)c1.O=S(=O)([O-])C(F)(F)F
293.15	1000	C=CC(=O)NC(C)(C)CS(=O)(=O)[O-].CCCC[N+]1(C)CCCC1	0.225	CCCC[N+]1(C)CCCC1	C=CC(=O)NC(C)(C)CS(=O)(=O)[O-]	CCCC[N+]1(C)CCCC1.C=CC(=O)NC(C)(C)CS(=O)(=O)[O-]
293.15	1500	C=CC(=O)NC(C)(C)CS(=O)(=O)[O-].CCCC[n+]1ccn(C)c1	0.2229	CCCC[n+]1ccn(C)c1	C=CC(=O)NC(C)(C)CS(=O)(=O)[O-]	CCCC[n+]1ccn(C)c1.C=CC(=O)NC(C)(C)CS(=O)(=O)[O-]
293.15	1410	CCCC[n+]1ccn(C)c1.F[B-](F)(F)F	0.218	CCCC[n+]1ccn(C)c1	F[B-](F)(F)F	CCCC[n+]1ccn(C)c1.F[B-](F)(F)F
293.15	14.1	CC(=O)[O-].CC[n+]1ccn(C)c1	0.211	CC[n+]1ccn(C)c1	CC(=O)[O-]	CC[n+]1ccn(C)c1.CC(=O)[O-]
293.15	699.5	CCCCCCn1cc[n+](C)c1.O=S(=O)([N-]S(=O)(=O)C(F)(F)F)C(F)(F)F	0.20742	CCCCCCn1cc[n+](C)c1	O=S(=O)([N-]S(=O)(=O)C(F)(F)F)C(F)(F)F	CCCCCCn1cc[n+](C)c1.O=S(=O)([N-]S(=O)(=O)C(F)(F)F)C(F)(F)F
293.15	1220	CCCC[n+]1ccn(C)c1.F[B-](F)(F)F	0.1993	CCCC[n+]1ccn(C)c1	F[B-](F)(F)F	CCCC[n+]1ccn(C)c1.F[B-](F)(F)F
293.15	1000	C=CC(=O)NC(C)(C)CS(=O)(=O)[O-].Cn1cc[n+](Cc2ccccc2)c1	0.1988	Cn1cc[n+](Cc2ccccc2)c1	C=CC(=O)NC(C)(C)CS(=O)(=O)[O-]	Cn1cc[n+](Cc2ccccc2)c1.C=CC(=O)NC(C)(C)CS(=O)(=O)[O-]
293.15	1220	CCCCn1cc[n+](C)c1.Cl[Fe-](Cl)(Cl)Cl	0.1987	CCCCn1cc[n+](C)c1	Cl[Fe-](Cl)(Cl)Cl	CCCCn1cc[n+](C)c1.Cl[Fe-](Cl)(Cl)Cl
293.15	10000	CCCC[n+]1ccn(C)c1.F[B-](F)(F)F	0.197	CCCC[n+]1ccn(C)c1	F[B-](F)(F)F	CCCC[n+]1ccn(C)c1.F[B-](F)(F)F
293.15	15000	CCCC[n+]1ccn(C)c1.F[B-](F)(F)F	0.197	CCCC[n+]1ccn(C)c1	F[B-](F)(F)F	CCCC[n+]1ccn(C)c1.F[B-](F)(F)F
293.15	20000	CCCC[n+]1ccn(C)c1.F[B-](F)(F)F	0.197	CCCC[n+]1ccn(C)c1	F[B-](F)(F)F	CCCC[n+]1ccn(C)c1.F[B-](F)(F)F
293.15	15000	CCCC[n+]1ccn(C)c1.F[P-](F)(F)(F)(F)F	0.196667	CCCC[n+]1ccn(C)c1	F[P-](F)(F)(F)(F)F	CCCC[n+]1ccn(C)c1.F[P-](F)(F)(F)(F)F
293.15	20000	CCCC[n+]1ccn(C)c1.F[P-](F)(F)(F)(F)F	0.196667	CCCC[n+]1ccn(C)c1	F[P-](F)(F)(F)(F)F	CCCC[n+]1ccn(C)c1.F[P-](F)(F)(F)(F)F
293.15	1443	CCCCCC[n+]1ccn(C)c1.O=[N+]([O-])[O-]	0.190141	CCCCCC[n+]1ccn(C)c1	O=[N+]([O-])[O-]	CCCCCC[n+]1ccn(C)c1.O=[N+]([O-])[O-]
293.15	1187	CCCC[n+]1ccn(C)c1.F[B-](F)(F)F	0.1861	CCCC[n+]1ccn(C)c1	F[B-](F)(F)F	CCCC[n+]1ccn(C)c1.F[B-](F)(F)F
293.15	593	CCCCCCn1cc[n+](C)c1.O=S(=O)([N-]S(=O)(=O)C(F)(F)F)C(F)(F)F	0.1832	CCCCCCn1cc[n+](C)c1	O=S(=O)([N-]S(=O)(=O)C(F)(F)F)C(F)(F)F	CCCCCCn1cc[n+](C)c1.O=S(=O)([N-]S(=O)(=O)C(F)(F)F)C(F)(F)F
293.15	601	CCCCCCn1cc[n+](C)c1.O=S(=O)([N-]S(=O)(=O)C(F)(F)F)C(F)(F)F	0.181617	CCCCCCn1cc[n+](C)c1	O=S(=O)([N-]S(=O)(=O)C(F)(F)F)C(F)(F)F	CCCCCCn1cc[n+](C)c1.O=S(=O)([N-]S(=O)(=O)C(F)(F)F)C(F)(F)F
293.15	522	CCCCn1cc[n+](C)c1.O=S(=O)([N-]S(=O)(=O)C(F)(F)F)C(F)(F)F	0.1657	CCCCn1cc[n+](C)c1	O=S(=O)([N-]S(=O)(=O)C(F)(F)F)C(F)(F)F	CCCCn1cc[n+](C)c1.O=S(=O)([N-]S(=O)(=O)C(F)(F)F)C(F)(F)F
293.15	1152	CCOS(=O)(=O)[O-].CC[n+]1ccn(C)c1	0.158	CC[n+]1ccn(C)c1	CCOS(=O)(=O)[O-]	CC[n+]1ccn(C)c1.CCOS(=O)(=O)[O-]
293.15	493	CCCCCCn1cc[n+](C)c1.O=S(=O)([N-]S(=O)(=O)C(F)(F)F)C(F)(F)F	0.157	CCCCCCn1cc[n+](C)c1	O=S(=O)([N-]S(=O)(=O)C(F)(F)F)C(F)(F)F	CCCCCCn1cc[n+](C)c1.O=S(=O)([N-]S(=O)(=O)C(F)(F)F)C(F)(F)F
293.15	499.4	CCCCCCn1cc[n+](C)c1.O=S(=O)([N-]S(=O)(=O)C(F)(F)F)C(F)(F)F	0.15601	CCCCCCn1cc[n+](C)c1	O=S(=O)([N-]S(=O)(=O)C(F)(F)F)C(F)(F)F	CCCCCCn1cc[n+](C)c1.O=S(=O)([N-]S(=O)(=O)C(F)(F)F)C(F)(F)F
293.15	500	CCCCCCn1cc[n+](C)c1.O=S(=O)([N-]S(=O)(=O)C(F)(F)F)C(F)(F)F	0.156	CCCCCCn1cc[n+](C)c1	O=S(=O)([N-]S(=O)(=O)C(F)(F)F)C(F)(F)F	CCCCCCn1cc[n+](C)c1.O=S(=O)([N-]S(=O)(=O)C(F)(F)F)C(F)(F)F
293.15	1000	CCCC[n+]1ccn(C)c1.F[B-](F)(F)F	0.1549	CCCC[n+]1ccn(C)c1	F[B-](F)(F)F	CCCC[n+]1ccn(C)c1.F[B-](F)(F)F
293.15	1000	C=CC(=O)NC(C)(C)CS(=O)(=O)[O-].CCCC[n+]1ccn(C)c1	0.1518	CCCC[n+]1ccn(C)c1	C=CC(=O)NC(C)(C)CS(=O)(=O)[O-]	CCCC[n+]1ccn(C)c1.C=CC(=O)NC(C)(C)CS(=O)(=O)[O-]
293.15	1056	CCCCCC[n+]1ccn(C)c1.O=[N+]([O-])[O-]	0.146562	CCCCCC[n+]1ccn(C)c1	O=[N+]([O-])[O-]	CCCCCC[n+]1ccn(C)c1.O=[N+]([O-])[O-]
293.15	400	CCCC[N+]1(C)CCCC1.N#C[C-](C#N)C#N	0.144	CCCC[N+]1(C)CCCC1	N#C[C-](C#N)C#N	CCCC[N+]1(C)CCCC1.N#C[C-](C#N)C#N
293.15	427	CCCCCCCCn1cc[n+](C)c1.O=S(=O)([CH-]S(=O)(=O)C(F)(F)F)C(F)(F)F	0.1401	CCCCCCCCn1cc[n+](C)c1	O=S(=O)([CH-]S(=O)(=O)C(F)(F)F)C(F)(F)F	CCCCCCCCn1cc[n+](C)c1.O=S(=O)([CH-]S(=O)(=O)C(F)(F)F)C(F)(F)F
293.15	399.7	CCCCCCn1cc[n+](C)c1.O=S(=O)([N-]S(=O)(=O)C(F)(F)F)C(F)(F)F	0.12891	CCCCCCn1cc[n+](C)c1	O=S(=O)([N-]S(=O)(=O)C(F)(F)F)C(F)(F)F	CCCCCCn1cc[n+](C)c1.O=S(=O)([N-]S(=O)(=O)C(F)(F)F)C(F)(F)F
293.15	640	CCCC[n+]1ccn(C)c1.F[B-](F)(F)F	0.1157	CCCC[n+]1ccn(C)c1	F[B-](F)(F)F	CCCC[n+]1ccn(C)c1.F[B-](F)(F)F
293.15	3	CC(=O)[O-].CC[n+]1ccn(C)c1	0.1015	CC[n+]1ccn(C)c1	CC(=O)[O-]	CC[n+]1ccn(C)c1.CC(=O)[O-]
293.15	383	CCCC[n+]1ccn(C)c1.O=S(=O)([O-])C(F)(F)F	0.0977	CCCC[n+]1ccn(C)c1	O=S(=O)([O-])C(F)(F)F	CCCC[n+]1ccn(C)c1.O=S(=O)([O-])C(F)(F)F
293.15	645	CCCCCC[n+]1ccn(C)c1.O=[N+]([O-])[O-]	0.0963435	CCCCCC[n+]1ccn(C)c1	O=[N+]([O-])[O-]	CCCCCC[n+]1ccn(C)c1.O=[N+]([O-])[O-]
293.15	402	CCCCn1cc[n+](C)c1.Cl[Fe-](Cl)(Cl)Cl	0.0837	CCCCn1cc[n+](C)c1	Cl[Fe-](Cl)(Cl)Cl	CCCCn1cc[n+](C)c1.Cl[Fe-](Cl)(Cl)Cl
293.15	370	CC[n+]1ccn(C)c1.O=S(=O)([O-])C(F)(F)F	0.0815	CC[n+]1ccn(C)c1	O=S(=O)([O-])C(F)(F)F	CC[n+]1ccn(C)c1.O=S(=O)([O-])C(F)(F)F
293.15	199.7	CCCCCCn1cc[n+](C)c1.O=S(=O)([N-]S(=O)(=O)C(F)(F)F)C(F)(F)F	0.06824	CCCCCCn1cc[n+](C)c1	O=S(=O)([N-]S(=O)(=O)C(F)(F)F)C(F)(F)F	CCCCCCn1cc[n+](C)c1.O=S(=O)([N-]S(=O)(=O)C(F)(F)F)C(F)(F)F
293.15	381	CCCC[n+]1ccn(C)c1.F[B-](F)(F)F	0.0668	CCCC[n+]1ccn(C)c1	F[B-](F)(F)F	CCCC[n+]1ccn(C)c1.F[B-](F)(F)F
293.15	193	CCCCCCn1cc[n+](C)c1.O=S(=O)([N-]S(=O)(=O)C(F)(F)F)C(F)(F)F	0.0654	CCCCCCn1cc[n+](C)c1	O=S(=O)([N-]S(=O)(=O)C(F)(F)F)C(F)(F)F	CCCCCCn1cc[n+](C)c1.O=S(=O)([N-]S(=O)(=O)C(F)(F)F)C(F)(F)F
293.15	393	CCOS(=O)(=O)[O-].CC[n+]1ccn(C)c1	0.06	CC[n+]1ccn(C)c1	CCOS(=O)(=O)[O-]	CC[n+]1ccn(C)c1.CCOS(=O)(=O)[O-]
293.15	315	CCCCCC[n+]1ccn(C)c1.O=[N+]([O-])[O-]	0.0492645	CCCCCC[n+]1ccn(C)c1	O=[N+]([O-])[O-]	CCCCCC[n+]1ccn(C)c1.O=[N+]([O-])[O-]
293.15	99.6	CCCCCCn1cc[n+](C)c1.O=S(=O)([N-]S(=O)(=O)C(F)(F)F)C(F)(F)F	0.0364	CCCCCCn1cc[n+](C)c1	O=S(=O)([N-]S(=O)(=O)C(F)(F)F)C(F)(F)F	CCCCCCn1cc[n+](C)c1.O=S(=O)([N-]S(=O)(=O)C(F)(F)F)C(F)(F)F
293.15	93	CCCCCCn1cc[n+](C)c1.O=S(=O)([N-]S(=O)(=O)C(F)(F)F)C(F)(F)F	0.0302	CCCCCCn1cc[n+](C)c1	O=S(=O)([N-]S(=O)(=O)C(F)(F)F)C(F)(F)F	CCCCCCn1cc[n+](C)c1.O=S(=O)([N-]S(=O)(=O)C(F)(F)F)C(F)(F)F
293.15	74.8	CCCCCCn1cc[n+](C)c1.O=S(=O)([N-]S(=O)(=O)C(F)(F)F)C(F)(F)F	0.02809	CCCCCCn1cc[n+](C)c1	O=S(=O)([N-]S(=O)(=O)C(F)(F)F)C(F)(F)F	CCCCCCn1cc[n+](C)c1.O=S(=O)([N-]S(=O)(=O)C(F)(F)F)C(F)(F)F
293.15	100	CCCCCCn1cc[n+](C)c1.O=S(=O)([N-]S(=O)(=O)C(F)(F)F)C(F)(F)F	0.027	CCCCCCn1cc[n+](C)c1	O=S(=O)([N-]S(=O)(=O)C(F)(F)F)C(F)(F)F	CCCCCCn1cc[n+](C)c1.O=S(=O)([N-]S(=O)(=O)C(F)(F)F)C(F)(F)F
293.15	49.8	CCCCCCn1cc[n+](C)c1.O=S(=O)([N-]S(=O)(=O)C(F)(F)F)C(F)(F)F	0.01952	CCCCCCn1cc[n+](C)c1	O=S(=O)([N-]S(=O)(=O)C(F)(F)F)C(F)(F)F	CCCCCCn1cc[n+](C)c1.O=S(=O)([N-]S(=O)(=O)C(F)(F)F)C(F)(F)F
293.15	24.7	CCCCCCn1cc[n+](C)c1.O=S(=O)([N-]S(=O)(=O)C(F)(F)F)C(F)(F)F	0.01108	CCCCCCn1cc[n+](C)c1	O=S(=O)([N-]S(=O)(=O)C(F)(F)F)C(F)(F)F	CCCCCCn1cc[n+](C)c1.O=S(=O)([N-]S(=O)(=O)C(F)(F)F)C(F)(F)F
293.16	1911	CCCCCCn1cc[n+](C)c1.O=S(=O)([N-]S(=O)(=O)C(F)(F)F)C(F)(F)F	0.4213	CCCCCCn1cc[n+](C)c1	O=S(=O)([N-]S(=O)(=O)C(F)(F)F)C(F)(F)F	CCCCCCn1cc[n+](C)c1.O=S(=O)([N-]S(=O)(=O)C(F)(F)F)C(F)(F)F
293.16	980	CCCC[N+]1(C)CCCC1.N#C[C-](C#N)C#N	0.265	CCCC[N+]1(C)CCCC1	N#C[C-](C#N)C#N	CCCC[N+]1(C)CCCC1.N#C[C-](C#N)C#N
293.16	838	CCCCCCn1cc[n+](C)c1.O=S(=O)([N-]S(=O)(=O)C(F)(F)F)C(F)(F)F	0.2559	CCCCCCn1cc[n+](C)c1	O=S(=O)([N-]S(=O)(=O)C(F)(F)F)C(F)(F)F	CCCCCCn1cc[n+](C)c1.O=S(=O)([N-]S(=O)(=O)C(F)(F)F)C(F)(F)F
293.16	938	CCCC[n+]1ccn(C)c1.O=[N+]([O-])[O-]	0.0999	CCCC[n+]1ccn(C)c1	O=[N+]([O-])[O-]	CCCC[n+]1ccn(C)c1.O=[N+]([O-])[O-]
293.17	4817	CCCCCCCCCCCCCC[P+](CCCCCC)(CCCCCC)CCCCCC.O=S(=O)([N-]S(=O)(=O)C(F)(F)F)C(F)(F)F	0.806	CCCCCCCCCCCCCC[P+](CCCCCC)(CCCCCC)CCCCCC	O=S(=O)([N-]S(=O)(=O)C(F)(F)F)C(F)(F)F	CCCCCCCCCCCCCC[P+](CCCCCC)(CCCCCC)CCCCCC.O=S(=O)([N-]S(=O)(=O)C(F)(F)F)C(F)(F)F
293.17	3965	CCCCCCn1cc[n+](C)c1.O=S(=O)([N-]S(=O)(=O)C(F)(F)F)C(F)(F)F	0.6485	CCCCCCn1cc[n+](C)c1	O=S(=O)([N-]S(=O)(=O)C(F)(F)F)C(F)(F)F	CCCCCCn1cc[n+](C)c1.O=S(=O)([N-]S(=O)(=O)C(F)(F)F)C(F)(F)F
293.17	2535	CCCC[n+]1ccn(C)c1.O=[N+]([O-])[O-]	0.2491	CCCC[n+]1ccn(C)c1	O=[N+]([O-])[O-]	CCCC[n+]1ccn(C)c1.O=[N+]([O-])[O-]
293.17	1243	CCCC[n+]1ccn(C)c1.F[B-](F)(F)F	0.1998	CCCC[n+]1ccn(C)c1	F[B-](F)(F)F	CCCC[n+]1ccn(C)c1.F[B-](F)(F)F
293.18	5600	CC(CC(C)(C)C)CP(=O)([O-])CC(C)CC(C)(C)C.CCCCCCCCCCCCCC[P+](CCCCCC)(CCCCCC)CCCCCC	0.815	CCCCCCCCCCCCCC[P+](CCCCCC)(CCCCCC)CCCCCC	CC(CC(C)(C)C)CP(=O)([O-])CC(C)CC(C)(C)C	CCCCCCCCCCCCCC[P+](CCCCCC)(CCCCCC)CCCCCC.CC(CC(C)(C)C)CP(=O)([O-])CC(C)CC(C)(C)C
293.18	3162	CCCC[n+]1ccn(C)c1.O=[N+]([O-])[O-]	0.2997	CCCC[n+]1ccn(C)c1	O=[N+]([O-])[O-]	CCCC[n+]1ccn(C)c1.O=[N+]([O-])[O-]
293.18	1090	CCCCCC[n+]1ccn(C)c1.F[B-](F)(F)F	0.201	CCCCCC[n+]1ccn(C)c1	F[B-](F)(F)F	CCCCCC[n+]1ccn(C)c1.F[B-](F)(F)F
293.18	540	CCCCCC[n+]1ccn(C)c1.F[B-](F)(F)F	0.103	CCCCCC[n+]1ccn(C)c1	F[B-](F)(F)F	CCCCCC[n+]1ccn(C)c1.F[B-](F)(F)F
293.2	6310	CCCCCCCC[NH+]1C=CN(C)C1C.O=S(=O)([N-]S(=O)(=O)C(F)(F)F)C(F)(F)F	0.9	CCCCCCCC[NH+]1C=CN(C)C1C	O=S(=O)([N-]S(=O)(=O)C(F)(F)F)C(F)(F)F	CCCCCCCC[NH+]1C=CN(C)C1C.O=S(=O)([N-]S(=O)(=O)C(F)(F)F)C(F)(F)F
293.2	12025	CCCCCCCCCCCCCC[P+](CCCCCC)(CCCCCC)CCCCCC.O=S(=O)([N-]S(=O)(=O)C(F)(F)F)C(F)(F)F	0.84	CCCCCCCCCCCCCC[P+](CCCCCC)(CCCCCC)CCCCCC	O=S(=O)([N-]S(=O)(=O)C(F)(F)F)C(F)(F)F	CCCCCCCCCCCCCC[P+](CCCCCC)(CCCCCC)CCCCCC.O=S(=O)([N-]S(=O)(=O)C(F)(F)F)C(F)(F)F
293.2	7546	CCCCCCCCCCCCCC[P+](CCCCCC)(CCCCCC)CCCCCC.O=S(=O)([N-]S(=O)(=O)C(F)(F)F)C(F)(F)F	0.83	CCCCCCCCCCCCCC[P+](CCCCCC)(CCCCCC)CCCCCC	O=S(=O)([N-]S(=O)(=O)C(F)(F)F)C(F)(F)F	CCCCCCCCCCCCCC[P+](CCCCCC)(CCCCCC)CCCCCC.O=S(=O)([N-]S(=O)(=O)C(F)(F)F)C(F)(F)F
293.2	5820	CCCCCCCC[NH+]1C=CN(C)C1C.O=S(=O)([N-]S(=O)(=O)C(F)(F)F)C(F)(F)F	0.805	CCCCCCCC[NH+]1C=CN(C)C1C	O=S(=O)([N-]S(=O)(=O)C(F)(F)F)C(F)(F)F	CCCCCCCC[NH+]1C=CN(C)C1C.O=S(=O)([N-]S(=O)(=O)C(F)(F)F)C(F)(F)F
293.2	5740	Cn1cc[n+](Cc2ccccc2)c1.O=S(=O)([N-]S(=O)(=O)C(F)(F)F)C(F)(F)F	0.718	Cn1cc[n+](Cc2ccccc2)c1	O=S(=O)([N-]S(=O)(=O)C(F)(F)F)C(F)(F)F	Cn1cc[n+](Cc2ccccc2)c1.O=S(=O)([N-]S(=O)(=O)C(F)(F)F)C(F)(F)F
293.2	10200	O=S(=O)([N-]S(=O)(=O)C(F)(F)F)C(F)(F)F.c1ccc(C[n+]2ccccc2)cc1	0.702	c1ccc(C[n+]2ccccc2)cc1	O=S(=O)([N-]S(=O)(=O)C(F)(F)F)C(F)(F)F	c1ccc(C[n+]2ccccc2)cc1.O=S(=O)([N-]S(=O)(=O)C(F)(F)F)C(F)(F)F
293.2	5220	Cn1cc[n+](Cc2ccccc2)c1.O=S(=O)([N-]S(=O)(=O)C(F)(F)F)C(F)(F)F	0.691	Cn1cc[n+](Cc2ccccc2)c1	O=S(=O)([N-]S(=O)(=O)C(F)(F)F)C(F)(F)F	Cn1cc[n+](Cc2ccccc2)c1.O=S(=O)([N-]S(=O)(=O)C(F)(F)F)C(F)(F)F
293.2	4790	O=S(=O)([N-]S(=O)(=O)C(F)(F)F)C(F)(F)F.c1ccc(C[n+]2ccccc2)cc1	0.646	c1ccc(C[n+]2ccccc2)cc1	O=S(=O)([N-]S(=O)(=O)C(F)(F)F)C(F)(F)F	c1ccc(C[n+]2ccccc2)cc1.O=S(=O)([N-]S(=O)(=O)C(F)(F)F)C(F)(F)F
293.2	3760	O=S(=O)([N-]S(=O)(=O)C(F)(F)F)C(F)(F)F.c1ccc(C[n+]2ccccc2)cc1	0.615	c1ccc(C[n+]2ccccc2)cc1	O=S(=O)([N-]S(=O)(=O)C(F)(F)F)C(F)(F)F	c1ccc(C[n+]2ccccc2)cc1.O=S(=O)([N-]S(=O)(=O)C(F)(F)F)C(F)(F)F
293.2	4590	CCCCCCCC[NH+]1C=CN(C)C1C.O=S(=O)([N-]S(=O)(=O)C(F)(F)F)C(F)(F)F	0.602	CCCCCCCC[NH+]1C=CN(C)C1C	O=S(=O)([N-]S(=O)(=O)C(F)(F)F)C(F)(F)F	CCCCCCCC[NH+]1C=CN(C)C1C.O=S(=O)([N-]S(=O)(=O)C(F)(F)F)C(F)(F)F
293.2	4450	Cn1cc[n+](Cc2ccccc2)c1.O=S(=O)([N-]S(=O)(=O)C(F)(F)F)C(F)(F)F	0.595	Cn1cc[n+](Cc2ccccc2)c1	O=S(=O)([N-]S(=O)(=O)C(F)(F)F)C(F)(F)F	Cn1cc[n+](Cc2ccccc2)c1.O=S(=O)([N-]S(=O)(=O)C(F)(F)F)C(F)(F)F
293.2	3310	Cn1cc[n+](Cc2ccccc2)c1.O=S(=O)([N-]S(=O)(=O)C(F)(F)F)C(F)(F)F	0.512	Cn1cc[n+](Cc2ccccc2)c1	O=S(=O)([N-]S(=O)(=O)C(F)(F)F)C(F)(F)F	Cn1cc[n+](Cc2ccccc2)c1.O=S(=O)([N-]S(=O)(=O)C(F)(F)F)C(F)(F)F
293.2	3910	CCCCCCCC[NH+]1C=CN(C)C1C.O=S(=O)([N-]S(=O)(=O)C(F)(F)F)C(F)(F)F	0.501	CCCCCCCC[NH+]1C=CN(C)C1C	O=S(=O)([N-]S(=O)(=O)C(F)(F)F)C(F)(F)F	CCCCCCCC[NH+]1C=CN(C)C1C.O=S(=O)([N-]S(=O)(=O)C(F)(F)F)C(F)(F)F
293.2	2750	O=S(=O)([N-]S(=O)(=O)C(F)(F)F)C(F)(F)F.c1ccc(C[n+]2ccccc2)cc1	0.499	c1ccc(C[n+]2ccccc2)cc1	O=S(=O)([N-]S(=O)(=O)C(F)(F)F)C(F)(F)F	c1ccc(C[n+]2ccccc2)cc1.O=S(=O)([N-]S(=O)(=O)C(F)(F)F)C(F)(F)F
293.2	2020	Cn1cc[n+](Cc2ccccc2)c1.O=S(=O)([N-]S(=O)(=O)C(F)(F)F)C(F)(F)F	0.406	Cn1cc[n+](Cc2ccccc2)c1	O=S(=O)([N-]S(=O)(=O)C(F)(F)F)C(F)(F)F	Cn1cc[n+](Cc2ccccc2)c1.O=S(=O)([N-]S(=O)(=O)C(F)(F)F)C(F)(F)F
293.2	2160	O=S(=O)([N-]S(=O)(=O)C(F)(F)F)C(F)(F)F.c1ccc(C[n+]2ccccc2)cc1	0.404	c1ccc(C[n+]2ccccc2)cc1	O=S(=O)([N-]S(=O)(=O)C(F)(F)F)C(F)(F)F	c1ccc(C[n+]2ccccc2)cc1.O=S(=O)([N-]S(=O)(=O)C(F)(F)F)C(F)(F)F
293.2	4120	CCCC[n+]1ccn(C)c1.COS(=O)(=O)[O-]	0.373703	CCCC[n+]1ccn(C)c1	COS(=O)(=O)[O-]	CCCC[n+]1ccn(C)c1.COS(=O)(=O)[O-]
293.2	2080	CCCCCCCC[NH+]1C=CN(C)C1C.O=S(=O)([N-]S(=O)(=O)C(F)(F)F)C(F)(F)F	0.315	CCCCCCCC[NH+]1C=CN(C)C1C	O=S(=O)([N-]S(=O)(=O)C(F)(F)F)C(F)(F)F	CCCCCCCC[NH+]1C=CN(C)C1C.O=S(=O)([N-]S(=O)(=O)C(F)(F)F)C(F)(F)F
293.2	612	CCCCCCCCCCCCCC[P+](CCCCCC)(CCCCCC)CCCCCC.O=S(=O)([N-]S(=O)(=O)C(F)(F)F)C(F)(F)F	0.308	CCCCCCCCCCCCCC[P+](CCCCCC)(CCCCCC)CCCCCC	O=S(=O)([N-]S(=O)(=O)C(F)(F)F)C(F)(F)F	CCCCCCCCCCCCCC[P+](CCCCCC)(CCCCCC)CCCCCC.O=S(=O)([N-]S(=O)(=O)C(F)(F)F)C(F)(F)F
293.2	3031	CCCC[n+]1ccn(C)c1.COS(=O)(=O)[O-]	0.300025	CCCC[n+]1ccn(C)c1	COS(=O)(=O)[O-]	CCCC[n+]1ccn(C)c1.COS(=O)(=O)[O-]
293.2	1190	O=S(=O)([N-]S(=O)(=O)C(F)(F)F)C(F)(F)F.c1ccc(C[n+]2ccccc2)cc1	0.297	c1ccc(C[n+]2ccccc2)cc1	O=S(=O)([N-]S(=O)(=O)C(F)(F)F)C(F)(F)F	c1ccc(C[n+]2ccccc2)cc1.O=S(=O)([N-]S(=O)(=O)C(F)(F)F)C(F)(F)F
293.2	1220	Cn1cc[n+](Cc2ccccc2)c1.O=S(=O)([N-]S(=O)(=O)C(F)(F)F)C(F)(F)F	0.29	Cn1cc[n+](Cc2ccccc2)c1	O=S(=O)([N-]S(=O)(=O)C(F)(F)F)C(F)(F)F	Cn1cc[n+](Cc2ccccc2)c1.O=S(=O)([N-]S(=O)(=O)C(F)(F)F)C(F)(F)F
293.2	2139	CCCC[n+]1ccn(C)c1.COS(=O)(=O)[O-]	0.228427	CCCC[n+]1ccn(C)c1	COS(=O)(=O)[O-]	CCCC[n+]1ccn(C)c1.COS(=O)(=O)[O-]
293.2	720	O=S(=O)([N-]S(=O)(=O)C(F)(F)F)C(F)(F)F.c1ccc(C[n+]2ccccc2)cc1	0.205	c1ccc(C[n+]2ccccc2)cc1	O=S(=O)([N-]S(=O)(=O)C(F)(F)F)C(F)(F)F	c1ccc(C[n+]2ccccc2)cc1.O=S(=O)([N-]S(=O)(=O)C(F)(F)F)C(F)(F)F
293.2	1650	CCCCCCCC[NH+]1C=CN(C)C1C.O=S(=O)([N-]S(=O)(=O)C(F)(F)F)C(F)(F)F	0.203	CCCCCCCC[NH+]1C=CN(C)C1C	O=S(=O)([N-]S(=O)(=O)C(F)(F)F)C(F)(F)F	CCCCCCCC[NH+]1C=CN(C)C1C.O=S(=O)([N-]S(=O)(=O)C(F)(F)F)C(F)(F)F
293.2	1911	CCCC[n+]1ccn(C)c1.O=[N+]([O-])[O-]	0.2	CCCC[n+]1ccn(C)c1	O=[N+]([O-])[O-]	CCCC[n+]1ccn(C)c1.O=[N+]([O-])[O-]
293.2	730	Cn1cc[n+](Cc2ccccc2)c1.O=S(=O)([N-]S(=O)(=O)C(F)(F)F)C(F)(F)F	0.197	Cn1cc[n+](Cc2ccccc2)c1	O=S(=O)([N-]S(=O)(=O)C(F)(F)F)C(F)(F)F	Cn1cc[n+](Cc2ccccc2)c1.O=S(=O)([N-]S(=O)(=O)C(F)(F)F)C(F)(F)F
293.2	1457	CCCC[n+]1ccn(C)c1.COS(=O)(=O)[O-]	0.166844	CCCC[n+]1ccn(C)c1	COS(=O)(=O)[O-]	CCCC[n+]1ccn(C)c1.COS(=O)(=O)[O-]
293.2	908	CCCC[n+]1ccn(C)c1.COS(=O)(=O)[O-]	0.109851	CCCC[n+]1ccn(C)c1	COS(=O)(=O)[O-]	CCCC[n+]1ccn(C)c1.COS(=O)(=O)[O-]
293.2	600	O=S(=O)([N-]S(=O)(=O)C(F)(F)F)C(F)(F)F.c1ccc(C[n+]2ccccc2)cc1	0.1	c1ccc(C[n+]2ccccc2)cc1	O=S(=O)([N-]S(=O)(=O)C(F)(F)F)C(F)(F)F	c1ccc(C[n+]2ccccc2)cc1.O=S(=O)([N-]S(=O)(=O)C(F)(F)F)C(F)(F)F
293.2	368	CCCC[n+]1ccn(C)c1.O=[N+]([O-])[O-]	0.0382	CCCC[n+]1ccn(C)c1	O=[N+]([O-])[O-]	CCCC[n+]1ccn(C)c1.O=[N+]([O-])[O-]
293.21	8400	CC(CC(C)(C)C)CP(=O)([O-])CC(C)CC(C)(C)C.CCCCCCCCCCCCCC[P+](CCCCCC)(CCCCCC)CCCCCC	0.833	CCCCCCCCCCCCCC[P+](CCCCCC)(CCCCCC)CCCCCC	CC(CC(C)(C)C)CP(=O)([O-])CC(C)CC(C)(C)C	CCCCCCCCCCCCCC[P+](CCCCCC)(CCCCCC)CCCCCC.CC(CC(C)(C)C)CP(=O)([O-])CC(C)CC(C)(C)C
293.21	915	CCCCn1cc[n+](C)c1.O=S(=O)([N-]S(=O)(=O)C(F)(F)F)C(F)(F)F	0.319	CCCCn1cc[n+](C)c1	O=S(=O)([N-]S(=O)(=O)C(F)(F)F)C(F)(F)F	CCCCn1cc[n+](C)c1.O=S(=O)([N-]S(=O)(=O)C(F)(F)F)C(F)(F)F
293.22	4420	CCCC[n+]1ccc(C)cc1.N#C[C-](C#N)C#N	0.652	CCCC[n+]1ccc(C)cc1	N#C[C-](C#N)C#N	CCCC[n+]1ccc(C)cc1.N#C[C-](C#N)C#N
293.22	1997	CCCCn1cc[n+](C)c1.O=S(=O)([N-]S(=O)(=O)C(F)(F)F)C(F)(F)F	0.503	CCCCn1cc[n+](C)c1	O=S(=O)([N-]S(=O)(=O)C(F)(F)F)C(F)(F)F	CCCCn1cc[n+](C)c1.O=S(=O)([N-]S(=O)(=O)C(F)(F)F)C(F)(F)F
293.22	540	CCCC[n+]1ccc(C)cc1.N#C[C-](C#N)C#N	0.169	CCCC[n+]1ccc(C)cc1	N#C[C-](C#N)C#N	CCCC[n+]1ccc(C)cc1.N#C[C-](C#N)C#N
293.24	1130	CCn1cc[n+](C)c1.O=S(=O)([N-]S(=O)(=O)C(F)(F)F)C(F)(F)F	0.327	CCn1cc[n+](C)c1	O=S(=O)([N-]S(=O)(=O)C(F)(F)F)C(F)(F)F	CCn1cc[n+](C)c1.O=S(=O)([N-]S(=O)(=O)C(F)(F)F)C(F)(F)F
293.25	7300	CCCC[n+]1ccn(C)c1.F[B-](F)(F)F	0.61	CCCC[n+]1ccn(C)c1	F[B-](F)(F)F	CCCC[n+]1ccn(C)c1.F[B-](F)(F)F
293.25	1540	CCCC[n+]1ccn(C)c1.O=C([O-])C(F)(F)F	0.3	CCCC[n+]1ccn(C)c1	O=C([O-])C(F)(F)F	CCCC[n+]1ccn(C)c1.O=C([O-])C(F)(F)F
293.25	1050	CCCC[n+]1ccn(C)c1.F[B-](F)(F)F	0.141	CCCC[n+]1ccn(C)c1	F[B-](F)(F)F	CCCC[n+]1ccn(C)c1.F[B-](F)(F)F
293.26	44560	CCCCCCCCCCCCCC[P+](CCCCCC)(CCCCCC)CCCCCC.O=S(=O)([N-]S(=O)(=O)C(F)(F)F)C(F)(F)F	0.87	CCCCCCCCCCCCCC[P+](CCCCCC)(CCCCCC)CCCCCC	O=S(=O)([N-]S(=O)(=O)C(F)(F)F)C(F)(F)F	CCCCCCCCCCCCCC[P+](CCCCCC)(CCCCCC)CCCCCC.O=S(=O)([N-]S(=O)(=O)C(F)(F)F)C(F)(F)F
293.26	33260	CCCCn1cc[n+](C)c1.O=S(=O)([N-]S(=O)(=O)C(F)(F)F)C(F)(F)F	0.801	CCCCn1cc[n+](C)c1	O=S(=O)([N-]S(=O)(=O)C(F)(F)F)C(F)(F)F	CCCCn1cc[n+](C)c1.O=S(=O)([N-]S(=O)(=O)C(F)(F)F)C(F)(F)F
293.26	5710	CCCCCCCCCCCCCC[P+](CCCCCC)(CCCCCC)CCCCCC.N#C[N-]C#N	0.758	CCCCCCCCCCCCCC[P+](CCCCCC)(CCCCCC)CCCCCC	N#C[N-]C#N	CCCCCCCCCCCCCC[P+](CCCCCC)(CCCCCC)CCCCCC.N#C[N-]C#N
293.26	106	CCCCCCCCCCCCCC[P+](CCCCCC)(CCCCCC)CCCCCC.O=S(=O)([N-]S(=O)(=O)C(F)(F)F)C(F)(F)F	0.169	CCCCCCCCCCCCCC[P+](CCCCCC)(CCCCCC)CCCCCC	O=S(=O)([N-]S(=O)(=O)C(F)(F)F)C(F)(F)F	CCCCCCCCCCCCCC[P+](CCCCCC)(CCCCCC)CCCCCC.O=S(=O)([N-]S(=O)(=O)C(F)(F)F)C(F)(F)F
293.27	3052	CCCCn1cc[n+](C)c1.O=S(=O)([N-]S(=O)(=O)C(F)(F)F)C(F)(F)F	0.602	CCCCn1cc[n+](C)c1	O=S(=O)([N-]S(=O)(=O)C(F)(F)F)C(F)(F)F	CCCCn1cc[n+](C)c1.O=S(=O)([N-]S(=O)(=O)C(F)(F)F)C(F)(F)F
293.29	2430	CCCC[n+]1ccn(C)c1.F[P-](F)(F)(F)(F)F	0.351	CCCC[n+]1ccn(C)c1	F[P-](F)(F)(F)(F)F	CCCC[n+]1ccn(C)c1.F[P-](F)(F)(F)(F)F
293.3	26880	CCCCCCCCCCCCCC[P+](CCCCCC)(CCCCCC)CCCCCC.O=S(=O)([N-]S(=O)(=O)C(F)(F)F)C(F)(F)F	0.86	CCCCCCCCCCCCCC[P+](CCCCCC)(CCCCCC)CCCCCC	O=S(=O)([N-]S(=O)(=O)C(F)(F)F)C(F)(F)F	CCCCCCCCCCCCCC[P+](CCCCCC)(CCCCCC)CCCCCC.O=S(=O)([N-]S(=O)(=O)C(F)(F)F)C(F)(F)F
293.3	27460	CCCCCn1cc[n+](C)c1.O=S(=O)(NS(=O)(=O)C(F)(F)F)C(F)(F)F	0.802	CCCCCn1cc[n+](C)c1	O=S(=O)(NS(=O)(=O)C(F)(F)F)C(F)(F)F	CCCCCn1cc[n+](C)c1.O=S(=O)(NS(=O)(=O)C(F)(F)F)C(F)(F)F
293.3	1145	CCCCCCCCCCCCCC[P+](CCCCCC)(CCCCCC)CCCCCC.O=S(=O)([N-]S(=O)(=O)C(F)(F)F)C(F)(F)F	0.421	CCCCCCCCCCCCCC[P+](CCCCCC)(CCCCCC)CCCCCC	O=S(=O)([N-]S(=O)(=O)C(F)(F)F)C(F)(F)F	CCCCCCCCCCCCCC[P+](CCCCCC)(CCCCCC)CCCCCC.O=S(=O)([N-]S(=O)(=O)C(F)(F)F)C(F)(F)F
293.31	482	CCCCCCn1cc[n+](C)c1.O=S(=O)([N-]S(=O)(=O)C(F)(F)F)C(F)(F)F	0.1418	CCCCCCn1cc[n+](C)c1	O=S(=O)([N-]S(=O)(=O)C(F)(F)F)C(F)(F)F	CCCCCCn1cc[n+](C)c1.O=S(=O)([N-]S(=O)(=O)C(F)(F)F)C(F)(F)F
293.32	5907	CCCCn1cc[n+](C)c1.O=S(=O)([N-]S(=O)(=O)C(F)(F)F)C(F)(F)F	0.749	CCCCn1cc[n+](C)c1	O=S(=O)([N-]S(=O)(=O)C(F)(F)F)C(F)(F)F	CCCCn1cc[n+](C)c1.O=S(=O)([N-]S(=O)(=O)C(F)(F)F)C(F)(F)F
293.32	4300	CCCC[n+]1ccn(C)c1.F[B-](F)(F)F	0.4825	CCCC[n+]1ccn(C)c1	F[B-](F)(F)F	CCCC[n+]1ccn(C)c1.F[B-](F)(F)F
293.32	1530	CCCC[n+]1ccn(C)c1.F[P-](F)(F)(F)(F)F	0.25	CCCC[n+]1ccn(C)c1	F[P-](F)(F)(F)(F)F	CCCC[n+]1ccn(C)c1.F[P-](F)(F)(F)(F)F
293.32	660	CCCC[n+]1ccc(C)cc1.N#C[C-](C#N)C#N	0.2	CCCC[n+]1ccc(C)cc1	N#C[C-](C#N)C#N	CCCC[n+]1ccc(C)cc1.N#C[C-](C#N)C#N
293.33	18870	CCCCCCCCCCCCCC[P+](CCCCCC)(CCCCCC)CCCCCC.O=S(=O)([N-]S(=O)(=O)C(F)(F)F)C(F)(F)F	0.85	CCCCCCCCCCCCCC[P+](CCCCCC)(CCCCCC)CCCCCC	O=S(=O)([N-]S(=O)(=O)C(F)(F)F)C(F)(F)F	CCCCCCCCCCCCCC[P+](CCCCCC)(CCCCCC)CCCCCC.O=S(=O)([N-]S(=O)(=O)C(F)(F)F)C(F)(F)F
293.33	3200	CCCC[n+]1ccn(C)c1.F[B-](F)(F)F	0.4005	CCCC[n+]1ccn(C)c1	F[B-](F)(F)F	CCCC[n+]1ccn(C)c1.F[B-](F)(F)F
293.33	1325	CCCCCC[n+]1ccn(C)c1.N#C[B-](C#N)(C#N)C#N	0.3251	CCCCCC[n+]1ccn(C)c1	N#C[B-](C#N)(C#N)C#N	CCCCCC[n+]1ccn(C)c1.N#C[B-](C#N)(C#N)C#N
293.34	252	CCCCCCCCCCCCCC[P+](CCCCCC)(CCCCCC)CCCCCC.O=S(=O)([N-]S(=O)(=O)C(F)(F)F)C(F)(F)F	0.205	CCCCCCCCCCCCCC[P+](CCCCCC)(CCCCCC)CCCCCC	O=S(=O)([N-]S(=O)(=O)C(F)(F)F)C(F)(F)F	CCCCCCCCCCCCCC[P+](CCCCCC)(CCCCCC)CCCCCC.O=S(=O)([N-]S(=O)(=O)C(F)(F)F)C(F)(F)F
293.35	1070	CCCCn1cc[n+](C)c1.O=S(=O)([N-]S(=O)(=O)C(F)(F)F)C(F)(F)F	0.3103	CCCCn1cc[n+](C)c1	O=S(=O)([N-]S(=O)(=O)C(F)(F)F)C(F)(F)F	CCCCn1cc[n+](C)c1.O=S(=O)([N-]S(=O)(=O)C(F)(F)F)C(F)(F)F
293.35	4350	CCCC[n+]1ccn(C)c1.N#C[S-]	0.296	CCCC[n+]1ccn(C)c1	N#C[S-]	CCCC[n+]1ccn(C)c1.N#C[S-]
293.36	1018	CCCC[n+]1ccn(C)c1.N#C[N-]C#N	0.2	CCCC[n+]1ccn(C)c1	N#C[N-]C#N	CCCC[n+]1ccn(C)c1.N#C[N-]C#N
293.37	4433	CCCCn1cc[n+](C)c1.O=S(=O)([N-]S(=O)(=O)C(F)(F)F)C(F)(F)F	0.701	CCCCn1cc[n+](C)c1	O=S(=O)([N-]S(=O)(=O)C(F)(F)F)C(F)(F)F	CCCCn1cc[n+](C)c1.O=S(=O)([N-]S(=O)(=O)C(F)(F)F)C(F)(F)F
293.37	1584	CCCCCCCCCCCCCC[P+](CCCCCC)(CCCCCC)CCCCCC.O=S(=O)([N-]S(=O)(=O)C(F)(F)F)C(F)(F)F	0.504	CCCCCCCCCCCCCC[P+](CCCCCC)(CCCCCC)CCCCCC	O=S(=O)([N-]S(=O)(=O)C(F)(F)F)C(F)(F)F	CCCCCCCCCCCCCC[P+](CCCCCC)(CCCCCC)CCCCCC.O=S(=O)([N-]S(=O)(=O)C(F)(F)F)C(F)(F)F
293.38	3015	CCCC[n+]1ccn(C)c1.N#C[N-]C#N	0.41	CCCC[n+]1ccn(C)c1	N#C[N-]C#N	CCCC[n+]1ccn(C)c1.N#C[N-]C#N
293.4	1063	CCCCCCn1cc[n+](C)c1.O=S(=O)([N-]S(=O)(=O)C(F)(F)F)C(F)(F)F	0.303	CCCCCCn1cc[n+](C)c1	O=S(=O)([N-]S(=O)(=O)C(F)(F)F)C(F)(F)F	CCCCCCn1cc[n+](C)c1.O=S(=O)([N-]S(=O)(=O)C(F)(F)F)C(F)(F)F
293.41	32610	CCCC[n+]1ccn(C)c1.N#C[N-]C#N	0.601	CCCC[n+]1ccn(C)c1	N#C[N-]C#N	CCCC[n+]1ccn(C)c1.N#C[N-]C#N
293.42	12829	CCCCn1cc[n+](C)c1.O=S(=O)([N-]S(=O)(=O)C(F)(F)F)C(F)(F)F	0.771	CCCCn1cc[n+](C)c1	O=S(=O)([N-]S(=O)(=O)C(F)(F)F)C(F)(F)F	CCCCn1cc[n+](C)c1.O=S(=O)([N-]S(=O)(=O)C(F)(F)F)C(F)(F)F
293.42	5609	CCCCCn1cc[n+](C)c1.O=S(=O)(NS(=O)(=O)C(F)(F)F)C(F)(F)F	0.751	CCCCCn1cc[n+](C)c1	O=S(=O)(NS(=O)(=O)C(F)(F)F)C(F)(F)F	CCCCCn1cc[n+](C)c1.O=S(=O)(NS(=O)(=O)C(F)(F)F)C(F)(F)F
293.43	4617	CCCCCn1cc[n+](C)c1.O=S(=O)(NS(=O)(=O)C(F)(F)F)C(F)(F)F	0.701	CCCCCn1cc[n+](C)c1	O=S(=O)(NS(=O)(=O)C(F)(F)F)C(F)(F)F	CCCCCn1cc[n+](C)c1.O=S(=O)(NS(=O)(=O)C(F)(F)F)C(F)(F)F
293.43	979	CCCC[n+]1ccn(C)c1.O=C([O-])C(F)(F)F	0.225	CCCC[n+]1ccn(C)c1	O=C([O-])C(F)(F)F	CCCC[n+]1ccn(C)c1.O=C([O-])C(F)(F)F
293.44	7940	CCCC[n+]1ccn(C)c1.O=C([O-])C(F)(F)F	0.601	CCCC[n+]1ccn(C)c1	O=C([O-])C(F)(F)F	CCCC[n+]1ccn(C)c1.O=C([O-])C(F)(F)F
293.44	4496	CCCC[n+]1ccn(C)c1.N#C[N-]C#N	0.507	CCCC[n+]1ccn(C)c1	N#C[N-]C#N	CCCC[n+]1ccn(C)c1.N#C[N-]C#N
293.45	17100	CCCCn1cc[n+](C)c1.O=S(=O)([N-]S(=O)(=O)C(F)(F)F)C(F)(F)F	0.8032	CCCCn1cc[n+](C)c1	O=S(=O)([N-]S(=O)(=O)C(F)(F)F)C(F)(F)F	CCCCn1cc[n+](C)c1.O=S(=O)([N-]S(=O)(=O)C(F)(F)F)C(F)(F)F
293.45	4320	CCCCn1cc[n+](C)c1.O=S(=O)([N-]S(=O)(=O)C(F)(F)F)C(F)(F)F	0.7208	CCCCn1cc[n+](C)c1	O=S(=O)([N-]S(=O)(=O)C(F)(F)F)C(F)(F)F	CCCCn1cc[n+](C)c1.O=S(=O)([N-]S(=O)(=O)C(F)(F)F)C(F)(F)F
293.45	3980	CCCCn1cc[n+](C)c1.O=S(=O)([N-]S(=O)(=O)C(F)(F)F)C(F)(F)F	0.6848	CCCCn1cc[n+](C)c1	O=S(=O)([N-]S(=O)(=O)C(F)(F)F)C(F)(F)F	CCCCn1cc[n+](C)c1.O=S(=O)([N-]S(=O)(=O)C(F)(F)F)C(F)(F)F
293.45	3500	CCCCn1cc[n+](C)c1.O=S(=O)([N-]S(=O)(=O)C(F)(F)F)C(F)(F)F	0.6477	CCCCn1cc[n+](C)c1	O=S(=O)([N-]S(=O)(=O)C(F)(F)F)C(F)(F)F	CCCCn1cc[n+](C)c1.O=S(=O)([N-]S(=O)(=O)C(F)(F)F)C(F)(F)F
293.45	2980	CCCCn1cc[n+](C)c1.O=S(=O)([N-]S(=O)(=O)C(F)(F)F)C(F)(F)F	0.5942	CCCCn1cc[n+](C)c1	O=S(=O)([N-]S(=O)(=O)C(F)(F)F)C(F)(F)F	CCCCn1cc[n+](C)c1.O=S(=O)([N-]S(=O)(=O)C(F)(F)F)C(F)(F)F
293.45	2140	CCCCn1cc[n+](C)c1.O=S(=O)([N-]S(=O)(=O)C(F)(F)F)C(F)(F)F	0.5012	CCCCn1cc[n+](C)c1	O=S(=O)([N-]S(=O)(=O)C(F)(F)F)C(F)(F)F	CCCCn1cc[n+](C)c1.O=S(=O)([N-]S(=O)(=O)C(F)(F)F)C(F)(F)F
293.45	2520	CCCC[n+]1ccn(C)c1.F[B-](F)(F)F	0.35	CCCC[n+]1ccn(C)c1	F[B-](F)(F)F	CCCC[n+]1ccn(C)c1.F[B-](F)(F)F
293.46	26400	CCCC[n+]1ccn(C)c1.O=C([O-])C(F)(F)F	0.65	CCCC[n+]1ccn(C)c1	O=C([O-])C(F)(F)F	CCCC[n+]1ccn(C)c1.O=C([O-])C(F)(F)F
293.47	5976	C[NH+]1C=CN(CCCO)C1.O=[N+]([O-])[O-]	0.3081	C[NH+]1C=CN(CCCO)C1	O=[N+]([O-])[O-]	C[NH+]1C=CN(CCCO)C1.O=[N+]([O-])[O-]
293.5	2398	CCn1cc[n+](C)c1.O=S(=O)([N-]S(=O)(=O)C(F)(F)F)C(F)(F)F	0.503	CCn1cc[n+](C)c1	O=S(=O)([N-]S(=O)(=O)C(F)(F)F)C(F)(F)F	CCn1cc[n+](C)c1.O=S(=O)([N-]S(=O)(=O)C(F)(F)F)C(F)(F)F
293.5	1688	CCn1cc[n+](C)c1.O=S(=O)([N-]S(=O)(=O)C(F)(F)F)C(F)(F)F	0.418	CCn1cc[n+](C)c1	O=S(=O)([N-]S(=O)(=O)C(F)(F)F)C(F)(F)F	CCn1cc[n+](C)c1.O=S(=O)([N-]S(=O)(=O)C(F)(F)F)C(F)(F)F
293.5	2192	CCCC[n+]1ccn(C)c1.F[B-](F)(F)F	0.3035	CCCC[n+]1ccn(C)c1	F[B-](F)(F)F	CCCC[n+]1ccn(C)c1.F[B-](F)(F)F
293.5	1980	CCCC[n+]1ccn(C)c1.N#C[N-]C#N	0.3	CCCC[n+]1ccn(C)c1	N#C[N-]C#N	CCCC[n+]1ccn(C)c1.N#C[N-]C#N
293.52	2419	CCCC[n+]1ccn(C)c1.O=C([O-])C(F)(F)F	0.401	CCCC[n+]1ccn(C)c1	O=C([O-])C(F)(F)F	CCCC[n+]1ccn(C)c1.O=C([O-])C(F)(F)F
293.53	1410	CCCCn1cc[n+](C)c1.O=S(=O)([N-]S(=O)(=O)C(F)(F)F)C(F)(F)F	0.404	CCCCn1cc[n+](C)c1	O=S(=O)([N-]S(=O)(=O)C(F)(F)F)C(F)(F)F	CCCCn1cc[n+](C)c1.O=S(=O)([N-]S(=O)(=O)C(F)(F)F)C(F)(F)F
293.55	2500	CCCCn1cc[n+](C)c1.O=S(=O)([N-]S(=O)(=O)C(F)(F)F)C(F)(F)F	0.5544	CCCCn1cc[n+](C)c1	O=S(=O)([N-]S(=O)(=O)C(F)(F)F)C(F)(F)F	CCCCn1cc[n+](C)c1.O=S(=O)([N-]S(=O)(=O)C(F)(F)F)C(F)(F)F
293.55	4750	CCCC[n+]1ccn(C)c1.F[P-](F)(F)(F)(F)F	0.531061	CCCC[n+]1ccn(C)c1	F[P-](F)(F)(F)(F)F	CCCC[n+]1ccn(C)c1.F[P-](F)(F)(F)(F)F
293.55	4190	CCCC[n+]1ccn(C)c1.F[P-](F)(F)(F)(F)F	0.498443	CCCC[n+]1ccn(C)c1	F[P-](F)(F)(F)(F)F	CCCC[n+]1ccn(C)c1.F[P-](F)(F)(F)(F)F
293.55	1747	CCCCCC[n+]1ccn(C)c1.N#C[B-](C#N)(C#N)C#N	0.4076	CCCCCC[n+]1ccn(C)c1	N#C[B-](C#N)(C#N)C#N	CCCCCC[n+]1ccn(C)c1.N#C[B-](C#N)(C#N)C#N
293.55	2755	CCCC[n+]1ccn(C)c1.F[P-](F)(F)(F)(F)F	0.389391	CCCC[n+]1ccn(C)c1	F[P-](F)(F)(F)(F)F	CCCC[n+]1ccn(C)c1.F[P-](F)(F)(F)(F)F
293.55	1970	CCCC[n+]1ccn(C)c1.F[P-](F)(F)(F)(F)F	0.339537	CCCC[n+]1ccn(C)c1	F[P-](F)(F)(F)(F)F	CCCC[n+]1ccn(C)c1.F[P-](F)(F)(F)(F)F
293.55	1533	CCCC[n+]1ccn(C)c1.F[P-](F)(F)(F)(F)F	0.254141	CCCC[n+]1ccn(C)c1	F[P-](F)(F)(F)(F)F	CCCC[n+]1ccn(C)c1.F[P-](F)(F)(F)(F)F
293.56	2970	CCCC[n+]1ccn(C)c1.F[P-](F)(F)(F)(F)F	0.399	CCCC[n+]1ccn(C)c1	F[P-](F)(F)(F)(F)F	CCCC[n+]1ccn(C)c1.F[P-](F)(F)(F)(F)F
293.56	861	CCCCCC[n+]1ccn(C)c1.N#C[B-](C#N)(C#N)C#N	0.2518	CCCCCC[n+]1ccn(C)c1	N#C[B-](C#N)(C#N)C#N	CCCCCC[n+]1ccn(C)c1.N#C[B-](C#N)(C#N)C#N
293.59	43600	CCCC[n+]1ccn(C)c1.O=C([O-])C(F)(F)F	0.679	CCCC[n+]1ccn(C)c1	O=C([O-])C(F)(F)F	CCCC[n+]1ccn(C)c1.O=C([O-])C(F)(F)F
293.61	3510	CCCC[n+]1ccn(C)c1.O=C([O-])C(F)(F)F	0.502	CCCC[n+]1ccn(C)c1	O=C([O-])C(F)(F)F	CCCC[n+]1ccn(C)c1.O=C([O-])C(F)(F)F
293.65	5080	CCCCn1cc[n+](C)c1.O=S(=O)([N-]S(=O)(=O)C(F)(F)F)C(F)(F)F	0.7603	CCCCn1cc[n+](C)c1	O=S(=O)([N-]S(=O)(=O)C(F)(F)F)C(F)(F)F	CCCCn1cc[n+](C)c1.O=S(=O)([N-]S(=O)(=O)C(F)(F)F)C(F)(F)F
293.65	4080	CCCCn1cc[n+](C)c1.O=S(=O)([N-]S(=O)(=O)C(F)(F)F)C(F)(F)F	0.6986	CCCCn1cc[n+](C)c1	O=S(=O)([N-]S(=O)(=O)C(F)(F)F)C(F)(F)F	CCCCn1cc[n+](C)c1.O=S(=O)([N-]S(=O)(=O)C(F)(F)F)C(F)(F)F
293.65	4100	CCCC[n+]1ccn(C)c1.F[B-](F)(F)F	0.458	CCCC[n+]1ccn(C)c1	F[B-](F)(F)F	CCCC[n+]1ccn(C)c1.F[B-](F)(F)F
293.65	1322	CCCCCn1cc[n+](C)c1.O=S(=O)(NS(=O)(=O)C(F)(F)F)C(F)(F)F	0.351	CCCCCn1cc[n+](C)c1	O=S(=O)(NS(=O)(=O)C(F)(F)F)C(F)(F)F	CCCCCn1cc[n+](C)c1.O=S(=O)(NS(=O)(=O)C(F)(F)F)C(F)(F)F
293.65	620	CCn1cc[n+](C)c1.O=S(=O)([N-]S(=O)(=O)C(F)(F)F)C(F)(F)F	0.221	CCn1cc[n+](C)c1	O=S(=O)([N-]S(=O)(=O)C(F)(F)F)C(F)(F)F	CCn1cc[n+](C)c1.O=S(=O)([N-]S(=O)(=O)C(F)(F)F)C(F)(F)F
293.65	2000	CCCC[n+]1ccn(C)c1.N#C[S-]	0.199	CCCC[n+]1ccn(C)c1	N#C[S-]	CCCC[n+]1ccn(C)c1.N#C[S-]
293.72	298	CCCCCC[n+]1ccn(C)c1.N#C[B-](C#N)(C#N)C#N	0.1009	CCCCCC[n+]1ccn(C)c1	N#C[B-](C#N)(C#N)C#N	CCCCCC[n+]1ccn(C)c1.N#C[B-](C#N)(C#N)C#N
293.73	1564	CCCCCn1cc[n+](C)c1.O=S(=O)(NS(=O)(=O)C(F)(F)F)C(F)(F)F	0.39	CCCCCn1cc[n+](C)c1	O=S(=O)(NS(=O)(=O)C(F)(F)F)C(F)(F)F	CCCCCn1cc[n+](C)c1.O=S(=O)(NS(=O)(=O)C(F)(F)F)C(F)(F)F
293.74	5710	CCCCCC[n+]1ccn(C)c1.N#C[B-](C#N)(C#N)C#N	0.7016	CCCCCC[n+]1ccn(C)c1	N#C[B-](C#N)(C#N)C#N	CCCCCC[n+]1ccn(C)c1.N#C[B-](C#N)(C#N)C#N
293.75	3486	CCCCCn1cc[n+](C)c1.O=S(=O)(NS(=O)(=O)C(F)(F)F)C(F)(F)F	0.619	CCCCCn1cc[n+](C)c1	O=S(=O)(NS(=O)(=O)C(F)(F)F)C(F)(F)F	CCCCCn1cc[n+](C)c1.O=S(=O)(NS(=O)(=O)C(F)(F)F)C(F)(F)F
293.75	1943	CCCCCn1cc[n+](C)c1.O=S(=O)(NS(=O)(=O)C(F)(F)F)C(F)(F)F	0.453	CCCCCn1cc[n+](C)c1	O=S(=O)(NS(=O)(=O)C(F)(F)F)C(F)(F)F	CCCCCn1cc[n+](C)c1.O=S(=O)(NS(=O)(=O)C(F)(F)F)C(F)(F)F
293.75	2260	CCn1cc[n+](C)c1.O=S(=O)([N-]S(=O)(=O)C(F)(F)F)C(F)(F)F	0.4361	CCn1cc[n+](C)c1	O=S(=O)([N-]S(=O)(=O)C(F)(F)F)C(F)(F)F	CCn1cc[n+](C)c1.O=S(=O)([N-]S(=O)(=O)C(F)(F)F)C(F)(F)F
293.75	1900	CCCC[n+]1ccn(C)c1.F[B-](F)(F)F	0.266	CCCC[n+]1ccn(C)c1	F[B-](F)(F)F	CCCC[n+]1ccn(C)c1.F[B-](F)(F)F
293.75	618	CCCCCn1cc[n+](C)c1.O=S(=O)(NS(=O)(=O)C(F)(F)F)C(F)(F)F	0.212	CCCCCn1cc[n+](C)c1	O=S(=O)(NS(=O)(=O)C(F)(F)F)C(F)(F)F	CCCCCn1cc[n+](C)c1.O=S(=O)(NS(=O)(=O)C(F)(F)F)C(F)(F)F
293.76	3974	CCCCCn1cc[n+](C)c1.O=S(=O)(NS(=O)(=O)C(F)(F)F)C(F)(F)F	0.654	CCCCCn1cc[n+](C)c1	O=S(=O)(NS(=O)(=O)C(F)(F)F)C(F)(F)F	CCCCCn1cc[n+](C)c1.O=S(=O)(NS(=O)(=O)C(F)(F)F)C(F)(F)F
293.76	3170	CCCCCC[n+]1ccn(C)c1.N#C[B-](C#N)(C#N)C#N	0.6007	CCCCCC[n+]1ccn(C)c1	N#C[B-](C#N)(C#N)C#N	CCCCCC[n+]1ccn(C)c1.N#C[B-](C#N)(C#N)C#N
293.86	2372	CCCCCC[n+]1ccn(C)c1.N#C[B-](C#N)(C#N)C#N	0.5007	CCCCCC[n+]1ccn(C)c1	N#C[B-](C#N)(C#N)C#N	CCCCCC[n+]1ccn(C)c1.N#C[B-](C#N)(C#N)C#N
294.05	5200	CCn1cc[n+](C)c1.O=S(=O)([N-]S(=O)(=O)C(F)(F)F)C(F)(F)F	0.7043	CCn1cc[n+](C)c1	O=S(=O)([N-]S(=O)(=O)C(F)(F)F)C(F)(F)F	CCn1cc[n+](C)c1.O=S(=O)([N-]S(=O)(=O)C(F)(F)F)C(F)(F)F
294.2	10000	CCCC[n+]1ccn(C)c1.F[B-](F)(F)F	0.299667	CCCC[n+]1ccn(C)c1	F[B-](F)(F)F	CCCC[n+]1ccn(C)c1.F[B-](F)(F)F
294.2	20000	CCCC[n+]1ccn(C)c1.F[B-](F)(F)F	0.299667	CCCC[n+]1ccn(C)c1	F[B-](F)(F)F	CCCC[n+]1ccn(C)c1.F[B-](F)(F)F
294.25	3600	CCn1cc[n+](C)c1.O=S(=O)([N-]S(=O)(=O)C(F)(F)F)C(F)(F)F	0.587	CCn1cc[n+](C)c1	O=S(=O)([N-]S(=O)(=O)C(F)(F)F)C(F)(F)F	CCn1cc[n+](C)c1.O=S(=O)([N-]S(=O)(=O)C(F)(F)F)C(F)(F)F
294.35	3720	CCCCn1cc[n+](C)c1.O=S(=O)([N-]S(=O)(=O)C(F)(F)F)C(F)(F)F	0.6642	CCCCn1cc[n+](C)c1	O=S(=O)([N-]S(=O)(=O)C(F)(F)F)C(F)(F)F	CCCCn1cc[n+](C)c1.O=S(=O)([N-]S(=O)(=O)C(F)(F)F)C(F)(F)F
294.35	3310	CCCCn1cc[n+](C)c1.O=S(=O)([N-]S(=O)(=O)C(F)(F)F)C(F)(F)F	0.621	CCCCn1cc[n+](C)c1	O=S(=O)([N-]S(=O)(=O)C(F)(F)F)C(F)(F)F	CCCCn1cc[n+](C)c1.O=S(=O)([N-]S(=O)(=O)C(F)(F)F)C(F)(F)F
294.35	2400	CCCCn1cc[n+](C)c1.O=S(=O)([N-]S(=O)(=O)C(F)(F)F)C(F)(F)F	0.5171	CCCCn1cc[n+](C)c1	O=S(=O)([N-]S(=O)(=O)C(F)(F)F)C(F)(F)F	CCCCn1cc[n+](C)c1.O=S(=O)([N-]S(=O)(=O)C(F)(F)F)C(F)(F)F
294.4	10000	CCCC[n+]1ccn(C)c1.F[P-](F)(F)(F)(F)F	0.269	CCCC[n+]1ccn(C)c1	F[P-](F)(F)(F)(F)F	CCCC[n+]1ccn(C)c1.F[P-](F)(F)(F)(F)F
294.4	20000	CCCC[n+]1ccn(C)c1.F[P-](F)(F)(F)(F)F	0.269	CCCC[n+]1ccn(C)c1	F[P-](F)(F)(F)(F)F	CCCC[n+]1ccn(C)c1.F[P-](F)(F)(F)(F)F
294.55	8400	CCn1cc[n+](C)c1.O=S(=O)([N-]S(=O)(=O)C(F)(F)F)C(F)(F)F	0.7388	CCn1cc[n+](C)c1	O=S(=O)([N-]S(=O)(=O)C(F)(F)F)C(F)(F)F	CCn1cc[n+](C)c1.O=S(=O)([N-]S(=O)(=O)C(F)(F)F)C(F)(F)F
294.55	3300	CCn1cc[n+](C)c1.O=S(=O)([N-]S(=O)(=O)C(F)(F)F)C(F)(F)F	0.551	CCn1cc[n+](C)c1	O=S(=O)([N-]S(=O)(=O)C(F)(F)F)C(F)(F)F	CCn1cc[n+](C)c1.O=S(=O)([N-]S(=O)(=O)C(F)(F)F)C(F)(F)F
294.85	48.35	CCCC[n+]1ccn(C)c1.O=S(=O)([O-])C(F)(F)F	0.011534	CCCC[n+]1ccn(C)c1	O=S(=O)([O-])C(F)(F)F	CCCC[n+]1ccn(C)c1.O=S(=O)([O-])C(F)(F)F
295	16900	O=S(=O)([N-]S(=O)(=O)C(F)(F)F)C(F)(F)F.c1ccc(C[n+]2ccccc2)cc1	0.72	c1ccc(C[n+]2ccccc2)cc1	O=S(=O)([N-]S(=O)(=O)C(F)(F)F)C(F)(F)F	c1ccc(C[n+]2ccccc2)cc1.O=S(=O)([N-]S(=O)(=O)C(F)(F)F)C(F)(F)F
295.1	2000	CCn1cc[n+](C)c1.O=S(=O)([N-]S(=O)(=O)C(F)(F)F)C(F)(F)F	0.381	CCn1cc[n+](C)c1	O=S(=O)([N-]S(=O)(=O)C(F)(F)F)C(F)(F)F	CCn1cc[n+](C)c1.O=S(=O)([N-]S(=O)(=O)C(F)(F)F)C(F)(F)F
295.1	1500	CCn1cc[n+](C)c1.O=S(=O)([N-]S(=O)(=O)C(F)(F)F)C(F)(F)F	0.319	CCn1cc[n+](C)c1	O=S(=O)([N-]S(=O)(=O)C(F)(F)F)C(F)(F)F	CCn1cc[n+](C)c1.O=S(=O)([N-]S(=O)(=O)C(F)(F)F)C(F)(F)F
295.1	1000	CCn1cc[n+](C)c1.O=S(=O)([N-]S(=O)(=O)C(F)(F)F)C(F)(F)F	0.239	CCn1cc[n+](C)c1	O=S(=O)([N-]S(=O)(=O)C(F)(F)F)C(F)(F)F	CCn1cc[n+](C)c1.O=S(=O)([N-]S(=O)(=O)C(F)(F)F)C(F)(F)F
295.1	500	CCn1cc[n+](C)c1.O=S(=O)([N-]S(=O)(=O)C(F)(F)F)C(F)(F)F	0.143	CCn1cc[n+](C)c1	O=S(=O)([N-]S(=O)(=O)C(F)(F)F)C(F)(F)F	CCn1cc[n+](C)c1.O=S(=O)([N-]S(=O)(=O)C(F)(F)F)C(F)(F)F
295.1	100	CCn1cc[n+](C)c1.O=S(=O)([N-]S(=O)(=O)C(F)(F)F)C(F)(F)F	0.05	CCn1cc[n+](C)c1	O=S(=O)([N-]S(=O)(=O)C(F)(F)F)C(F)(F)F	CCn1cc[n+](C)c1.O=S(=O)([N-]S(=O)(=O)C(F)(F)F)C(F)(F)F
295.55	1580	CCCCn1cc[n+](C)c1.O=S(=O)([N-]S(=O)(=O)C(F)(F)F)C(F)(F)F	0.397	CCCCn1cc[n+](C)c1	O=S(=O)([N-]S(=O)(=O)C(F)(F)F)C(F)(F)F	CCCCn1cc[n+](C)c1.O=S(=O)([N-]S(=O)(=O)C(F)(F)F)C(F)(F)F
295.6	2000	CCCCCCCCn1cc[n+](C)c1.O=S(=O)(NS(=O)(=O)C(F)(F)F)C(F)(F)F	0.421	CCCCCCCCn1cc[n+](C)c1	O=S(=O)(NS(=O)(=O)C(F)(F)F)C(F)(F)F	CCCCCCCCn1cc[n+](C)c1.O=S(=O)(NS(=O)(=O)C(F)(F)F)C(F)(F)F
295.6	1500	CCCCCCCCn1cc[n+](C)c1.O=S(=O)(NS(=O)(=O)C(F)(F)F)C(F)(F)F	0.349	CCCCCCCCn1cc[n+](C)c1	O=S(=O)(NS(=O)(=O)C(F)(F)F)C(F)(F)F	CCCCCCCCn1cc[n+](C)c1.O=S(=O)(NS(=O)(=O)C(F)(F)F)C(F)(F)F
295.6	1000	CCCCCCCCn1cc[n+](C)c1.O=S(=O)(NS(=O)(=O)C(F)(F)F)C(F)(F)F	0.261	CCCCCCCCn1cc[n+](C)c1	O=S(=O)(NS(=O)(=O)C(F)(F)F)C(F)(F)F	CCCCCCCCn1cc[n+](C)c1.O=S(=O)(NS(=O)(=O)C(F)(F)F)C(F)(F)F
295.6	500	CCCCCCCCn1cc[n+](C)c1.O=S(=O)(NS(=O)(=O)C(F)(F)F)C(F)(F)F	0.148	CCCCCCCCn1cc[n+](C)c1	O=S(=O)(NS(=O)(=O)C(F)(F)F)C(F)(F)F	CCCCCCCCn1cc[n+](C)c1.O=S(=O)(NS(=O)(=O)C(F)(F)F)C(F)(F)F
295.6	100	CCCCCCCCn1cc[n+](C)c1.O=S(=O)(NS(=O)(=O)C(F)(F)F)C(F)(F)F	0.037	CCCCCCCCn1cc[n+](C)c1	O=S(=O)(NS(=O)(=O)C(F)(F)F)C(F)(F)F	CCCCCCCCn1cc[n+](C)c1.O=S(=O)(NS(=O)(=O)C(F)(F)F)C(F)(F)F
295.7	2000	CCn1cc[n+](C)c1.O=S(=O)([N-]S(=O)(=O)C(F)(F)F)C(F)(F)F	0.378	CCn1cc[n+](C)c1	O=S(=O)([N-]S(=O)(=O)C(F)(F)F)C(F)(F)F	CCn1cc[n+](C)c1.O=S(=O)([N-]S(=O)(=O)C(F)(F)F)C(F)(F)F
295.7	1500	CCn1cc[n+](C)c1.O=S(=O)([N-]S(=O)(=O)C(F)(F)F)C(F)(F)F	0.311	CCn1cc[n+](C)c1	O=S(=O)([N-]S(=O)(=O)C(F)(F)F)C(F)(F)F	CCn1cc[n+](C)c1.O=S(=O)([N-]S(=O)(=O)C(F)(F)F)C(F)(F)F
295.7	1000	CCn1cc[n+](C)c1.O=S(=O)([N-]S(=O)(=O)C(F)(F)F)C(F)(F)F	0.23	CCn1cc[n+](C)c1	O=S(=O)([N-]S(=O)(=O)C(F)(F)F)C(F)(F)F	CCn1cc[n+](C)c1.O=S(=O)([N-]S(=O)(=O)C(F)(F)F)C(F)(F)F
295.7	500	CCn1cc[n+](C)c1.O=S(=O)([N-]S(=O)(=O)C(F)(F)F)C(F)(F)F	0.129	CCn1cc[n+](C)c1	O=S(=O)([N-]S(=O)(=O)C(F)(F)F)C(F)(F)F	CCn1cc[n+](C)c1.O=S(=O)([N-]S(=O)(=O)C(F)(F)F)C(F)(F)F
295.7	100	CCn1cc[n+](C)c1.O=S(=O)([N-]S(=O)(=O)C(F)(F)F)C(F)(F)F	0.031	CCn1cc[n+](C)c1	O=S(=O)([N-]S(=O)(=O)C(F)(F)F)C(F)(F)F	CCn1cc[n+](C)c1.O=S(=O)([N-]S(=O)(=O)C(F)(F)F)C(F)(F)F
295.88	3080	CCCCCCn1cc[n+](C)c1.O=S(=O)([N-]S(=O)(=O)C(F)(F)F)C(F)(F)F	0.5505	CCCCCCn1cc[n+](C)c1	O=S(=O)([N-]S(=O)(=O)C(F)(F)F)C(F)(F)F	CCCCCCn1cc[n+](C)c1.O=S(=O)([N-]S(=O)(=O)C(F)(F)F)C(F)(F)F
296	2000	CCCCCCCCn1cc[n+](C)c1.O=S(=O)(NS(=O)(=O)C(F)(F)F)C(F)(F)F	0.375	CCCCCCCCn1cc[n+](C)c1	O=S(=O)(NS(=O)(=O)C(F)(F)F)C(F)(F)F	CCCCCCCCn1cc[n+](C)c1.O=S(=O)(NS(=O)(=O)C(F)(F)F)C(F)(F)F
296	1500	CCCCCCCCn1cc[n+](C)c1.O=S(=O)(NS(=O)(=O)C(F)(F)F)C(F)(F)F	0.309	CCCCCCCCn1cc[n+](C)c1	O=S(=O)(NS(=O)(=O)C(F)(F)F)C(F)(F)F	CCCCCCCCn1cc[n+](C)c1.O=S(=O)(NS(=O)(=O)C(F)(F)F)C(F)(F)F
296	1000	CCCCCCCCn1cc[n+](C)c1.O=S(=O)(NS(=O)(=O)C(F)(F)F)C(F)(F)F	0.226	CCCCCCCCn1cc[n+](C)c1	O=S(=O)(NS(=O)(=O)C(F)(F)F)C(F)(F)F	CCCCCCCCn1cc[n+](C)c1.O=S(=O)(NS(=O)(=O)C(F)(F)F)C(F)(F)F
296	500	CCCCCCCCn1cc[n+](C)c1.O=S(=O)(NS(=O)(=O)C(F)(F)F)C(F)(F)F	0.126	CCCCCCCCn1cc[n+](C)c1	O=S(=O)(NS(=O)(=O)C(F)(F)F)C(F)(F)F	CCCCCCCCn1cc[n+](C)c1.O=S(=O)(NS(=O)(=O)C(F)(F)F)C(F)(F)F
296	100	CCCCCCCCn1cc[n+](C)c1.O=S(=O)(NS(=O)(=O)C(F)(F)F)C(F)(F)F	0.029	CCCCCCCCn1cc[n+](C)c1	O=S(=O)(NS(=O)(=O)C(F)(F)F)C(F)(F)F	CCCCCCCCn1cc[n+](C)c1.O=S(=O)(NS(=O)(=O)C(F)(F)F)C(F)(F)F
296.45	48	CCCCCC[N+](C)(C)C.O=S(=O)([N-]S(=O)(=O)C(F)(F)F)C(F)(F)F	0.0159	CCCCCC[N+](C)(C)C	O=S(=O)([N-]S(=O)(=O)C(F)(F)F)C(F)(F)F	CCCCCC[N+](C)(C)C.O=S(=O)([N-]S(=O)(=O)C(F)(F)F)C(F)(F)F
296.5	2000	CCCCCCCCn1cc[n+](C)c1.O=S(=O)(NS(=O)(=O)C(F)(F)F)C(F)(F)F	0.418	CCCCCCCCn1cc[n+](C)c1	O=S(=O)(NS(=O)(=O)C(F)(F)F)C(F)(F)F	CCCCCCCCn1cc[n+](C)c1.O=S(=O)(NS(=O)(=O)C(F)(F)F)C(F)(F)F
296.5	1500	CCCCCCCCn1cc[n+](C)c1.O=S(=O)(NS(=O)(=O)C(F)(F)F)C(F)(F)F	0.3445	CCCCCCCCn1cc[n+](C)c1	O=S(=O)(NS(=O)(=O)C(F)(F)F)C(F)(F)F	CCCCCCCCn1cc[n+](C)c1.O=S(=O)(NS(=O)(=O)C(F)(F)F)C(F)(F)F
296.5	1000	CCCCCCCCn1cc[n+](C)c1.O=S(=O)(NS(=O)(=O)C(F)(F)F)C(F)(F)F	0.2555	CCCCCCCCn1cc[n+](C)c1	O=S(=O)(NS(=O)(=O)C(F)(F)F)C(F)(F)F	CCCCCCCCn1cc[n+](C)c1.O=S(=O)(NS(=O)(=O)C(F)(F)F)C(F)(F)F
296.5	500	CCCCCCCCn1cc[n+](C)c1.O=S(=O)(NS(=O)(=O)C(F)(F)F)C(F)(F)F	0.1435	CCCCCCCCn1cc[n+](C)c1	O=S(=O)(NS(=O)(=O)C(F)(F)F)C(F)(F)F	CCCCCCCCn1cc[n+](C)c1.O=S(=O)(NS(=O)(=O)C(F)(F)F)C(F)(F)F
296.5	100	CCCCCCCCn1cc[n+](C)c1.O=S(=O)(NS(=O)(=O)C(F)(F)F)C(F)(F)F	0.034	CCCCCCCCn1cc[n+](C)c1	O=S(=O)(NS(=O)(=O)C(F)(F)F)C(F)(F)F	CCCCCCCCn1cc[n+](C)c1.O=S(=O)(NS(=O)(=O)C(F)(F)F)C(F)(F)F
296.58	72180	CCCCCCCCCCCCCC[P+](CCCCCC)(CCCCCC)CCCCCC.O=S(=O)([N-]S(=O)(=O)C(F)(F)F)C(F)(F)F	0.879	CCCCCCCCCCCCCC[P+](CCCCCC)(CCCCCC)CCCCCC	O=S(=O)([N-]S(=O)(=O)C(F)(F)F)C(F)(F)F	CCCCCCCCCCCCCC[P+](CCCCCC)(CCCCCC)CCCCCC.O=S(=O)([N-]S(=O)(=O)C(F)(F)F)C(F)(F)F
296.7	2000	CCCCCCCCn1cc[n+](C)c1.O=S(=O)(NS(=O)(=O)C(F)(F)F)C(F)(F)F	0.378	CCCCCCCCn1cc[n+](C)c1	O=S(=O)(NS(=O)(=O)C(F)(F)F)C(F)(F)F	CCCCCCCCn1cc[n+](C)c1.O=S(=O)(NS(=O)(=O)C(F)(F)F)C(F)(F)F
296.7	2000	CCn1cc[n+](C)c1.O=S(=O)([N-]S(=O)(=O)C(F)(F)F)C(F)(F)F	0.3715	CCn1cc[n+](C)c1	O=S(=O)([N-]S(=O)(=O)C(F)(F)F)C(F)(F)F	CCn1cc[n+](C)c1.O=S(=O)([N-]S(=O)(=O)C(F)(F)F)C(F)(F)F
296.7	1500	CCCCCCCCn1cc[n+](C)c1.O=S(=O)(NS(=O)(=O)C(F)(F)F)C(F)(F)F	0.308	CCCCCCCCn1cc[n+](C)c1	O=S(=O)(NS(=O)(=O)C(F)(F)F)C(F)(F)F	CCCCCCCCn1cc[n+](C)c1.O=S(=O)(NS(=O)(=O)C(F)(F)F)C(F)(F)F
296.7	1500	CCn1cc[n+](C)c1.O=S(=O)([N-]S(=O)(=O)C(F)(F)F)C(F)(F)F	0.3055	CCn1cc[n+](C)c1	O=S(=O)([N-]S(=O)(=O)C(F)(F)F)C(F)(F)F	CCn1cc[n+](C)c1.O=S(=O)([N-]S(=O)(=O)C(F)(F)F)C(F)(F)F
296.7	1000	CCCCCCCCn1cc[n+](C)c1.O=S(=O)(NS(=O)(=O)C(F)(F)F)C(F)(F)F	0.226	CCCCCCCCn1cc[n+](C)c1	O=S(=O)(NS(=O)(=O)C(F)(F)F)C(F)(F)F	CCCCCCCCn1cc[n+](C)c1.O=S(=O)(NS(=O)(=O)C(F)(F)F)C(F)(F)F
296.7	1000	CCn1cc[n+](C)c1.O=S(=O)([N-]S(=O)(=O)C(F)(F)F)C(F)(F)F	0.225	CCn1cc[n+](C)c1	O=S(=O)([N-]S(=O)(=O)C(F)(F)F)C(F)(F)F	CCn1cc[n+](C)c1.O=S(=O)([N-]S(=O)(=O)C(F)(F)F)C(F)(F)F
296.7	500	CCCCCCCCn1cc[n+](C)c1.O=S(=O)(NS(=O)(=O)C(F)(F)F)C(F)(F)F	0.128	CCCCCCCCn1cc[n+](C)c1	O=S(=O)(NS(=O)(=O)C(F)(F)F)C(F)(F)F	CCCCCCCCn1cc[n+](C)c1.O=S(=O)(NS(=O)(=O)C(F)(F)F)C(F)(F)F
296.7	500	CCn1cc[n+](C)c1.O=S(=O)([N-]S(=O)(=O)C(F)(F)F)C(F)(F)F	0.1255	CCn1cc[n+](C)c1	O=S(=O)([N-]S(=O)(=O)C(F)(F)F)C(F)(F)F	CCn1cc[n+](C)c1.O=S(=O)([N-]S(=O)(=O)C(F)(F)F)C(F)(F)F
296.7	100	CCn1cc[n+](C)c1.O=S(=O)([N-]S(=O)(=O)C(F)(F)F)C(F)(F)F	0.04	CCn1cc[n+](C)c1	O=S(=O)([N-]S(=O)(=O)C(F)(F)F)C(F)(F)F	CCn1cc[n+](C)c1.O=S(=O)([N-]S(=O)(=O)C(F)(F)F)C(F)(F)F
296.7	100	CCCCCCCCn1cc[n+](C)c1.O=S(=O)(NS(=O)(=O)C(F)(F)F)C(F)(F)F	0.03	CCCCCCCCn1cc[n+](C)c1	O=S(=O)(NS(=O)(=O)C(F)(F)F)C(F)(F)F	CCCCCCCCn1cc[n+](C)c1.O=S(=O)(NS(=O)(=O)C(F)(F)F)C(F)(F)F
296.8	2000	CCCCCCCCn1cc[n+](C)c1.O=S(=O)(NS(=O)(=O)C(F)(F)F)C(F)(F)F	0.402	CCCCCCCCn1cc[n+](C)c1	O=S(=O)(NS(=O)(=O)C(F)(F)F)C(F)(F)F	CCCCCCCCn1cc[n+](C)c1.O=S(=O)(NS(=O)(=O)C(F)(F)F)C(F)(F)F
296.8	1500	CCCCCCCCn1cc[n+](C)c1.O=S(=O)(NS(=O)(=O)C(F)(F)F)C(F)(F)F	0.348	CCCCCCCCn1cc[n+](C)c1	O=S(=O)(NS(=O)(=O)C(F)(F)F)C(F)(F)F	CCCCCCCCn1cc[n+](C)c1.O=S(=O)(NS(=O)(=O)C(F)(F)F)C(F)(F)F
296.8	1000	CCCCCCCCn1cc[n+](C)c1.O=S(=O)(NS(=O)(=O)C(F)(F)F)C(F)(F)F	0.255	CCCCCCCCn1cc[n+](C)c1	O=S(=O)(NS(=O)(=O)C(F)(F)F)C(F)(F)F	CCCCCCCCn1cc[n+](C)c1.O=S(=O)(NS(=O)(=O)C(F)(F)F)C(F)(F)F
296.8	500	CCCCCCCCn1cc[n+](C)c1.O=S(=O)(NS(=O)(=O)C(F)(F)F)C(F)(F)F	0.139	CCCCCCCCn1cc[n+](C)c1	O=S(=O)(NS(=O)(=O)C(F)(F)F)C(F)(F)F	CCCCCCCCn1cc[n+](C)c1.O=S(=O)(NS(=O)(=O)C(F)(F)F)C(F)(F)F
296.8	100	CCCCCCCCn1cc[n+](C)c1.O=S(=O)(NS(=O)(=O)C(F)(F)F)C(F)(F)F	0.028	CCCCCCCCn1cc[n+](C)c1	O=S(=O)(NS(=O)(=O)C(F)(F)F)C(F)(F)F	CCCCCCCCn1cc[n+](C)c1.O=S(=O)(NS(=O)(=O)C(F)(F)F)C(F)(F)F
296.9	2000	CCCCCCCCn1cc[n+](C)c1.O=S(=O)(NS(=O)(=O)C(F)(F)F)C(F)(F)F	0.424	CCCCCCCCn1cc[n+](C)c1	O=S(=O)(NS(=O)(=O)C(F)(F)F)C(F)(F)F	CCCCCCCCn1cc[n+](C)c1.O=S(=O)(NS(=O)(=O)C(F)(F)F)C(F)(F)F
296.9	1500	CCCCCCCCn1cc[n+](C)c1.O=S(=O)(NS(=O)(=O)C(F)(F)F)C(F)(F)F	0.355	CCCCCCCCn1cc[n+](C)c1	O=S(=O)(NS(=O)(=O)C(F)(F)F)C(F)(F)F	CCCCCCCCn1cc[n+](C)c1.O=S(=O)(NS(=O)(=O)C(F)(F)F)C(F)(F)F
296.9	1000	CCCCCCCCn1cc[n+](C)c1.O=S(=O)(NS(=O)(=O)C(F)(F)F)C(F)(F)F	0.265	CCCCCCCCn1cc[n+](C)c1	O=S(=O)(NS(=O)(=O)C(F)(F)F)C(F)(F)F	CCCCCCCCn1cc[n+](C)c1.O=S(=O)(NS(=O)(=O)C(F)(F)F)C(F)(F)F
296.9	500	CCCCCCCCn1cc[n+](C)c1.O=S(=O)(NS(=O)(=O)C(F)(F)F)C(F)(F)F	0.156	CCCCCCCCn1cc[n+](C)c1	O=S(=O)(NS(=O)(=O)C(F)(F)F)C(F)(F)F	CCCCCCCCn1cc[n+](C)c1.O=S(=O)(NS(=O)(=O)C(F)(F)F)C(F)(F)F
296.9	100	CCCCCCCCn1cc[n+](C)c1.O=S(=O)(NS(=O)(=O)C(F)(F)F)C(F)(F)F	0.052	CCCCCCCCn1cc[n+](C)c1	O=S(=O)(NS(=O)(=O)C(F)(F)F)C(F)(F)F	CCCCCCCCn1cc[n+](C)c1.O=S(=O)(NS(=O)(=O)C(F)(F)F)C(F)(F)F
296.9	51.04	CCCC[n+]1cccc(C)c1.F[B-](F)(F)F	0.011761	CCCC[n+]1cccc(C)c1	F[B-](F)(F)F	CCCC[n+]1cccc(C)c1.F[B-](F)(F)F
296.95	14800	CCn1cc[n+](C)c1.O=S(=O)([N-]S(=O)(=O)C(F)(F)F)C(F)(F)F	0.761	CCn1cc[n+](C)c1	O=S(=O)([N-]S(=O)(=O)C(F)(F)F)C(F)(F)F	CCn1cc[n+](C)c1.O=S(=O)([N-]S(=O)(=O)C(F)(F)F)C(F)(F)F
296.95	1500	CCCCN1C=C[NH+](CCCC)C1.CS(=O)(=O)[O-]	0.1389	CCCCN1C=C[NH+](CCCC)C1	CS(=O)(=O)[O-]	CCCCN1C=C[NH+](CCCC)C1.CS(=O)(=O)[O-]
297	2000	CCn1cc[n+](C)c1.O=S(=O)([N-]S(=O)(=O)C(F)(F)F)C(F)(F)F	0.375	CCn1cc[n+](C)c1	O=S(=O)([N-]S(=O)(=O)C(F)(F)F)C(F)(F)F	CCn1cc[n+](C)c1.O=S(=O)([N-]S(=O)(=O)C(F)(F)F)C(F)(F)F
297	1500	CCn1cc[n+](C)c1.O=S(=O)([N-]S(=O)(=O)C(F)(F)F)C(F)(F)F	0.308	CCn1cc[n+](C)c1	O=S(=O)([N-]S(=O)(=O)C(F)(F)F)C(F)(F)F	CCn1cc[n+](C)c1.O=S(=O)([N-]S(=O)(=O)C(F)(F)F)C(F)(F)F
297	1000	CCn1cc[n+](C)c1.O=S(=O)([N-]S(=O)(=O)C(F)(F)F)C(F)(F)F	0.227	CCn1cc[n+](C)c1	O=S(=O)([N-]S(=O)(=O)C(F)(F)F)C(F)(F)F	CCn1cc[n+](C)c1.O=S(=O)([N-]S(=O)(=O)C(F)(F)F)C(F)(F)F
297	500	CCn1cc[n+](C)c1.O=S(=O)([N-]S(=O)(=O)C(F)(F)F)C(F)(F)F	0.126	CCn1cc[n+](C)c1	O=S(=O)([N-]S(=O)(=O)C(F)(F)F)C(F)(F)F	CCn1cc[n+](C)c1.O=S(=O)([N-]S(=O)(=O)C(F)(F)F)C(F)(F)F
297	100	CCn1cc[n+](C)c1.O=S(=O)([N-]S(=O)(=O)C(F)(F)F)C(F)(F)F	0.03	CCn1cc[n+](C)c1	O=S(=O)([N-]S(=O)(=O)C(F)(F)F)C(F)(F)F	CCn1cc[n+](C)c1.O=S(=O)([N-]S(=O)(=O)C(F)(F)F)C(F)(F)F
297.05	2250	CCCCN1C=C[NH+](CCCC)C1.CS(=O)(=O)[O-]	0.2861	CCCCN1C=C[NH+](CCCC)C1	CS(=O)(=O)[O-]	CCCCN1C=C[NH+](CCCC)C1.CS(=O)(=O)[O-]
297.11	3860	CCCC[n+]1ccn(C)c1.N#CC(C#N)C#N	0.422	CCCC[n+]1ccn(C)c1	N#CC(C#N)C#N	CCCC[n+]1ccn(C)c1.N#CC(C#N)C#N
297.11	2430	CCCC[n+]1ccn(C)c1.N#CC(C#N)C#N	0.36	CCCC[n+]1ccn(C)c1	N#CC(C#N)C#N	CCCC[n+]1ccn(C)c1.N#CC(C#N)C#N
297.11	1210	CCCC[n+]1ccn(C)c1.N#CC(C#N)C#N	0.243	CCCC[n+]1ccn(C)c1	N#CC(C#N)C#N	CCCC[n+]1ccn(C)c1.N#CC(C#N)C#N
297.11	680	CCCC[n+]1ccn(C)c1.N#CC(C#N)C#N	0.149	CCCC[n+]1ccn(C)c1	N#CC(C#N)C#N	CCCC[n+]1ccn(C)c1.N#CC(C#N)C#N
297.11	490	CCCC[n+]1ccn(C)c1.N#CC(C#N)C#N	0.108	CCCC[n+]1ccn(C)c1	N#CC(C#N)C#N	CCCC[n+]1ccn(C)c1.N#CC(C#N)C#N
297.2	1976	CCCCCCn1cc[n+](C)c1.O=S(=O)([N-]S(=O)(=O)C(F)(F)F)C(F)(F)F	0.434	CCCCCCn1cc[n+](C)c1	O=S(=O)([N-]S(=O)(=O)C(F)(F)F)C(F)(F)F	CCCCCCn1cc[n+](C)c1.O=S(=O)([N-]S(=O)(=O)C(F)(F)F)C(F)(F)F
297.2	1285.2	CCCCCCn1cc[n+](C)c1.O=S(=O)([N-]S(=O)(=O)C(F)(F)F)C(F)(F)F	0.328	CCCCCCn1cc[n+](C)c1	O=S(=O)([N-]S(=O)(=O)C(F)(F)F)C(F)(F)F	CCCCCCn1cc[n+](C)c1.O=S(=O)([N-]S(=O)(=O)C(F)(F)F)C(F)(F)F
297.2	48.2	CCCCCCn1cc[n+](C)c1.O=S(=O)([N-]S(=O)(=O)C(F)(F)F)C(F)(F)F	0.021	CCCCCCn1cc[n+](C)c1	O=S(=O)([N-]S(=O)(=O)C(F)(F)F)C(F)(F)F	CCCCCCn1cc[n+](C)c1.O=S(=O)([N-]S(=O)(=O)C(F)(F)F)C(F)(F)F
297.25	3900	CCCCN1C=C[NH+](CCCC)C1.CS(=O)(=O)[O-]	0.5112	CCCCN1C=C[NH+](CCCC)C1	CS(=O)(=O)[O-]	CCCCN1C=C[NH+](CCCC)C1.CS(=O)(=O)[O-]
297.25	3100	CCCCN1C=C[NH+](CCCC)C1.CS(=O)(=O)[O-]	0.4085	CCCCN1C=C[NH+](CCCC)C1	CS(=O)(=O)[O-]	CCCCN1C=C[NH+](CCCC)C1.CS(=O)(=O)[O-]
297.3	1974.8	CCCCCCn1cc[n+](C)c1.O=S(=O)([N-]S(=O)(=O)C(F)(F)F)C(F)(F)F	0.433	CCCCCCn1cc[n+](C)c1	O=S(=O)([N-]S(=O)(=O)C(F)(F)F)C(F)(F)F	CCCCCCn1cc[n+](C)c1.O=S(=O)([N-]S(=O)(=O)C(F)(F)F)C(F)(F)F
297.3	1482.9	CCCCCCn1cc[n+](C)c1.O=S(=O)([N-]S(=O)(=O)C(F)(F)F)C(F)(F)F	0.362	CCCCCCn1cc[n+](C)c1	O=S(=O)([N-]S(=O)(=O)C(F)(F)F)C(F)(F)F	CCCCCCn1cc[n+](C)c1.O=S(=O)([N-]S(=O)(=O)C(F)(F)F)C(F)(F)F
297.3	1482	CCCCCCn1cc[n+](C)c1.O=S(=O)([N-]S(=O)(=O)C(F)(F)F)C(F)(F)F	0.36	CCCCCCn1cc[n+](C)c1	O=S(=O)([N-]S(=O)(=O)C(F)(F)F)C(F)(F)F	CCCCCCn1cc[n+](C)c1.O=S(=O)([N-]S(=O)(=O)C(F)(F)F)C(F)(F)F
297.3	692.2	CCCCCCn1cc[n+](C)c1.O=S(=O)([N-]S(=O)(=O)C(F)(F)F)C(F)(F)F	0.2035	CCCCCCn1cc[n+](C)c1	O=S(=O)([N-]S(=O)(=O)C(F)(F)F)C(F)(F)F	CCCCCCn1cc[n+](C)c1.O=S(=O)([N-]S(=O)(=O)C(F)(F)F)C(F)(F)F
297.3	394.4	CCCCCCn1cc[n+](C)c1.O=S(=O)([N-]S(=O)(=O)C(F)(F)F)C(F)(F)F	0.127	CCCCCCn1cc[n+](C)c1	O=S(=O)([N-]S(=O)(=O)C(F)(F)F)C(F)(F)F	CCCCCCn1cc[n+](C)c1.O=S(=O)([N-]S(=O)(=O)C(F)(F)F)C(F)(F)F
297.3	98.3	CCCCCCn1cc[n+](C)c1.O=S(=O)([N-]S(=O)(=O)C(F)(F)F)C(F)(F)F	0.037	CCCCCCn1cc[n+](C)c1	O=S(=O)([N-]S(=O)(=O)C(F)(F)F)C(F)(F)F	CCCCCCn1cc[n+](C)c1.O=S(=O)([N-]S(=O)(=O)C(F)(F)F)C(F)(F)F
297.4	1980	CCCCCCn1cc[n+](C)c1.O=S(=O)([N-]S(=O)(=O)C(F)(F)F)C(F)(F)F	0.4285	CCCCCCn1cc[n+](C)c1	O=S(=O)([N-]S(=O)(=O)C(F)(F)F)C(F)(F)F	CCCCCCn1cc[n+](C)c1.O=S(=O)([N-]S(=O)(=O)C(F)(F)F)C(F)(F)F
297.4	1480	CCCCCCn1cc[n+](C)c1.O=S(=O)([N-]S(=O)(=O)C(F)(F)F)C(F)(F)F	0.351	CCCCCCn1cc[n+](C)c1	O=S(=O)([N-]S(=O)(=O)C(F)(F)F)C(F)(F)F	CCCCCCn1cc[n+](C)c1.O=S(=O)([N-]S(=O)(=O)C(F)(F)F)C(F)(F)F
297.4	1284.8	CCCCCCn1cc[n+](C)c1.O=S(=O)([N-]S(=O)(=O)C(F)(F)F)C(F)(F)F	0.326	CCCCCCn1cc[n+](C)c1	O=S(=O)([N-]S(=O)(=O)C(F)(F)F)C(F)(F)F	CCCCCCn1cc[n+](C)c1.O=S(=O)([N-]S(=O)(=O)C(F)(F)F)C(F)(F)F
297.4	1280	CCCCCCn1cc[n+](C)c1.O=S(=O)([N-]S(=O)(=O)C(F)(F)F)C(F)(F)F	0.316	CCCCCCn1cc[n+](C)c1	O=S(=O)([N-]S(=O)(=O)C(F)(F)F)C(F)(F)F	CCCCCCn1cc[n+](C)c1.O=S(=O)([N-]S(=O)(=O)C(F)(F)F)C(F)(F)F
297.4	988.9	CCCCCCn1cc[n+](C)c1.O=S(=O)([N-]S(=O)(=O)C(F)(F)F)C(F)(F)F	0.271	CCCCCCn1cc[n+](C)c1	O=S(=O)([N-]S(=O)(=O)C(F)(F)F)C(F)(F)F	CCCCCCn1cc[n+](C)c1.O=S(=O)([N-]S(=O)(=O)C(F)(F)F)C(F)(F)F
297.4	989	CCCCCCn1cc[n+](C)c1.O=S(=O)([N-]S(=O)(=O)C(F)(F)F)C(F)(F)F	0.27	CCCCCCn1cc[n+](C)c1	O=S(=O)([N-]S(=O)(=O)C(F)(F)F)C(F)(F)F	CCCCCCn1cc[n+](C)c1.O=S(=O)([N-]S(=O)(=O)C(F)(F)F)C(F)(F)F
297.4	990	CCCCCCn1cc[n+](C)c1.O=S(=O)([N-]S(=O)(=O)C(F)(F)F)C(F)(F)F	0.257	CCCCCCn1cc[n+](C)c1	O=S(=O)([N-]S(=O)(=O)C(F)(F)F)C(F)(F)F	CCCCCCn1cc[n+](C)c1.O=S(=O)([N-]S(=O)(=O)C(F)(F)F)C(F)(F)F
297.4	690	CCCCCCn1cc[n+](C)c1.O=S(=O)([N-]S(=O)(=O)C(F)(F)F)C(F)(F)F	0.1905	CCCCCCn1cc[n+](C)c1	O=S(=O)([N-]S(=O)(=O)C(F)(F)F)C(F)(F)F	CCCCCCn1cc[n+](C)c1.O=S(=O)([N-]S(=O)(=O)C(F)(F)F)C(F)(F)F
297.4	394.3	CCCCCCn1cc[n+](C)c1.O=S(=O)([N-]S(=O)(=O)C(F)(F)F)C(F)(F)F	0.126	CCCCCCn1cc[n+](C)c1	O=S(=O)([N-]S(=O)(=O)C(F)(F)F)C(F)(F)F	CCCCCCn1cc[n+](C)c1.O=S(=O)([N-]S(=O)(=O)C(F)(F)F)C(F)(F)F
297.4	390	CCCCCCn1cc[n+](C)c1.O=S(=O)([N-]S(=O)(=O)C(F)(F)F)C(F)(F)F	0.1155	CCCCCCn1cc[n+](C)c1	O=S(=O)([N-]S(=O)(=O)C(F)(F)F)C(F)(F)F	CCCCCCn1cc[n+](C)c1.O=S(=O)([N-]S(=O)(=O)C(F)(F)F)C(F)(F)F
297.4	98.3	CCCCCCn1cc[n+](C)c1.O=S(=O)([N-]S(=O)(=O)C(F)(F)F)C(F)(F)F	0.038	CCCCCCn1cc[n+](C)c1	O=S(=O)([N-]S(=O)(=O)C(F)(F)F)C(F)(F)F	CCCCCCn1cc[n+](C)c1.O=S(=O)([N-]S(=O)(=O)C(F)(F)F)C(F)(F)F
297.4	100	CCCCCCn1cc[n+](C)c1.O=S(=O)([N-]S(=O)(=O)C(F)(F)F)C(F)(F)F	0.03	CCCCCCn1cc[n+](C)c1	O=S(=O)([N-]S(=O)(=O)C(F)(F)F)C(F)(F)F	CCCCCCn1cc[n+](C)c1.O=S(=O)([N-]S(=O)(=O)C(F)(F)F)C(F)(F)F
297.4	48.7	CCCCCCn1cc[n+](C)c1.O=S(=O)([N-]S(=O)(=O)C(F)(F)F)C(F)(F)F	0.02	CCCCCCn1cc[n+](C)c1	O=S(=O)([N-]S(=O)(=O)C(F)(F)F)C(F)(F)F	CCCCCCn1cc[n+](C)c1.O=S(=O)([N-]S(=O)(=O)C(F)(F)F)C(F)(F)F
297.4	50	CCCCCCn1cc[n+](C)c1.O=S(=O)([N-]S(=O)(=O)C(F)(F)F)C(F)(F)F	0.0145	CCCCCCn1cc[n+](C)c1	O=S(=O)([N-]S(=O)(=O)C(F)(F)F)C(F)(F)F	CCCCCCn1cc[n+](C)c1.O=S(=O)([N-]S(=O)(=O)C(F)(F)F)C(F)(F)F
297.4	9.1	CCCCCCn1cc[n+](C)c1.O=S(=O)([N-]S(=O)(=O)C(F)(F)F)C(F)(F)F	0.0065	CCCCCCn1cc[n+](C)c1	O=S(=O)([N-]S(=O)(=O)C(F)(F)F)C(F)(F)F	CCCCCCn1cc[n+](C)c1.O=S(=O)([N-]S(=O)(=O)C(F)(F)F)C(F)(F)F
297.4	10	CCCCCCn1cc[n+](C)c1.O=S(=O)([N-]S(=O)(=O)C(F)(F)F)C(F)(F)F	0.0022	CCCCCCn1cc[n+](C)c1	O=S(=O)([N-]S(=O)(=O)C(F)(F)F)C(F)(F)F	CCCCCCn1cc[n+](C)c1.O=S(=O)([N-]S(=O)(=O)C(F)(F)F)C(F)(F)F
297.55	14800	CCCCCCCCn1cc[n+](C)c1.O=S(=O)(NS(=O)(=O)C(F)(F)F)C(F)(F)F	0.8456	CCCCCCCCn1cc[n+](C)c1	O=S(=O)(NS(=O)(=O)C(F)(F)F)C(F)(F)F	CCCCCCCCn1cc[n+](C)c1.O=S(=O)(NS(=O)(=O)C(F)(F)F)C(F)(F)F
297.55	5950	CCCCN1C=C[NH+](CCCC)C1.CS(=O)(=O)[O-]	0.7084	CCCCN1C=C[NH+](CCCC)C1	CS(=O)(=O)[O-]	CCCCN1C=C[NH+](CCCC)C1.CS(=O)(=O)[O-]
297.56	6040	CCCC[n+]1ccn(C)c1.F[P-](F)(F)(F)(F)F	0.541509	CCCC[n+]1ccn(C)c1	F[P-](F)(F)(F)(F)F	CCCC[n+]1ccn(C)c1.F[P-](F)(F)(F)(F)F
297.56	5840	CCCC[n+]1ccn(C)c1.F[P-](F)(F)(F)(F)F	0.533362	CCCC[n+]1ccn(C)c1	F[P-](F)(F)(F)(F)F	CCCC[n+]1ccn(C)c1.F[P-](F)(F)(F)(F)F
297.56	4470	CCCC[n+]1ccn(C)c1.F[P-](F)(F)(F)(F)F	0.48501	CCCC[n+]1ccn(C)c1	F[P-](F)(F)(F)(F)F	CCCC[n+]1ccn(C)c1.F[P-](F)(F)(F)(F)F
297.56	3730	CCCC[n+]1ccn(C)c1.F[P-](F)(F)(F)(F)F	0.435797	CCCC[n+]1ccn(C)c1	F[P-](F)(F)(F)(F)F	CCCC[n+]1ccn(C)c1.F[P-](F)(F)(F)(F)F
297.56	3220	CCCC[n+]1ccn(C)c1.F[P-](F)(F)(F)(F)F	0.402659	CCCC[n+]1ccn(C)c1	F[P-](F)(F)(F)(F)F	CCCC[n+]1ccn(C)c1.F[P-](F)(F)(F)(F)F
297.56	1050	CCCC[n+]1ccn(C)c1.F[P-](F)(F)(F)(F)F	0.177233	CCCC[n+]1ccn(C)c1	F[P-](F)(F)(F)(F)F	CCCC[n+]1ccn(C)c1.F[P-](F)(F)(F)(F)F
297.56	790	CCCC[n+]1ccn(C)c1.F[P-](F)(F)(F)(F)F	0.132187	CCCC[n+]1ccn(C)c1	F[P-](F)(F)(F)(F)F	CCCC[n+]1ccn(C)c1.F[P-](F)(F)(F)(F)F
297.6	2000	CCCCCCCCn1cc[n+](C)c1.O=S(=O)(NS(=O)(=O)C(F)(F)F)C(F)(F)F	0.417	CCCCCCCCn1cc[n+](C)c1	O=S(=O)(NS(=O)(=O)C(F)(F)F)C(F)(F)F	CCCCCCCCn1cc[n+](C)c1.O=S(=O)(NS(=O)(=O)C(F)(F)F)C(F)(F)F
297.6	1500	CCCCCCCCn1cc[n+](C)c1.O=S(=O)(NS(=O)(=O)C(F)(F)F)C(F)(F)F	0.346	CCCCCCCCn1cc[n+](C)c1	O=S(=O)(NS(=O)(=O)C(F)(F)F)C(F)(F)F	CCCCCCCCn1cc[n+](C)c1.O=S(=O)(NS(=O)(=O)C(F)(F)F)C(F)(F)F
297.6	1000	CCCCCCCCn1cc[n+](C)c1.O=S(=O)(NS(=O)(=O)C(F)(F)F)C(F)(F)F	0.258	CCCCCCCCn1cc[n+](C)c1	O=S(=O)(NS(=O)(=O)C(F)(F)F)C(F)(F)F	CCCCCCCCn1cc[n+](C)c1.O=S(=O)(NS(=O)(=O)C(F)(F)F)C(F)(F)F
297.6	500	CCCCCCCCn1cc[n+](C)c1.O=S(=O)(NS(=O)(=O)C(F)(F)F)C(F)(F)F	0.146	CCCCCCCCn1cc[n+](C)c1	O=S(=O)(NS(=O)(=O)C(F)(F)F)C(F)(F)F	CCCCCCCCn1cc[n+](C)c1.O=S(=O)(NS(=O)(=O)C(F)(F)F)C(F)(F)F
297.6	100	CCCCCCCCn1cc[n+](C)c1.O=S(=O)(NS(=O)(=O)C(F)(F)F)C(F)(F)F	0.034	CCCCCCCCn1cc[n+](C)c1	O=S(=O)(NS(=O)(=O)C(F)(F)F)C(F)(F)F	CCCCCCCCn1cc[n+](C)c1.O=S(=O)(NS(=O)(=O)C(F)(F)F)C(F)(F)F
297.65	4550	CCCCN1C=C[NH+](CCCC)C1.CS(=O)(=O)[O-]	0.5695	CCCCN1C=C[NH+](CCCC)C1	CS(=O)(=O)[O-]	CCCCN1C=C[NH+](CCCC)C1.CS(=O)(=O)[O-]
297.7	4485	CCn1cc[n+](C)c1.O=S(=O)([N-]S(=O)(=O)C(F)(F)F)C(F)(F)F	0.65	CCn1cc[n+](C)c1	O=S(=O)([N-]S(=O)(=O)C(F)(F)F)C(F)(F)F	CCn1cc[n+](C)c1.O=S(=O)([N-]S(=O)(=O)C(F)(F)F)C(F)(F)F
297.75	5700	CCCCN1C=C[NH+](CCCC)C1.CS(=O)(=O)[O-]	0.6814	CCCCN1C=C[NH+](CCCC)C1	CS(=O)(=O)[O-]	CCCCN1C=C[NH+](CCCC)C1.CS(=O)(=O)[O-]
297.75	5400	CCCCN1C=C[NH+](CCCC)C1.CS(=O)(=O)[O-]	0.6494	CCCCN1C=C[NH+](CCCC)C1	CS(=O)(=O)[O-]	CCCCN1C=C[NH+](CCCC)C1.CS(=O)(=O)[O-]
297.8	1336	CCCCCCn1cc[n+](C)c1.FC(F)(F)C(F)(F)[P-](F)(F)(F)(C(F)(F)C(F)(F)F)C(F)(F)C(F)(F)F	0.38	CCCCCCn1cc[n+](C)c1	FC(F)(F)C(F)(F)[P-](F)(F)(F)(C(F)(F)C(F)(F)F)C(F)(F)C(F)(F)F	CCCCCCn1cc[n+](C)c1.FC(F)(F)C(F)(F)[P-](F)(F)(F)(C(F)(F)C(F)(F)F)C(F)(F)C(F)(F)F
297.9	1299.7	CCCC[n+]1ccn(C)c1.O=S(=O)([O-])C(F)(F)C(F)F	0.197	CCCC[n+]1ccn(C)c1	O=S(=O)([O-])C(F)(F)C(F)F	CCCC[n+]1ccn(C)c1.O=S(=O)([O-])C(F)(F)C(F)F
297.9	399.8	CCn1cc[n+](C)c1.O=S(=O)([N-]S(=O)(=O)C(F)(F)F)C(F)(F)F	0.107	CCn1cc[n+](C)c1	O=S(=O)([N-]S(=O)(=O)C(F)(F)F)C(F)(F)F	CCn1cc[n+](C)c1.O=S(=O)([N-]S(=O)(=O)C(F)(F)F)C(F)(F)F
297.95	6250	CCCCN1C=C[NH+](CCCC)C1.CS(=O)(=O)[O-]	0.7322	CCCCN1C=C[NH+](CCCC)C1	CS(=O)(=O)[O-]	CCCCN1C=C[NH+](CCCC)C1.CS(=O)(=O)[O-]
297.95	1500.08	CCCC[n+]1ccn(C)c1.F[B-](F)(F)F	0.221	CCCC[n+]1ccn(C)c1	F[B-](F)(F)F	CCCC[n+]1ccn(C)c1.F[B-](F)(F)F
297.95	999.67	CCCC[n+]1ccn(C)c1.F[B-](F)(F)F	0.158	CCCC[n+]1ccn(C)c1	F[B-](F)(F)F	CCCC[n+]1ccn(C)c1.F[B-](F)(F)F
297.95	9.73	CCCC[n+]1ccn(C)c1.F[B-](F)(F)F	0.002	CCCC[n+]1ccn(C)c1	F[B-](F)(F)F	CCCC[n+]1ccn(C)c1.F[B-](F)(F)F
298	1020	CCCC[n+]1ccc(C)cc1.N#C[C-](C#N)C#N	0.29	CCCC[n+]1ccc(C)cc1	N#C[C-](C#N)C#N	CCCC[n+]1ccc(C)cc1.N#C[C-](C#N)C#N
298	1999.8	CCCC[n+]1ccn(C)c1.O=S(=O)([O-])C(F)(F)C(F)F	0.285	CCCC[n+]1ccn(C)c1	O=S(=O)([O-])C(F)(F)C(F)F	CCCC[n+]1ccn(C)c1.O=S(=O)([O-])C(F)(F)C(F)F
298	1499.3	CCCC[P+](CCCC)(CCCC)CCCC.O=C[O-]	0.28	CCCC[P+](CCCC)(CCCC)CCCC	O=C[O-]	CCCC[P+](CCCC)(CCCC)CCCC.O=C[O-]
298	50.3	CC(=O)[O-].CCCC[n+]1ccn(C)c1	0.251	CCCC[n+]1ccn(C)c1	CC(=O)[O-]	CCCC[n+]1ccn(C)c1.CC(=O)[O-]
298	697	CCCCCCn1cc[n+](C)c1.FC(F)(F)C(F)(F)[P-](F)(F)(F)(C(F)(F)C(F)(F)F)C(F)(F)C(F)(F)F	0.231	CCCCCCn1cc[n+](C)c1	FC(F)(F)C(F)(F)[P-](F)(F)(F)(C(F)(F)C(F)(F)F)C(F)(F)C(F)(F)F	CCCCCCn1cc[n+](C)c1.FC(F)(F)C(F)(F)[P-](F)(F)(F)(C(F)(F)C(F)(F)F)C(F)(F)C(F)(F)F
298	1500.1	CCCC[n+]1ccn(C)c1.F[B-](F)(F)F	0.221	CCCC[n+]1ccn(C)c1	F[B-](F)(F)F	CCCC[n+]1ccn(C)c1.F[B-](F)(F)F
298	710	CCCC[n+]1ccc(C)cc1.N#C[C-](C#N)C#N	0.2	CCCC[n+]1ccc(C)cc1	N#C[C-](C#N)C#N	CCCC[n+]1ccc(C)cc1.N#C[C-](C#N)C#N
298	999.7	CCCC[n+]1ccn(C)c1.F[B-](F)(F)F	0.158	CCCC[n+]1ccn(C)c1	F[B-](F)(F)F	CCCC[n+]1ccn(C)c1.F[B-](F)(F)F
298	1000	CCCC[n+]1ccn(C)c1.F[B-](F)(F)F	0.1529	CCCC[n+]1ccn(C)c1	F[B-](F)(F)F	CCCC[n+]1ccn(C)c1.F[B-](F)(F)F
298	700.3	CCCC[n+]1ccn(C)c1.F[P-](F)(F)(F)(F)F	0.118	CCCC[n+]1ccn(C)c1	F[P-](F)(F)(F)(F)F	CCCC[n+]1ccn(C)c1.F[P-](F)(F)(F)(F)F
298	400.4	CCCC[P+](CCCC)(CCCC)CCCC.O=C[O-]	0.095	CCCC[P+](CCCC)(CCCC)CCCC	O=C[O-]	CCCC[P+](CCCC)(CCCC)CCCC.O=C[O-]
298	498	CCCC[n+]1ccn(C)c1.F[B-](F)(F)F	0.0871	CCCC[n+]1ccn(C)c1	F[B-](F)(F)F	CCCC[n+]1ccn(C)c1.F[B-](F)(F)F
298	399.9	CCCC[n+]1ccn(C)c1.O=C([O-])C(F)(F)F	0.075	CCCC[n+]1ccn(C)c1	O=C([O-])C(F)(F)F	CCCC[n+]1ccn(C)c1.O=C([O-])C(F)(F)F
298	399.8	CCCC[n+]1ccn(C)c1.F[P-](F)(F)(F)(F)F	0.07	CCCC[n+]1ccn(C)c1	F[P-](F)(F)(F)(F)F	CCCC[n+]1ccn(C)c1.F[P-](F)(F)(F)(F)F
298	298	CCCC[n+]1ccn(C)c1.F[B-](F)(F)F	0.0585	CCCC[n+]1ccn(C)c1	F[B-](F)(F)F	CCCC[n+]1ccn(C)c1.F[B-](F)(F)F
298	99.8	CCn1cc[n+](C)c1.O=S(=O)([N-]S(=O)(=O)C(F)(F)F)C(F)(F)F	0.03	CCn1cc[n+](C)c1	O=S(=O)([N-]S(=O)(=O)C(F)(F)F)C(F)(F)F	CCn1cc[n+](C)c1.O=S(=O)([N-]S(=O)(=O)C(F)(F)F)C(F)(F)F
298	99	CCCC[n+]1ccn(C)c1.F[B-](F)(F)F	0.0229	CCCC[n+]1ccn(C)c1	F[B-](F)(F)F	CCCC[n+]1ccn(C)c1.F[B-](F)(F)F
298	101	CCCC[n+]1ccn(C)c1.F[B-](F)(F)F	0.015	CCCC[n+]1ccn(C)c1	F[B-](F)(F)F	CCCC[n+]1ccn(C)c1.F[B-](F)(F)F
298	48	CCCC[n+]1ccn(C)c1.F[B-](F)(F)F	0.0148	CCCC[n+]1ccn(C)c1	F[B-](F)(F)F	CCCC[n+]1ccn(C)c1.F[B-](F)(F)F
298	10	CCCC[P+](CCCC)(CCCC)CCCC.O=C[O-]	0.008	CCCC[P+](CCCC)(CCCC)CCCC	O=C[O-]	CCCC[P+](CCCC)(CCCC)CCCC.O=C[O-]
298	10.5	CCCC[n+]1ccn(C)c1.F[P-](F)(F)(F)(F)F	0.001	CCCC[n+]1ccn(C)c1	F[P-](F)(F)(F)(F)F	CCCC[n+]1ccn(C)c1.F[P-](F)(F)(F)(F)F
298	10.1	CCCC[n+]1ccn(C)c1.O=S(=O)([O-])C(F)(F)C(F)F	0.001	CCCC[n+]1ccn(C)c1	O=S(=O)([O-])C(F)(F)C(F)F	CCCC[n+]1ccn(C)c1.O=S(=O)([O-])C(F)(F)C(F)F
298.04	2035	CCOS(=O)(=O)[O-].CC[n+]1ccn(C)c1	0.1939	CC[n+]1ccn(C)c1	CCOS(=O)(=O)[O-]	CC[n+]1ccn(C)c1.CCOS(=O)(=O)[O-]
298.05	1999.19	CCCC[n+]1ccn(C)c1.F[P-](F)(F)(F)(F)F	0.291	CCCC[n+]1ccn(C)c1	F[P-](F)(F)(F)(F)F	CCCC[n+]1ccn(C)c1.F[P-](F)(F)(F)(F)F
298.05	2000.2	CCCC[n+]1ccn(C)c1.F[B-](F)(F)F	0.277	CCCC[n+]1ccn(C)c1	F[B-](F)(F)F	CCCC[n+]1ccn(C)c1.F[B-](F)(F)F
298.05	1499.42	CCCC[n+]1ccn(C)c1.F[P-](F)(F)(F)(F)F	0.233	CCCC[n+]1ccn(C)c1	F[P-](F)(F)(F)(F)F	CCCC[n+]1ccn(C)c1.F[P-](F)(F)(F)(F)F
298.05	1299.9	CCCC[n+]1ccn(C)c1.F[P-](F)(F)(F)(F)F	0.208	CCCC[n+]1ccn(C)c1	F[P-](F)(F)(F)(F)F	CCCC[n+]1ccn(C)c1.F[P-](F)(F)(F)(F)F
298.05	999.41	CCCC[n+]1ccn(C)c1.F[P-](F)(F)(F)(F)F	0.167	CCCC[n+]1ccn(C)c1	F[P-](F)(F)(F)(F)F	CCCC[n+]1ccn(C)c1.F[P-](F)(F)(F)(F)F
298.05	100.13	CCCC[n+]1ccn(C)c1.F[B-](F)(F)F	0.019	CCCC[n+]1ccn(C)c1	F[B-](F)(F)F	CCCC[n+]1ccn(C)c1.F[B-](F)(F)F
298.05	100.2	CCCC[n+]1ccn(C)c1.F[P-](F)(F)(F)(F)F	0.018	CCCC[n+]1ccn(C)c1	F[P-](F)(F)(F)(F)F	CCCC[n+]1ccn(C)c1.F[P-](F)(F)(F)(F)F
298.05	50.15	CCCC[n+]1ccn(C)c1.F[P-](F)(F)(F)(F)F	0.009	CCCC[n+]1ccn(C)c1	F[P-](F)(F)(F)(F)F	CCCC[n+]1ccn(C)c1.F[P-](F)(F)(F)(F)F
298.05	10.15	CCCC[n+]1ccn(C)c1.F[P-](F)(F)(F)(F)F	0.001	CCCC[n+]1ccn(C)c1	F[P-](F)(F)(F)(F)F	CCCC[n+]1ccn(C)c1.F[P-](F)(F)(F)(F)F
298.09	19048	CCn1cc[n+](C)c1.O=S(=O)([N-]S(=O)(=O)C(F)(F)F)C(F)(F)F	0.75	CCn1cc[n+](C)c1	O=S(=O)([N-]S(=O)(=O)C(F)(F)F)C(F)(F)F	CCn1cc[n+](C)c1.O=S(=O)([N-]S(=O)(=O)C(F)(F)F)C(F)(F)F
298.1	5770	CCCCCCCCCCCCCC[P+](CCCCCC)(CCCCCC)CCCCCC.O=S(=O)([N-]S(=O)(=O)C(F)(F)F)C(F)(F)F	0.85	CCCCCCCCCCCCCC[P+](CCCCCC)(CCCCCC)CCCCCC	O=S(=O)([N-]S(=O)(=O)C(F)(F)F)C(F)(F)F	CCCCCCCCCCCCCC[P+](CCCCCC)(CCCCCC)CCCCCC.O=S(=O)([N-]S(=O)(=O)C(F)(F)F)C(F)(F)F
298.1	4270	CCCCCCCCCCCCCC[P+](CCCCCC)(CCCCCC)CCCCCC.O=S(=O)([N-]S(=O)(=O)C(F)(F)F)C(F)(F)F	0.79	CCCCCCCCCCCCCC[P+](CCCCCC)(CCCCCC)CCCCCC	O=S(=O)([N-]S(=O)(=O)C(F)(F)F)C(F)(F)F	CCCCCCCCCCCCCC[P+](CCCCCC)(CCCCCC)CCCCCC.O=S(=O)([N-]S(=O)(=O)C(F)(F)F)C(F)(F)F
298.1	5920	CCCCn1cc[n+](C)c1.O=S(=O)([N-]S(=O)(=O)C(F)(F)F)C(F)(F)F	0.719	CCCCn1cc[n+](C)c1	O=S(=O)([N-]S(=O)(=O)C(F)(F)F)C(F)(F)F	CCCCn1cc[n+](C)c1.O=S(=O)([N-]S(=O)(=O)C(F)(F)F)C(F)(F)F
298.1	2920	CCCCCCCCCCCCCC[P+](CCCCCC)(CCCCCC)CCCCCC.O=S(=O)([N-]S(=O)(=O)C(F)(F)F)C(F)(F)F	0.68	CCCCCCCCCCCCCC[P+](CCCCCC)(CCCCCC)CCCCCC	O=S(=O)([N-]S(=O)(=O)C(F)(F)F)C(F)(F)F	CCCCCCCCCCCCCC[P+](CCCCCC)(CCCCCC)CCCCCC.O=S(=O)([N-]S(=O)(=O)C(F)(F)F)C(F)(F)F
298.1	4810	CCCC[n+]1ccc(C)cc1.N#C[C-](C#N)C#N	0.652	CCCC[n+]1ccc(C)cc1	N#C[C-](C#N)C#N	CCCC[n+]1ccc(C)cc1.N#C[C-](C#N)C#N
298.1	2787	CCCCCCn1cc[n+](C)c1.FC(F)(F)C(F)(F)[P-](F)(F)(F)(C(F)(F)C(F)(F)F)C(F)(F)C(F)(F)F	0.576	CCCCCCn1cc[n+](C)c1	FC(F)(F)C(F)(F)[P-](F)(F)(F)(C(F)(F)C(F)(F)F)C(F)(F)C(F)(F)F	CCCCCCn1cc[n+](C)c1.FC(F)(F)C(F)(F)[P-](F)(F)(F)(C(F)(F)C(F)(F)F)C(F)(F)C(F)(F)F
298.1	4785	CC(=O)[O-].CCCC[n+]1ccn(C)c1	0.558	CCCC[n+]1ccn(C)c1	CC(=O)[O-]	CCCC[n+]1ccn(C)c1.CC(=O)[O-]
298.1	3188	CCCCCCn1cc[n+](C)c1.O=S(=O)([N-]S(=O)(=O)C(F)(F)F)C(F)(F)F	0.545	CCCCCCn1cc[n+](C)c1	O=S(=O)([N-]S(=O)(=O)C(F)(F)F)C(F)(F)F	CCCCCCn1cc[n+](C)c1.O=S(=O)([N-]S(=O)(=O)C(F)(F)F)C(F)(F)F
298.1	3512	CC(=O)[O-].CCCC[n+]1ccn(C)c1	0.521	CCCC[n+]1ccn(C)c1	CC(=O)[O-]	CCCC[n+]1ccn(C)c1.CC(=O)[O-]
298.1	1570	CCCCCCCCCCCCCC[P+](CCCCCC)(CCCCCC)CCCCCC.O=S(=O)([N-]S(=O)(=O)C(F)(F)F)C(F)(F)F	0.52	CCCCCCCCCCCCCC[P+](CCCCCC)(CCCCCC)CCCCCC	O=S(=O)([N-]S(=O)(=O)C(F)(F)F)C(F)(F)F	CCCCCCCCCCCCCC[P+](CCCCCC)(CCCCCC)CCCCCC.O=S(=O)([N-]S(=O)(=O)C(F)(F)F)C(F)(F)F
298.1	1999.8	CCCCCCn1cc[n+](C)c1.FC(F)(F)C(F)(F)[P-](F)(F)(F)(C(F)(F)C(F)(F)F)C(F)(F)C(F)(F)F	0.493	CCCCCCn1cc[n+](C)c1	FC(F)(F)C(F)(F)[P-](F)(F)(F)(C(F)(F)C(F)(F)F)C(F)(F)C(F)(F)F	CCCCCCn1cc[n+](C)c1.FC(F)(F)C(F)(F)[P-](F)(F)(F)(C(F)(F)C(F)(F)F)C(F)(F)C(F)(F)F
298.1	4980	CCCC[n+]1ccn(C)c1.F[P-](F)(F)(F)(F)F	0.483953	CCCC[n+]1ccn(C)c1	F[P-](F)(F)(F)(F)F	CCCC[n+]1ccn(C)c1.F[P-](F)(F)(F)(F)F
298.1	4719	CCCC[n+]1ccn(C)c1.F[B-](F)(F)F	0.467	CCCC[n+]1ccn(C)c1	F[B-](F)(F)F	CCCC[n+]1ccn(C)c1.F[B-](F)(F)F
298.1	3000	CC(=O)[O-].CC[n+]1ccn(C)c1	0.4605	CC[n+]1ccn(C)c1	CC(=O)[O-]	CC[n+]1ccn(C)c1.CC(=O)[O-]
298.1	1999.8	CC(=O)CCC(=O)[O-].CCCC[n+]1ccn(C)c1	0.46	CCCC[n+]1ccn(C)c1	CC(=O)CCC(=O)[O-]	CCCC[n+]1ccn(C)c1.CC(=O)CCC(=O)[O-]
298.1	2147	CC(=O)[O-].CCCC[n+]1ccn(C)c1	0.458	CCCC[n+]1ccn(C)c1	CC(=O)[O-]	CCCC[n+]1ccn(C)c1.CC(=O)[O-]
298.1	1999.4	CC(=O)[O-].CCCC[n+]1ccn(C)c1	0.455	CCCC[n+]1ccn(C)c1	CC(=O)[O-]	CCCC[n+]1ccn(C)c1.CC(=O)[O-]
298.1	2500	CC(=O)[O-].CC[n+]1ccn(C)c1	0.4476	CC[n+]1ccn(C)c1	CC(=O)[O-]	CC[n+]1ccn(C)c1.CC(=O)[O-]
298.1	3980	CCCC[n+]1ccn(C)c1.F[P-](F)(F)(F)(F)F	0.435072	CCCC[n+]1ccn(C)c1	F[P-](F)(F)(F)(F)F	CCCC[n+]1ccn(C)c1.F[P-](F)(F)(F)(F)F
298.1	2195	CCCCCCn1cc[n+](C)c1.O=S(=O)([N-]S(=O)(=O)C(F)(F)F)C(F)(F)F	0.435	CCCCCCn1cc[n+](C)c1	O=S(=O)([N-]S(=O)(=O)C(F)(F)F)C(F)(F)F	CCCCCCn1cc[n+](C)c1.O=S(=O)([N-]S(=O)(=O)C(F)(F)F)C(F)(F)F
298.1	2000	CC(C)(C)C(=O)[O-].CCCC[n+]1ccn(C)c1	0.431	CCCC[n+]1ccn(C)c1	CC(C)(C)C(=O)[O-]	CCCC[n+]1ccn(C)c1.CC(C)(C)C(=O)[O-]
298.1	2000	CC(=O)[O-].CC[n+]1ccn(C)c1	0.4289	CC[n+]1ccn(C)c1	CC(=O)[O-]	CC[n+]1ccn(C)c1.CC(=O)[O-]
298.1	1999.8	CC(=O)[O-].CC[n+]1ccn(C)c1	0.428	CC[n+]1ccn(C)c1	CC(=O)[O-]	CC[n+]1ccn(C)c1.CC(=O)[O-]
298.1	1500.1	CC(=O)CCC(=O)[O-].CCCC[n+]1ccn(C)c1	0.427	CCCC[n+]1ccn(C)c1	CC(=O)CCC(=O)[O-]	CCCC[n+]1ccn(C)c1.CC(=O)CCC(=O)[O-]
298.1	1500.1	CC(=O)[O-].CCCC[n+]1ccn(C)c1	0.42	CCCC[n+]1ccn(C)c1	CC(=O)[O-]	CCCC[n+]1ccn(C)c1.CC(=O)[O-]
298.1	1500	CC(=O)[O-].CCCC[n+]1ccn(C)c1	0.42	CCCC[n+]1ccn(C)c1	CC(=O)[O-]	CCCC[n+]1ccn(C)c1.CC(=O)[O-]
298.1	1499.7	CCCCCCn1cc[n+](C)c1.FC(F)(F)C(F)(F)[P-](F)(F)(F)(C(F)(F)C(F)(F)F)C(F)(F)C(F)(F)F	0.413	CCCCCCn1cc[n+](C)c1	FC(F)(F)C(F)(F)[P-](F)(F)(F)(C(F)(F)C(F)(F)F)C(F)(F)C(F)(F)F	CCCCCCn1cc[n+](C)c1.FC(F)(F)C(F)(F)[P-](F)(F)(F)(C(F)(F)C(F)(F)F)C(F)(F)C(F)(F)F
298.1	3207	CCCC[n+]1ccn(C)c1.F[B-](F)(F)F	0.41	CCCC[n+]1ccn(C)c1	F[B-](F)(F)F	CCCC[n+]1ccn(C)c1.F[B-](F)(F)F
298.1	1299.5	CC(=O)CCC(=O)[O-].CCCC[n+]1ccn(C)c1	0.407	CCCC[n+]1ccn(C)c1	CC(=O)CCC(=O)[O-]	CCCC[n+]1ccn(C)c1.CC(=O)CCC(=O)[O-]
298.1	1499.7	CC(=O)[O-].CC[n+]1ccn(C)c1	0.398	CC[n+]1ccn(C)c1	CC(=O)[O-]	CC[n+]1ccn(C)c1.CC(=O)[O-]
298.1	1500	CC(=O)[O-].CC[n+]1ccn(C)c1	0.3968	CC[n+]1ccn(C)c1	CC(=O)[O-]	CC[n+]1ccn(C)c1.CC(=O)[O-]
298.1	1999.7	CCCC[n+]1ccn(C)c1.CCCC[n+]1ccn(C)c1.O=C([O-])CNCC(=O)[O-]	0.395	CCCC[n+]1ccn(C)c1	CCCC[n+]1ccn(C)c1	CCCC[n+]1ccn(C)c1.CCCC[n+]1ccn(C)c1
298.1	1499.9	CC(C)(C)C(=O)[O-].CCCC[n+]1ccn(C)c1	0.393	CCCC[n+]1ccn(C)c1	CC(C)(C)C(=O)[O-]	CCCC[n+]1ccn(C)c1.CC(C)(C)C(=O)[O-]
298.1	1999.8	CCn1cc[n+](C)c1.O=S(=O)([N-]S(=O)(=O)C(F)(F)F)C(F)(F)F	0.39	CCn1cc[n+](C)c1	O=S(=O)([N-]S(=O)(=O)C(F)(F)F)C(F)(F)F	CCn1cc[n+](C)c1.O=S(=O)([N-]S(=O)(=O)C(F)(F)F)C(F)(F)F
298.1	1300	CC(=O)[O-].CC[n+]1ccn(C)c1	0.3841	CC[n+]1ccn(C)c1	CC(=O)[O-]	CC[n+]1ccn(C)c1.CC(=O)[O-]
298.1	1299.8	CC(=O)[O-].CC[n+]1ccn(C)c1	0.384	CC[n+]1ccn(C)c1	CC(=O)[O-]	CC[n+]1ccn(C)c1.CC(=O)[O-]
298.1	999.6	CC(=O)[O-].CCCC[n+]1ccn(C)c1	0.382	CCCC[n+]1ccn(C)c1	CC(=O)[O-]	CCCC[n+]1ccn(C)c1.CC(=O)[O-]
298.1	999.7	CC(=O)CCC(=O)[O-].CCCC[n+]1ccn(C)c1	0.38	CCCC[n+]1ccn(C)c1	CC(=O)CCC(=O)[O-]	CCCC[n+]1ccn(C)c1.CC(=O)CCC(=O)[O-]
298.1	1299.7	CC(C)(C)C(=O)[O-].CCCC[n+]1ccn(C)c1	0.377	CCCC[n+]1ccn(C)c1	CC(C)(C)C(=O)[O-]	CCCC[n+]1ccn(C)c1.CC(C)(C)C(=O)[O-]
298.1	1299.7	CCCCCCn1cc[n+](C)c1.FC(F)(F)C(F)(F)[P-](F)(F)(F)(C(F)(F)C(F)(F)F)C(F)(F)C(F)(F)F	0.376	CCCCCCn1cc[n+](C)c1	FC(F)(F)C(F)(F)[P-](F)(F)(F)(C(F)(F)C(F)(F)F)C(F)(F)C(F)(F)F	CCCCCCn1cc[n+](C)c1.FC(F)(F)C(F)(F)[P-](F)(F)(F)(C(F)(F)C(F)(F)F)C(F)(F)C(F)(F)F
298.1	983	CC(=O)[O-].CCCC[n+]1ccn(C)c1	0.374	CCCC[n+]1ccn(C)c1	CC(=O)[O-]	CCCC[n+]1ccn(C)c1.CC(=O)[O-]
298.1	1000	CC(=O)[O-].CC[n+]1ccn(C)c1	0.3711	CC[n+]1ccn(C)c1	CC(=O)[O-]	CC[n+]1ccn(C)c1.CC(=O)[O-]
298.1	2990	CCCC[n+]1ccn(C)c1.F[P-](F)(F)(F)(F)F	0.368119	CCCC[n+]1ccn(C)c1	F[P-](F)(F)(F)(F)F	CCCC[n+]1ccn(C)c1.F[P-](F)(F)(F)(F)F
298.1	999.6	CC(=O)[O-].CC[n+]1ccn(C)c1	0.362	CC[n+]1ccn(C)c1	CC(=O)[O-]	CC[n+]1ccn(C)c1.CC(=O)[O-]
298.1	700.1	CC(=O)[O-].CCCC[n+]1ccn(C)c1	0.357	CCCC[n+]1ccn(C)c1	CC(=O)[O-]	CCCC[n+]1ccn(C)c1.CC(=O)[O-]
298.1	700.2	CC(=O)[O-].CCCC[n+]1ccn(C)c1	0.355	CCCC[n+]1ccn(C)c1	CC(=O)[O-]	CCCC[n+]1ccn(C)c1.CC(=O)[O-]
298.1	999.5	CC(C)(C)C(=O)[O-].CCCC[n+]1ccn(C)c1	0.351	CCCC[n+]1ccn(C)c1	CC(C)(C)C(=O)[O-]	CCCC[n+]1ccn(C)c1.CC(C)(C)C(=O)[O-]
298.1	699.8	CC(=O)CCC(=O)[O-].CCCC[n+]1ccn(C)c1	0.349	CCCC[n+]1ccn(C)c1	CC(=O)CCC(=O)[O-]	CCCC[n+]1ccn(C)c1.CC(=O)CCC(=O)[O-]
298.1	1999.6	CCCC[P+](CCCC)(CCCC)CCCC.O=C[O-]	0.348	CCCC[P+](CCCC)(CCCC)CCCC	O=C[O-]	CCCC[P+](CCCC)(CCCC)CCCC.O=C[O-]
298.1	1499.9	CCCC[n+]1ccn(C)c1.CCCC[n+]1ccn(C)c1.O=C([O-])CNCC(=O)[O-]	0.344	CCCC[n+]1ccn(C)c1	CCCC[n+]1ccn(C)c1	CCCC[n+]1ccn(C)c1.CCCC[n+]1ccn(C)c1
298.1	700	CC(=O)[O-].CC[n+]1ccn(C)c1	0.3412	CC[n+]1ccn(C)c1	CC(=O)[O-]	CC[n+]1ccn(C)c1.CC(=O)[O-]
298.1	699.5	CC(=O)[O-].CC[n+]1ccn(C)c1	0.34	CC[n+]1ccn(C)c1	CC(=O)[O-]	CC[n+]1ccn(C)c1.CC(=O)[O-]
298.1	1200	CCCCCC[n+]1ccn(C)c1.O=S(=O)([O-])C(F)(F)F	0.33	CCCCCC[n+]1ccn(C)c1	O=S(=O)([O-])C(F)(F)F	CCCCCC[n+]1ccn(C)c1.O=S(=O)([O-])C(F)(F)F
298.1	399.4	CC(=O)[O-].CCCC[n+]1ccn(C)c1	0.326	CCCC[n+]1ccn(C)c1	CC(=O)[O-]	CCCC[n+]1ccn(C)c1.CC(=O)[O-]
298.1	1001.1	CC(C)C(=O)[O-].CCCC[n+]1ccn(C)c1	0.325	CCCC[n+]1ccn(C)c1	CC(C)C(=O)[O-]	CCCC[n+]1ccn(C)c1.CC(C)C(=O)[O-]
298.1	399.9	CC(=O)[O-].CCCC[n+]1ccn(C)c1	0.324	CCCC[n+]1ccn(C)c1	CC(=O)[O-]	CCCC[n+]1ccn(C)c1.CC(=O)[O-]
298.1	1530	CCCC[N+]1(C)CCCC1.N#C[C-](C#N)C#N	0.323	CCCC[N+]1(C)CCCC1	N#C[C-](C#N)C#N	CCCC[N+]1(C)CCCC1.N#C[C-](C#N)C#N
298.1	699.7	CC(C)(C)C(=O)[O-].CCCC[n+]1ccn(C)c1	0.323	CCCC[n+]1ccn(C)c1	CC(C)(C)C(=O)[O-]	CCCC[n+]1ccn(C)c1.CC(C)(C)C(=O)[O-]
298.1	1000.1	CCC(=O)[O-].CCCCN1C=C[NH+](C)C1	0.321	CCCCN1C=C[NH+](C)C1	CCC(=O)[O-]	CCCCN1C=C[NH+](C)C1.CCC(=O)[O-]
298.1	1499.5	CCn1cc[n+](C)c1.O=S(=O)([N-]S(=O)(=O)C(F)(F)F)C(F)(F)F	0.317	CCn1cc[n+](C)c1	O=S(=O)([N-]S(=O)(=O)C(F)(F)F)C(F)(F)F	CCn1cc[n+](C)c1.O=S(=O)([N-]S(=O)(=O)C(F)(F)F)C(F)(F)F
298.1	399.6	CC(=O)[O-].CC[n+]1ccn(C)c1	0.313	CC[n+]1ccn(C)c1	CC(=O)[O-]	CC[n+]1ccn(C)c1.CC(=O)[O-]
298.1	999.6	CCCCCCn1cc[n+](C)c1.FC(F)(F)C(F)(F)[P-](F)(F)(F)(C(F)(F)C(F)(F)F)C(F)(F)C(F)(F)F	0.313	CCCCCCn1cc[n+](C)c1	FC(F)(F)C(F)(F)[P-](F)(F)(F)(C(F)(F)C(F)(F)F)C(F)(F)C(F)(F)F	CCCCCCn1cc[n+](C)c1.FC(F)(F)C(F)(F)[P-](F)(F)(F)(C(F)(F)C(F)(F)F)C(F)(F)C(F)(F)F
298.1	400	CC(=O)[O-].CC[n+]1ccn(C)c1	0.3127	CC[n+]1ccn(C)c1	CC(=O)[O-]	CC[n+]1ccn(C)c1.CC(=O)[O-]
298.1	399.6	CC(=O)CCC(=O)[O-].CCCC[n+]1ccn(C)c1	0.311	CCCC[n+]1ccn(C)c1	CC(=O)CCC(=O)[O-]	CCCC[n+]1ccn(C)c1.CC(=O)CCC(=O)[O-]
298.1	2228	CCCC[n+]1ccn(C)c1.F[B-](F)(F)F	0.31	CCCC[n+]1ccn(C)c1	F[B-](F)(F)F	CCCC[n+]1ccn(C)c1.F[B-](F)(F)F
298.1	1299.5	CCCC[n+]1ccn(C)c1.CCCC[n+]1ccn(C)c1.O=C([O-])CNCC(=O)[O-]	0.305	CCCC[n+]1ccn(C)c1	CCCC[n+]1ccn(C)c1	CCCC[n+]1ccn(C)c1.CCCC[n+]1ccn(C)c1
298.1	1999.6	CCCC[n+]1ccn(C)c1.O=C([O-])C(F)(F)F	0.301	CCCC[n+]1ccn(C)c1	O=C([O-])C(F)(F)F	CCCC[n+]1ccn(C)c1.O=C([O-])C(F)(F)F
298.1	699.8	CC(C)C(=O)[O-].CCCC[n+]1ccn(C)c1	0.299	CCCC[n+]1ccn(C)c1	CC(C)C(=O)[O-]	CCCC[n+]1ccn(C)c1.CC(C)C(=O)[O-]
298.1	699.9	CCC(=O)[O-].CCCCN1C=C[NH+](C)C1	0.296	CCCCN1C=C[NH+](C)C1	CCC(=O)[O-]	CCCCN1C=C[NH+](C)C1.CCC(=O)[O-]
298.1	1999.2	CCCC[n+]1ccn(C)c1.F[P-](F)(F)(F)(F)F	0.291	CCCC[n+]1ccn(C)c1	F[P-](F)(F)(F)(F)F	CCCC[n+]1ccn(C)c1.F[P-](F)(F)(F)(F)F
298.1	399.9	CC(C)(C)C(=O)[O-].CCCC[n+]1ccn(C)c1	0.291	CCCC[n+]1ccn(C)c1	CC(C)(C)C(=O)[O-]	CCCC[n+]1ccn(C)c1.CC(C)(C)C(=O)[O-]
298.1	1299.9	CCn1cc[n+](C)c1.O=S(=O)([N-]S(=O)(=O)C(F)(F)F)C(F)(F)F	0.287	CCn1cc[n+](C)c1	O=S(=O)([N-]S(=O)(=O)C(F)(F)F)C(F)(F)F	CCn1cc[n+](C)c1.O=S(=O)([N-]S(=O)(=O)C(F)(F)F)C(F)(F)F
298.1	1999.7	CCCC[n+]1ccn(C)c1.F[P-](F)(F)(F)(F)F	0.286	CCCC[n+]1ccn(C)c1	F[P-](F)(F)(F)(F)F	CCCC[n+]1ccn(C)c1.F[P-](F)(F)(F)(F)F
298.1	1999.6	CC[n+]1ccn(C)c1.O=C([O-])C(F)(F)F	0.282	CC[n+]1ccn(C)c1	O=C([O-])C(F)(F)F	CC[n+]1ccn(C)c1.O=C([O-])C(F)(F)F
298.1	1990	CCCC[n+]1ccn(C)c1.F[P-](F)(F)(F)(F)F	0.28023	CCCC[n+]1ccn(C)c1	F[P-](F)(F)(F)(F)F	CCCC[n+]1ccn(C)c1.F[P-](F)(F)(F)(F)F
298.1	2000.2	CCCC[n+]1ccn(C)c1.F[B-](F)(F)F	0.277	CCCC[n+]1ccn(C)c1	F[B-](F)(F)F	CCCC[n+]1ccn(C)c1.F[B-](F)(F)F
298.1	100.3	CC(=O)[O-].CCCC[n+]1ccn(C)c1	0.274	CCCC[n+]1ccn(C)c1	CC(=O)[O-]	CCCC[n+]1ccn(C)c1.CC(=O)[O-]
298.1	99	CC(=O)[O-].CCCC[n+]1ccn(C)c1	0.273	CCCC[n+]1ccn(C)c1	CC(=O)[O-]	CCCC[n+]1ccn(C)c1.CC(=O)[O-]
298.1	970	CCCC[n+]1ccc(C)cc1.N#C[C-](C#N)C#N	0.269	CCCC[n+]1ccc(C)cc1	N#C[C-](C#N)C#N	CCCC[n+]1ccc(C)cc1.N#C[C-](C#N)C#N
298.1	100	CC(=O)[O-].CC[n+]1ccn(C)c1	0.2687	CC[n+]1ccn(C)c1	CC(=O)[O-]	CC[n+]1ccn(C)c1.CC(=O)[O-]
298.1	999.8	CCCC[n+]1ccn(C)c1.CCCC[n+]1ccn(C)c1.O=C([O-])CNCC(=O)[O-]	0.256	CCCC[n+]1ccn(C)c1	CCCC[n+]1ccn(C)c1	CCCC[n+]1ccn(C)c1.CCCC[n+]1ccn(C)c1
298.1	50.2	CC(=O)[O-].CCCC[n+]1ccn(C)c1	0.252	CCCC[n+]1ccn(C)c1	CC(=O)[O-]	CCCC[n+]1ccn(C)c1.CC(=O)[O-]
298.1	1299.7	CCCC[P+](CCCC)(CCCC)CCCC.O=C[O-]	0.251	CCCC[P+](CCCC)(CCCC)CCCC	O=C[O-]	CCCC[P+](CCCC)(CCCC)CCCC.O=C[O-]
298.1	50	CC(=O)[O-].CC[n+]1ccn(C)c1	0.2467	CC[n+]1ccn(C)c1	CC(=O)[O-]	CC[n+]1ccn(C)c1.CC(=O)[O-]
298.1	49.9	CC(=O)[O-].CC[n+]1ccn(C)c1	0.246	CC[n+]1ccn(C)c1	CC(=O)[O-]	CC[n+]1ccn(C)c1.CC(=O)[O-]
298.1	100.2	CC(=O)CCC(=O)[O-].CCCC[n+]1ccn(C)c1	0.245	CCCC[n+]1ccn(C)c1	CC(=O)CCC(=O)[O-]	CCCC[n+]1ccn(C)c1.CC(=O)CCC(=O)[O-]
298.1	1499.6	CCCC[n+]1ccn(C)c1.O=C([O-])C(F)(F)F	0.239	CCCC[n+]1ccn(C)c1	O=C([O-])C(F)(F)F	CCCC[n+]1ccn(C)c1.O=C([O-])C(F)(F)F
298.1	699.6	CCCCCCn1cc[n+](C)c1.FC(F)(F)C(F)(F)[P-](F)(F)(F)(C(F)(F)C(F)(F)F)C(F)(F)C(F)(F)F	0.236	CCCCCCn1cc[n+](C)c1	FC(F)(F)C(F)(F)[P-](F)(F)(F)(C(F)(F)C(F)(F)F)C(F)(F)C(F)(F)F	CCCCCCn1cc[n+](C)c1.FC(F)(F)C(F)(F)[P-](F)(F)(F)(C(F)(F)C(F)(F)F)C(F)(F)C(F)(F)F
298.1	99.6	CC(C)(C)C(=O)[O-].CCCC[n+]1ccn(C)c1	0.234	CCCC[n+]1ccn(C)c1	CC(C)(C)C(=O)[O-]	CCCC[n+]1ccn(C)c1.CC(C)(C)C(=O)[O-]
298.1	1499.4	CCCC[n+]1ccn(C)c1.F[P-](F)(F)(F)(F)F	0.233	CCCC[n+]1ccn(C)c1	F[P-](F)(F)(F)(F)F	CCCC[n+]1ccn(C)c1.F[P-](F)(F)(F)(F)F
298.1	1999.7	CCCC[n+]1ccn(C)c1.NC(=O)CCC(=O)[O-]	0.232	CCCC[n+]1ccn(C)c1	NC(=O)CCC(=O)[O-]	CCCC[n+]1ccn(C)c1.NC(=O)CCC(=O)[O-]
298.1	1500.3	CCCC[n+]1ccn(C)c1.F[P-](F)(F)(F)(F)F	0.228	CCCC[n+]1ccn(C)c1	F[P-](F)(F)(F)(F)F	CCCC[n+]1ccn(C)c1.F[P-](F)(F)(F)(F)F
298.1	1499.8	CC[n+]1ccn(C)c1.O=C([O-])C(F)(F)F	0.226	CC[n+]1ccn(C)c1	O=C([O-])C(F)(F)F	CC[n+]1ccn(C)c1.O=C([O-])C(F)(F)F
298.1	1499.5	CCCC[n+]1ccn(C)c1.O=S(=O)([O-])C(F)(F)C(F)F	0.222	CCCC[n+]1ccn(C)c1	O=S(=O)([O-])C(F)(F)C(F)F	CCCC[n+]1ccn(C)c1.O=S(=O)([O-])C(F)(F)C(F)F
298.1	1300.4	CCCC[n+]1ccn(C)c1.O=C([O-])C(F)(F)F	0.213	CCCC[n+]1ccn(C)c1	O=C([O-])C(F)(F)F	CCCC[n+]1ccn(C)c1.O=C([O-])C(F)(F)F
298.1	50.1	CC(=O)CCC(=O)[O-].CCCC[n+]1ccn(C)c1	0.212	CCCC[n+]1ccn(C)c1	CC(=O)CCC(=O)[O-]	CCCC[n+]1ccn(C)c1.CC(=O)CCC(=O)[O-]
298.1	1299.9	CCCC[n+]1ccn(C)c1.F[P-](F)(F)(F)(F)F	0.208	CCCC[n+]1ccn(C)c1	F[P-](F)(F)(F)(F)F	CCCC[n+]1ccn(C)c1.F[P-](F)(F)(F)(F)F
298.1	1299.6	CCCC[n+]1ccn(C)c1.F[P-](F)(F)(F)(F)F	0.202	CCCC[n+]1ccn(C)c1	F[P-](F)(F)(F)(F)F	CCCC[n+]1ccn(C)c1.F[P-](F)(F)(F)(F)F
298.1	1299.7	CC[n+]1ccn(C)c1.O=C([O-])C(F)(F)F	0.201	CC[n+]1ccn(C)c1	O=C([O-])C(F)(F)F	CC[n+]1ccn(C)c1.O=C([O-])C(F)(F)F
298.1	699.8	CCCC[n+]1ccn(C)c1.CCCC[n+]1ccn(C)c1.O=C([O-])CNCC(=O)[O-]	0.198	CCCC[n+]1ccn(C)c1	CCCC[n+]1ccn(C)c1	CCCC[n+]1ccn(C)c1.CCCC[n+]1ccn(C)c1
298.1	50.3	CCC(=O)[O-].CCCCN1C=C[NH+](C)C1	0.197	CCCCN1C=C[NH+](C)C1	CCC(=O)[O-]	CCCCN1C=C[NH+](C)C1.CCC(=O)[O-]
298.1	50.2	CC(C)C(=O)[O-].CCCC[n+]1ccn(C)c1	0.196	CCCC[n+]1ccn(C)c1	CC(C)C(=O)[O-]	CCCC[n+]1ccn(C)c1.CC(C)C(=O)[O-]
298.1	1999.6	CCCC[n+]1ccn(C)c1.O=C([O-])CNCC(=O)O	0.191	CCCC[n+]1ccn(C)c1	O=C([O-])CNCC(=O)O	CCCC[n+]1ccn(C)c1.O=C([O-])CNCC(=O)O
298.1	10	CC(=O)[O-].CC[n+]1ccn(C)c1	0.19015	CC[n+]1ccn(C)c1	CC(=O)[O-]	CC[n+]1ccn(C)c1.CC(=O)[O-]
298.1	49.7	CC(C)(C)C(=O)[O-].CCCC[n+]1ccn(C)c1	0.19	CCCC[n+]1ccn(C)c1	CC(C)(C)C(=O)[O-]	CCCC[n+]1ccn(C)c1.CC(C)(C)C(=O)[O-]
298.1	1499.7	CCCC[n+]1ccn(C)c1.NC(=O)CCC(=O)[O-]	0.189	CCCC[n+]1ccn(C)c1	NC(=O)CCC(=O)[O-]	CCCC[n+]1ccn(C)c1.NC(=O)CCC(=O)[O-]
298.1	10.1	CC(=O)[O-].CCCC[n+]1ccn(C)c1	0.188	CCCC[n+]1ccn(C)c1	CC(=O)[O-]	CCCC[n+]1ccn(C)c1.CC(=O)[O-]
298.1	1059	CCCC[n+]1ccn(C)c1.F[B-](F)(F)F	0.182	CCCC[n+]1ccn(C)c1	F[B-](F)(F)F	CCCC[n+]1ccn(C)c1.F[B-](F)(F)F
298.1	999.6	CCCC[n+]1ccn(C)c1.O=C([O-])C(F)(F)F	0.172	CCCC[n+]1ccn(C)c1	O=C([O-])C(F)(F)F	CCCC[n+]1ccn(C)c1.O=C([O-])C(F)(F)F
298.1	1000	CCCC[n+]1ccn(C)c1.F[P-](F)(F)(F)(F)F	0.171811	CCCC[n+]1ccn(C)c1	F[P-](F)(F)(F)(F)F	CCCC[n+]1ccn(C)c1.F[P-](F)(F)(F)(F)F
298.1	580	CCCC[n+]1ccc(C)cc1.N#C[C-](C#N)C#N	0.169	CCCC[n+]1ccc(C)cc1	N#C[C-](C#N)C#N	CCCC[n+]1ccc(C)cc1.N#C[C-](C#N)C#N
298.1	999.4	CCCC[n+]1ccn(C)c1.F[P-](F)(F)(F)(F)F	0.167	CCCC[n+]1ccn(C)c1	F[P-](F)(F)(F)(F)F	CCCC[n+]1ccn(C)c1.F[P-](F)(F)(F)(F)F
298.1	10.2	CC(=O)[O-].CCCC[n+]1ccn(C)c1	0.162	CCCC[n+]1ccn(C)c1	CC(=O)[O-]	CCCC[n+]1ccn(C)c1.CC(=O)[O-]
298.1	999.7	CCCC[n+]1ccn(C)c1.F[P-](F)(F)(F)(F)F	0.161	CCCC[n+]1ccn(C)c1	F[P-](F)(F)(F)(F)F	CCCC[n+]1ccn(C)c1.F[P-](F)(F)(F)(F)F
298.1	1299.8	CCCC[n+]1ccn(C)c1.NC(=O)CCC(=O)[O-]	0.161	CCCC[n+]1ccn(C)c1	NC(=O)CCC(=O)[O-]	CCCC[n+]1ccn(C)c1.NC(=O)CCC(=O)[O-]
298.1	999.9	CC[n+]1ccn(C)c1.O=C([O-])C(F)(F)F	0.16	CC[n+]1ccn(C)c1	O=C([O-])C(F)(F)F	CC[n+]1ccn(C)c1.O=C([O-])C(F)(F)F
298.1	700.4	CCCC[P+](CCCC)(CCCC)CCCC.O=C[O-]	0.151	CCCC[P+](CCCC)(CCCC)CCCC	O=C[O-]	CCCC[P+](CCCC)(CCCC)CCCC.O=C[O-]
298.1	399.8	CCCCCCn1cc[n+](C)c1.FC(F)(F)C(F)(F)[P-](F)(F)(F)(C(F)(F)C(F)(F)F)C(F)(F)C(F)(F)F	0.15	CCCCCCn1cc[n+](C)c1	FC(F)(F)C(F)(F)[P-](F)(F)(F)(C(F)(F)C(F)(F)F)C(F)(F)C(F)(F)F	CCCCCCn1cc[n+](C)c1.FC(F)(F)C(F)(F)[P-](F)(F)(F)(C(F)(F)C(F)(F)F)C(F)(F)C(F)(F)F
298.1	1499.8	CCCC[n+]1ccn(C)c1.O=C([O-])CNCC(=O)O	0.14	CCCC[n+]1ccn(C)c1	O=C([O-])CNCC(=O)O	CCCC[n+]1ccn(C)c1.O=C([O-])CNCC(=O)O
298.1	399.6	CCCC[n+]1ccn(C)c1.CCCC[n+]1ccn(C)c1.O=C([O-])CNCC(=O)[O-]	0.14	CCCC[n+]1ccn(C)c1	CCCC[n+]1ccn(C)c1	CCCC[n+]1ccn(C)c1.CCCC[n+]1ccn(C)c1
298.1	10.3	CCC(=O)[O-].CCCCN1C=C[NH+](C)C1	0.134	CCCCN1C=C[NH+](C)C1	CCC(=O)[O-]	CCCCN1C=C[NH+](C)C1.CCC(=O)[O-]
298.1	999.7	CCCC[n+]1ccn(C)c1.NC(=O)CCC(=O)[O-]	0.124	CCCC[n+]1ccn(C)c1	NC(=O)CCC(=O)[O-]	CCCC[n+]1ccn(C)c1.NC(=O)CCC(=O)[O-]
298.1	1750.8	CCCC[n+]1ccn(C)c1.N#C[S-]	0.122	CCCC[n+]1ccn(C)c1	N#C[S-]	CCCC[n+]1ccn(C)c1.N#C[S-]
298.1	10.1	CC(=O)CCC(=O)[O-].CCCC[n+]1ccn(C)c1	0.118	CCCC[n+]1ccn(C)c1	CC(=O)CCC(=O)[O-]	CCCC[n+]1ccn(C)c1.CC(=O)CCC(=O)[O-]
298.1	699.7	CC[n+]1ccn(C)c1.O=C([O-])C(F)(F)F	0.115	CC[n+]1ccn(C)c1	O=C([O-])C(F)(F)F	CC[n+]1ccn(C)c1.O=C([O-])C(F)(F)F
298.1	1299.8	CCCC[n+]1ccn(C)c1.O=C([O-])CNCC(=O)O	0.109	CCCC[n+]1ccn(C)c1	O=C([O-])CNCC(=O)O	CCCC[n+]1ccn(C)c1.O=C([O-])CNCC(=O)O
298.1	1500.3	CCCC[n+]1ccn(C)c1.N#C[S-]	0.107	CCCC[n+]1ccn(C)c1	N#C[S-]	CCCC[n+]1ccn(C)c1.N#C[S-]
298.1	526.7	CCCC[n+]1ccn(C)c1.N#CC(C#N)C#N	0.1	CCCC[n+]1ccn(C)c1	N#CC(C#N)C#N	CCCC[n+]1ccn(C)c1.N#CC(C#N)C#N
298.1	490	CCCC[n+]1ccn(C)c1.F[P-](F)(F)(F)(F)F	0.0928111	CCCC[n+]1ccn(C)c1	F[P-](F)(F)(F)(F)F	CCCC[n+]1ccn(C)c1.F[P-](F)(F)(F)(F)F
298.1	2000.7	CC[NH3+].O=[N+]([O-])[O-]	0.092	CC[NH3+]	O=[N+]([O-])[O-]	CC[NH3+].O=[N+]([O-])[O-]
298.1	1251.5	CCCC[n+]1ccn(C)c1.N#C[S-]	0.09	CCCC[n+]1ccn(C)c1	N#C[S-]	CCCC[n+]1ccn(C)c1.N#C[S-]
298.1	699.8	CCCC[n+]1ccn(C)c1.NC(=O)CCC(=O)[O-]	0.086	CCCC[n+]1ccn(C)c1	NC(=O)CCC(=O)[O-]	CCCC[n+]1ccn(C)c1.NC(=O)CCC(=O)[O-]
298.1	10.1	CC(C)(C)C(=O)[O-].CCCC[n+]1ccn(C)c1	0.085	CCCC[n+]1ccn(C)c1	CC(C)(C)C(=O)[O-]	CCCC[n+]1ccn(C)c1.CC(C)(C)C(=O)[O-]
298.1	1750.5	CC[NH3+].O=[N+]([O-])[O-]	0.081	CC[NH3+]	O=[N+]([O-])[O-]	CC[NH3+].O=[N+]([O-])[O-]
298.1	100.2	CCCC[n+]1ccn(C)c1.CCCC[n+]1ccn(C)c1.O=C([O-])CNCC(=O)[O-]	0.077	CCCC[n+]1ccn(C)c1	CCCC[n+]1ccn(C)c1	CCCC[n+]1ccn(C)c1.CCCC[n+]1ccn(C)c1
298.1	999.6	CCCC[n+]1ccn(C)c1.O=C([O-])CNCC(=O)O	0.075	CCCC[n+]1ccn(C)c1	O=C([O-])CNCC(=O)O	CCCC[n+]1ccn(C)c1.O=C([O-])CNCC(=O)O
298.1	1000.5	CCCC[n+]1ccn(C)c1.N#C[S-]	0.074	CCCC[n+]1ccn(C)c1	N#C[S-]	CCCC[n+]1ccn(C)c1.N#C[S-]
298.1	1500.1	CC[NH3+].O=[N+]([O-])[O-]	0.07	CC[NH3+]	O=[N+]([O-])[O-]	CC[NH3+].O=[N+]([O-])[O-]
298.1	399.9	CC[n+]1ccn(C)c1.O=C([O-])C(F)(F)F	0.068	CC[n+]1ccn(C)c1	O=C([O-])C(F)(F)F	CC[n+]1ccn(C)c1.O=C([O-])C(F)(F)F
298.1	1251.2	CC[NH3+].O=[N+]([O-])[O-]	0.059	CC[NH3+]	O=[N+]([O-])[O-]	CC[NH3+].O=[N+]([O-])[O-]
298.1	750.3	CCCC[n+]1ccn(C)c1.N#C[S-]	0.056	CCCC[n+]1ccn(C)c1	N#C[S-]	CCCC[n+]1ccn(C)c1.N#C[S-]
298.1	700.2	CCCC[n+]1ccn(C)c1.O=C([O-])CNCC(=O)O	0.051	CCCC[n+]1ccn(C)c1	O=C([O-])CNCC(=O)O	CCCC[n+]1ccn(C)c1.O=C([O-])CNCC(=O)O
298.1	399.7	CCCC[n+]1ccn(C)c1.NC(=O)CCC(=O)[O-]	0.051	CCCC[n+]1ccn(C)c1	NC(=O)CCC(=O)[O-]	CCCC[n+]1ccn(C)c1.NC(=O)CCC(=O)[O-]
298.1	50.2	CCCC[n+]1ccn(C)c1.CCCC[n+]1ccn(C)c1.O=C([O-])CNCC(=O)[O-]	0.05	CCCC[n+]1ccn(C)c1	CCCC[n+]1ccn(C)c1	CCCC[n+]1ccn(C)c1.CCCC[n+]1ccn(C)c1
298.1	1000.7	CC[NH3+].O=[N+]([O-])[O-]	0.048	CC[NH3+]	O=[N+]([O-])[O-]	CC[NH3+].O=[N+]([O-])[O-]
298.1	100.1	CCCCCCn1cc[n+](C)c1.FC(F)(F)C(F)(F)[P-](F)(F)(F)(C(F)(F)C(F)(F)F)C(F)(F)C(F)(F)F	0.046	CCCCCCn1cc[n+](C)c1	FC(F)(F)C(F)(F)[P-](F)(F)(F)(C(F)(F)C(F)(F)F)C(F)(F)C(F)(F)F	CCCCCCn1cc[n+](C)c1.FC(F)(F)C(F)(F)[P-](F)(F)(F)(C(F)(F)C(F)(F)F)C(F)(F)C(F)(F)F
298.1	500.4	CCCC[n+]1ccn(C)c1.N#C[S-]	0.038	CCCC[n+]1ccn(C)c1	N#C[S-]	CCCC[n+]1ccn(C)c1.N#C[S-]
298.1	100.4	CCCC[P+](CCCC)(CCCC)CCCC.O=C[O-]	0.034	CCCC[P+](CCCC)(CCCC)CCCC	O=C[O-]	CCCC[P+](CCCC)(CCCC)CCCC.O=C[O-]
298.1	160	CCCC[n+]1ccn(C)c1.F[P-](F)(F)(F)(F)F	0.0329775	CCCC[n+]1ccn(C)c1	F[P-](F)(F)(F)(F)F	CCCC[n+]1ccn(C)c1.F[P-](F)(F)(F)(F)F
298.1	50.1	CCCCCCn1cc[n+](C)c1.FC(F)(F)C(F)(F)[P-](F)(F)(F)(C(F)(F)C(F)(F)F)C(F)(F)C(F)(F)F	0.025	CCCCCCn1cc[n+](C)c1	FC(F)(F)C(F)(F)[P-](F)(F)(F)(C(F)(F)C(F)(F)F)C(F)(F)C(F)(F)F	CCCCCCn1cc[n+](C)c1.FC(F)(F)C(F)(F)[P-](F)(F)(F)(C(F)(F)C(F)(F)F)C(F)(F)C(F)(F)F
298.1	500.9	CC[NH3+].O=[N+]([O-])[O-]	0.024	CC[NH3+]	O=[N+]([O-])[O-]	CC[NH3+].O=[N+]([O-])[O-]
298.1	100.2	CCCC[n+]1ccn(C)c1.NC(=O)CCC(=O)[O-]	0.023	CCCC[n+]1ccn(C)c1	NC(=O)CCC(=O)[O-]	CCCC[n+]1ccn(C)c1.NC(=O)CCC(=O)[O-]
298.1	100.1	CCCC[n+]1ccn(C)c1.O=C([O-])C(F)(F)F	0.022	CCCC[n+]1ccn(C)c1	O=C([O-])C(F)(F)F	CCCC[n+]1ccn(C)c1.O=C([O-])C(F)(F)F
298.1	399.7	CCCC[n+]1ccn(C)c1.O=C([O-])CNCC(=O)O	0.021	CCCC[n+]1ccn(C)c1	O=C([O-])CNCC(=O)O	CCCC[n+]1ccn(C)c1.O=C([O-])CNCC(=O)O
298.1	10.1	CCCC[n+]1ccn(C)c1.CCCC[n+]1ccn(C)c1.O=C([O-])CNCC(=O)[O-]	0.021	CCCC[n+]1ccn(C)c1	CCCC[n+]1ccn(C)c1	CCCC[n+]1ccn(C)c1.CCCC[n+]1ccn(C)c1
298.1	250.3	CCCC[n+]1ccn(C)c1.N#C[S-]	0.019	CCCC[n+]1ccn(C)c1	N#C[S-]	CCCC[n+]1ccn(C)c1.N#C[S-]
298.1	100.1	CCCC[n+]1ccn(C)c1.F[B-](F)(F)F	0.019	CCCC[n+]1ccn(C)c1	F[B-](F)(F)F	CCCC[n+]1ccn(C)c1.F[B-](F)(F)F
298.1	100.2	CCCC[n+]1ccn(C)c1.F[P-](F)(F)(F)(F)F	0.018	CCCC[n+]1ccn(C)c1	F[P-](F)(F)(F)(F)F	CCCC[n+]1ccn(C)c1.F[P-](F)(F)(F)(F)F
298.1	99.8	CC[n+]1ccn(C)c1.O=C([O-])C(F)(F)F	0.018	CC[n+]1ccn(C)c1	O=C([O-])C(F)(F)F	CC[n+]1ccn(C)c1.O=C([O-])C(F)(F)F
298.1	100	CCCC[n+]1ccn(C)c1.O=S(=O)([O-])C(F)(F)C(F)F	0.017	CCCC[n+]1ccn(C)c1	O=S(=O)([O-])C(F)(F)C(F)F	CCCC[n+]1ccn(C)c1.O=S(=O)([O-])C(F)(F)C(F)F
298.1	50	CCn1cc[n+](C)c1.O=S(=O)([N-]S(=O)(=O)C(F)(F)F)C(F)(F)F	0.015	CCn1cc[n+](C)c1	O=S(=O)([N-]S(=O)(=O)C(F)(F)F)C(F)(F)F	CCn1cc[n+](C)c1.O=S(=O)([N-]S(=O)(=O)C(F)(F)F)C(F)(F)F
298.1	50.4	CCCC[n+]1ccn(C)c1.O=C([O-])C(F)(F)F	0.013	CCCC[n+]1ccn(C)c1	O=C([O-])C(F)(F)F	CCCC[n+]1ccn(C)c1.O=C([O-])C(F)(F)F
298.1	250.7	CC[NH3+].O=[N+]([O-])[O-]	0.012	CC[NH3+]	O=[N+]([O-])[O-]	CC[NH3+].O=[N+]([O-])[O-]
298.1	150.9	CCCC[n+]1ccn(C)c1.N#C[S-]	0.012	CCCC[n+]1ccn(C)c1	N#C[S-]	CCCC[n+]1ccn(C)c1.N#C[S-]
298.1	50.1	CCCC[n+]1ccn(C)c1.NC(=O)CCC(=O)[O-]	0.012	CCCC[n+]1ccn(C)c1	NC(=O)CCC(=O)[O-]	CCCC[n+]1ccn(C)c1.NC(=O)CCC(=O)[O-]
298.1	125.7	CCCC[n+]1ccn(C)c1.N#C[S-]	0.01	CCCC[n+]1ccn(C)c1	N#C[S-]	CCCC[n+]1ccn(C)c1.N#C[S-]
298.1	50.2	CCCC[n+]1ccn(C)c1.F[P-](F)(F)(F)(F)F	0.009	CCCC[n+]1ccn(C)c1	F[P-](F)(F)(F)(F)F	CCCC[n+]1ccn(C)c1.F[P-](F)(F)(F)(F)F
298.1	50.4	CCCC[n+]1ccn(C)c1.F[P-](F)(F)(F)(F)F	0.009	CCCC[n+]1ccn(C)c1	F[P-](F)(F)(F)(F)F	CCCC[n+]1ccn(C)c1.F[P-](F)(F)(F)(F)F
298.1	49.8	CC[n+]1ccn(C)c1.O=C([O-])C(F)(F)F	0.009	CC[n+]1ccn(C)c1	O=C([O-])C(F)(F)F	CC[n+]1ccn(C)c1.O=C([O-])C(F)(F)F
298.1	100.4	CCCC[n+]1ccn(C)c1.N#C[S-]	0.008	CCCC[n+]1ccn(C)c1	N#C[S-]	CCCC[n+]1ccn(C)c1.N#C[S-]
298.1	50.1	CCCC[n+]1ccn(C)c1.O=S(=O)([O-])C(F)(F)C(F)F	0.008	CCCC[n+]1ccn(C)c1	O=S(=O)([O-])C(F)(F)C(F)F	CCCC[n+]1ccn(C)c1.O=S(=O)([O-])C(F)(F)C(F)F
298.1	10.1	CCCCCCn1cc[n+](C)c1.FC(F)(F)C(F)(F)[P-](F)(F)(F)(C(F)(F)C(F)(F)F)C(F)(F)C(F)(F)F	0.008	CCCCCCn1cc[n+](C)c1	FC(F)(F)C(F)(F)[P-](F)(F)(F)(C(F)(F)C(F)(F)F)C(F)(F)C(F)(F)F	CCCCCCn1cc[n+](C)c1.FC(F)(F)C(F)(F)[P-](F)(F)(F)(C(F)(F)C(F)(F)F)C(F)(F)C(F)(F)F
298.1	75.1	CCCC[n+]1ccn(C)c1.N#C[S-]	0.007	CCCC[n+]1ccn(C)c1	N#C[S-]	CCCC[n+]1ccn(C)c1.N#C[S-]
298.1	100.3	CCCC[n+]1ccn(C)c1.O=C([O-])CNCC(=O)O	0.006	CCCC[n+]1ccn(C)c1	O=C([O-])CNCC(=O)O	CCCC[n+]1ccn(C)c1.O=C([O-])CNCC(=O)O
298.1	100.7	CC[NH3+].O=[N+]([O-])[O-]	0.005	CC[NH3+]	O=[N+]([O-])[O-]	CC[NH3+].O=[N+]([O-])[O-]
298.1	50.2	CCCC[n+]1ccn(C)c1.N#C[S-]	0.005	CCCC[n+]1ccn(C)c1	N#C[S-]	CCCC[n+]1ccn(C)c1.N#C[S-]
298.1	10.5	CCCC[n+]1ccn(C)c1.O=C([O-])C(F)(F)F	0.005	CCCC[n+]1ccn(C)c1	O=C([O-])C(F)(F)F	CCCC[n+]1ccn(C)c1.O=C([O-])C(F)(F)F
298.1	50.2	CCCC[n+]1ccn(C)c1.O=C([O-])CNCC(=O)O	0.004	CCCC[n+]1ccn(C)c1	O=C([O-])CNCC(=O)O	CCCC[n+]1ccn(C)c1.O=C([O-])CNCC(=O)O
298.1	50.8	CC[NH3+].O=[N+]([O-])[O-]	0.002	CC[NH3+]	O=[N+]([O-])[O-]	CC[NH3+].O=[N+]([O-])[O-]
298.1	25.6	CCCC[n+]1ccn(C)c1.N#C[S-]	0.002	CCCC[n+]1ccn(C)c1	N#C[S-]	CCCC[n+]1ccn(C)c1.N#C[S-]
298.1	11.3	CCCC[n+]1ccn(C)c1.N#C[S-]	0.001	CCCC[n+]1ccn(C)c1	N#C[S-]	CCCC[n+]1ccn(C)c1.N#C[S-]
298.1	10	CC[n+]1ccn(C)c1.O=C([O-])C(F)(F)F	0.001	CC[n+]1ccn(C)c1	O=C([O-])C(F)(F)F	CC[n+]1ccn(C)c1.O=C([O-])C(F)(F)F
298.1	10.1	CCCC[n+]1ccn(C)c1.O=C([O-])CNCC(=O)O	0.001	CCCC[n+]1ccn(C)c1	O=C([O-])CNCC(=O)O	CCCC[n+]1ccn(C)c1.O=C([O-])CNCC(=O)O
298.1	10	CCCC[n+]1ccn(C)c1.NC(=O)CCC(=O)[O-]	0.001	CCCC[n+]1ccn(C)c1	NC(=O)CCC(=O)[O-]	CCCC[n+]1ccn(C)c1.NC(=O)CCC(=O)[O-]
298.1	10.2	CCCC[n+]1ccn(C)c1.F[P-](F)(F)(F)(F)F	0	CCCC[n+]1ccn(C)c1	F[P-](F)(F)(F)(F)F	CCCC[n+]1ccn(C)c1.F[P-](F)(F)(F)(F)F
298.13	5190	C[NH+]1C=CN(CCC(F)(F)C(F)(F)C(F)(F)C(F)(F)F)C1.O=S(=O)(NS(=O)(=O)C(F)(F)F)C(F)(F)F	0.762	C[NH+]1C=CN(CCC(F)(F)C(F)(F)C(F)(F)C(F)(F)F)C1	O=S(=O)(NS(=O)(=O)C(F)(F)F)C(F)(F)F	C[NH+]1C=CN(CCC(F)(F)C(F)(F)C(F)(F)C(F)(F)F)C1.O=S(=O)(NS(=O)(=O)C(F)(F)F)C(F)(F)F
298.13	3600	C[NH+]1C=CN(CCC(F)(F)C(F)(F)C(F)(F)C(F)(F)F)C1.O=S(=O)(NS(=O)(=O)C(F)(F)F)C(F)(F)F	0.683	C[NH+]1C=CN(CCC(F)(F)C(F)(F)C(F)(F)C(F)(F)F)C1	O=S(=O)(NS(=O)(=O)C(F)(F)F)C(F)(F)F	C[NH+]1C=CN(CCC(F)(F)C(F)(F)C(F)(F)C(F)(F)F)C1.O=S(=O)(NS(=O)(=O)C(F)(F)F)C(F)(F)F
298.13	2590	C[NH+]1C=CN(CCC(F)(F)C(F)(F)C(F)(F)C(F)(F)F)C1.O=S(=O)(NS(=O)(=O)C(F)(F)F)C(F)(F)F	0.554	C[NH+]1C=CN(CCC(F)(F)C(F)(F)C(F)(F)C(F)(F)F)C1	O=S(=O)(NS(=O)(=O)C(F)(F)F)C(F)(F)F	C[NH+]1C=CN(CCC(F)(F)C(F)(F)C(F)(F)C(F)(F)F)C1.O=S(=O)(NS(=O)(=O)C(F)(F)F)C(F)(F)F
298.13	1690	C[NH+]1C=CN(CCC(F)(F)C(F)(F)C(F)(F)C(F)(F)F)C1.O=S(=O)(NS(=O)(=O)C(F)(F)F)C(F)(F)F	0.473	C[NH+]1C=CN(CCC(F)(F)C(F)(F)C(F)(F)C(F)(F)F)C1	O=S(=O)(NS(=O)(=O)C(F)(F)F)C(F)(F)F	C[NH+]1C=CN(CCC(F)(F)C(F)(F)C(F)(F)C(F)(F)F)C1.O=S(=O)(NS(=O)(=O)C(F)(F)F)C(F)(F)F
298.13	2250	CCCC[N+]1(C)CCCC1.N#C[C-](C#N)C#N	0.435	CCCC[N+]1(C)CCCC1	N#C[C-](C#N)C#N	CCCC[N+]1(C)CCCC1.N#C[C-](C#N)C#N
298.13	1110	C[NH+]1C=CN(CCC(F)(F)C(F)(F)C(F)(F)C(F)(F)F)C1.O=S(=O)(NS(=O)(=O)C(F)(F)F)C(F)(F)F	0.242	C[NH+]1C=CN(CCC(F)(F)C(F)(F)C(F)(F)C(F)(F)F)C1	O=S(=O)(NS(=O)(=O)C(F)(F)F)C(F)(F)F	C[NH+]1C=CN(CCC(F)(F)C(F)(F)C(F)(F)C(F)(F)F)C1.O=S(=O)(NS(=O)(=O)C(F)(F)F)C(F)(F)F
298.13	1164	CCCC[n+]1ccn(C)c1.N#CC(C#N)C#N	0.2	CCCC[n+]1ccn(C)c1	N#CC(C#N)C#N	CCCC[n+]1ccn(C)c1.N#CC(C#N)C#N
298.13	100	CCCCCCn1cc[n+](C)c1.FC(F)(F)C(F)(F)[P-](F)(F)(F)(C(F)(F)C(F)(F)F)C(F)(F)C(F)(F)F	0.00398	CCCCCCn1cc[n+](C)c1	FC(F)(F)C(F)(F)[P-](F)(F)(F)(C(F)(F)C(F)(F)F)C(F)(F)C(F)(F)F	CCCCCCn1cc[n+](C)c1.FC(F)(F)C(F)(F)[P-](F)(F)(F)(C(F)(F)C(F)(F)F)C(F)(F)C(F)(F)F
298.13	98.7	C[NH+]1C=CN(CCC(F)(F)C(F)(F)C(F)(F)C(F)(F)F)C1.O=S(=O)(NS(=O)(=O)C(F)(F)F)C(F)(F)F	0	C[NH+]1C=CN(CCC(F)(F)C(F)(F)C(F)(F)C(F)(F)F)C1	O=S(=O)(NS(=O)(=O)C(F)(F)F)C(F)(F)F	C[NH+]1C=CN(CCC(F)(F)C(F)(F)C(F)(F)C(F)(F)F)C1.O=S(=O)(NS(=O)(=O)C(F)(F)F)C(F)(F)F
298.14	5240	CCCCCn1cc[n+](C)c1.FC(F)(F)C(F)(F)C(F)(F)C(F)(F)[P-](F)(F)(F)(C(F)(F)C(F)(F)C(F)(F)C(F)(F)F)C(F)(F)C(F)(F)C(F)(F)C(F)(F)F	0.789	CCCCCn1cc[n+](C)c1	FC(F)(F)C(F)(F)C(F)(F)C(F)(F)[P-](F)(F)(F)(C(F)(F)C(F)(F)C(F)(F)C(F)(F)F)C(F)(F)C(F)(F)C(F)(F)C(F)(F)F	CCCCCn1cc[n+](C)c1.FC(F)(F)C(F)(F)C(F)(F)C(F)(F)[P-](F)(F)(F)(C(F)(F)C(F)(F)C(F)(F)C(F)(F)F)C(F)(F)C(F)(F)C(F)(F)C(F)(F)F
298.14	3850	CCCCCn1cc[n+](C)c1.FC(F)(F)C(F)(F)C(F)(F)C(F)(F)[P-](F)(F)(F)(C(F)(F)C(F)(F)C(F)(F)C(F)(F)F)C(F)(F)C(F)(F)C(F)(F)C(F)(F)F	0.635	CCCCCn1cc[n+](C)c1	FC(F)(F)C(F)(F)C(F)(F)C(F)(F)[P-](F)(F)(F)(C(F)(F)C(F)(F)C(F)(F)C(F)(F)F)C(F)(F)C(F)(F)C(F)(F)C(F)(F)F	CCCCCn1cc[n+](C)c1.FC(F)(F)C(F)(F)C(F)(F)C(F)(F)[P-](F)(F)(F)(C(F)(F)C(F)(F)C(F)(F)C(F)(F)F)C(F)(F)C(F)(F)C(F)(F)C(F)(F)F
298.14	2850	CCCCCn1cc[n+](C)c1.FC(F)(F)C(F)(F)C(F)(F)C(F)(F)[P-](F)(F)(F)(C(F)(F)C(F)(F)C(F)(F)C(F)(F)F)C(F)(F)C(F)(F)C(F)(F)C(F)(F)F	0.551	CCCCCn1cc[n+](C)c1	FC(F)(F)C(F)(F)C(F)(F)C(F)(F)[P-](F)(F)(F)(C(F)(F)C(F)(F)C(F)(F)C(F)(F)F)C(F)(F)C(F)(F)C(F)(F)C(F)(F)F	CCCCCn1cc[n+](C)c1.FC(F)(F)C(F)(F)C(F)(F)C(F)(F)[P-](F)(F)(F)(C(F)(F)C(F)(F)C(F)(F)C(F)(F)F)C(F)(F)C(F)(F)C(F)(F)C(F)(F)F
298.14	2000	CCCCCC[N+]1(C)CCCC1.O=S(=O)(NS(=O)(=O)C(F)(F)F)C(F)(F)F	0.419	CCCCCC[N+]1(C)CCCC1	O=S(=O)(NS(=O)(=O)C(F)(F)F)C(F)(F)F	CCCCCC[N+]1(C)CCCC1.O=S(=O)(NS(=O)(=O)C(F)(F)F)C(F)(F)F
298.14	2190	CCCCCn1cc[n+](C)c1.FC(F)(F)C(F)(F)C(F)(F)C(F)(F)[P-](F)(F)(F)(C(F)(F)C(F)(F)C(F)(F)C(F)(F)F)C(F)(F)C(F)(F)C(F)(F)C(F)(F)F	0.38	CCCCCn1cc[n+](C)c1	FC(F)(F)C(F)(F)C(F)(F)C(F)(F)[P-](F)(F)(F)(C(F)(F)C(F)(F)C(F)(F)C(F)(F)F)C(F)(F)C(F)(F)C(F)(F)C(F)(F)F	CCCCCn1cc[n+](C)c1.FC(F)(F)C(F)(F)C(F)(F)C(F)(F)[P-](F)(F)(F)(C(F)(F)C(F)(F)C(F)(F)C(F)(F)F)C(F)(F)C(F)(F)C(F)(F)C(F)(F)F
298.14	1599.8	CCC[N+]1(C)CCCC1.O=S(=O)([N-]S(=O)(=O)C(F)(F)F)C(F)(F)F	0.338	CCC[N+]1(C)CCCC1	O=S(=O)([N-]S(=O)(=O)C(F)(F)F)C(F)(F)F	CCC[N+]1(C)CCCC1.O=S(=O)([N-]S(=O)(=O)C(F)(F)F)C(F)(F)F
298.14	1200.2	CCC[N+]1(C)CCCC1.O=S(=O)([N-]S(=O)(=O)C(F)(F)F)C(F)(F)F	0.272	CCC[N+]1(C)CCCC1	O=S(=O)([N-]S(=O)(=O)C(F)(F)F)C(F)(F)F	CCC[N+]1(C)CCCC1.O=S(=O)([N-]S(=O)(=O)C(F)(F)F)C(F)(F)F
298.14	1000	CCCCCC[N+]1(C)CCCC1.O=S(=O)(NS(=O)(=O)C(F)(F)F)C(F)(F)F	0.251	CCCCCC[N+]1(C)CCCC1	O=S(=O)(NS(=O)(=O)C(F)(F)F)C(F)(F)F	CCCCCC[N+]1(C)CCCC1.O=S(=O)(NS(=O)(=O)C(F)(F)F)C(F)(F)F
298.14	1190	CCCCCC[n+]1ccn(C)c1.F[B-](F)(F)F	0.201	CCCCCC[n+]1ccn(C)c1	F[B-](F)(F)F	CCCCCC[n+]1ccn(C)c1.F[B-](F)(F)F
298.14	1020	CCCCCn1cc[n+](C)c1.FC(F)(F)C(F)(F)C(F)(F)C(F)(F)[P-](F)(F)(F)(C(F)(F)C(F)(F)C(F)(F)C(F)(F)F)C(F)(F)C(F)(F)C(F)(F)C(F)(F)F	0.17	CCCCCn1cc[n+](C)c1	FC(F)(F)C(F)(F)C(F)(F)C(F)(F)[P-](F)(F)(F)(C(F)(F)C(F)(F)C(F)(F)C(F)(F)F)C(F)(F)C(F)(F)C(F)(F)C(F)(F)F	CCCCCn1cc[n+](C)c1.FC(F)(F)C(F)(F)C(F)(F)C(F)(F)[P-](F)(F)(F)(C(F)(F)C(F)(F)C(F)(F)C(F)(F)F)C(F)(F)C(F)(F)C(F)(F)C(F)(F)F
298.14	450	CCCC[N+]1(C)CCCC1.N#C[C-](C#N)C#N	0.144	CCCC[N+]1(C)CCCC1	N#C[C-](C#N)C#N	CCCC[N+]1(C)CCCC1.N#C[C-](C#N)C#N
298.14	659	CCCC[n+]1ccn(C)c1.F[B-](F)(F)F	0.1022	CCCC[n+]1ccn(C)c1	F[B-](F)(F)F	CCCC[n+]1ccn(C)c1.F[B-](F)(F)F
298.14	508	CCOS(=O)(=O)[O-].CC[n+]1ccn(C)c1	0.0612	CC[n+]1ccn(C)c1	CCOS(=O)(=O)[O-]	CC[n+]1ccn(C)c1.CCOS(=O)(=O)[O-]
298.14	200	CCCC[N+]1(C)CCCC1.O=S(=O)([N-]S(=O)(=O)C(F)(F)F)C(F)(F)F	0.056	CCCC[N+]1(C)CCCC1	O=S(=O)([N-]S(=O)(=O)C(F)(F)F)C(F)(F)F	CCCC[N+]1(C)CCCC1.O=S(=O)([N-]S(=O)(=O)C(F)(F)F)C(F)(F)F
298.14	200	CCC[N+]1(C)CCCC1.O=S(=O)([N-]S(=O)(=O)C(F)(F)F)C(F)(F)F	0.052	CCC[N+]1(C)CCCC1	O=S(=O)([N-]S(=O)(=O)C(F)(F)F)C(F)(F)F	CCC[N+]1(C)CCCC1.O=S(=O)([N-]S(=O)(=O)C(F)(F)F)C(F)(F)F
298.14	100	CCCCCC[N+]1(C)CCCC1.O=S(=O)(NS(=O)(=O)C(F)(F)F)C(F)(F)F	0.029	CCCCCC[N+]1(C)CCCC1	O=S(=O)(NS(=O)(=O)C(F)(F)F)C(F)(F)F	CCCCCC[N+]1(C)CCCC1.O=S(=O)(NS(=O)(=O)C(F)(F)F)C(F)(F)F
298.14	100	CCC[N+]1(C)CCCC1.O=S(=O)([N-]S(=O)(=O)C(F)(F)F)C(F)(F)F	0.026	CCC[N+]1(C)CCCC1	O=S(=O)([N-]S(=O)(=O)C(F)(F)F)C(F)(F)F	CCC[N+]1(C)CCCC1.O=S(=O)([N-]S(=O)(=O)C(F)(F)F)C(F)(F)F
298.15	12090	CCCCCCn1cc[n+](C)c1.O=S(=O)([N-]S(=O)(=O)C(F)(F)F)C(F)(F)F	0.894	CCCCCCn1cc[n+](C)c1	O=S(=O)([N-]S(=O)(=O)C(F)(F)F)C(F)(F)F	CCCCCCn1cc[n+](C)c1.O=S(=O)([N-]S(=O)(=O)C(F)(F)F)C(F)(F)F
298.15	11000	CCCCCCn1cc[n+](C)c1.O=S(=O)([N-]S(=O)(=O)C(F)(F)F)C(F)(F)F	0.867	CCCCCCn1cc[n+](C)c1	O=S(=O)([N-]S(=O)(=O)C(F)(F)F)C(F)(F)F	CCCCCCn1cc[n+](C)c1.O=S(=O)([N-]S(=O)(=O)C(F)(F)F)C(F)(F)F
298.15	10040	CCCCCC[N+]1(C)CCCC1.O=S(=O)(NS(=O)(=O)C(F)(F)F)C(F)(F)F	0.858	CCCCCC[N+]1(C)CCCC1	O=S(=O)(NS(=O)(=O)C(F)(F)F)C(F)(F)F	CCCCCC[N+]1(C)CCCC1.O=S(=O)(NS(=O)(=O)C(F)(F)F)C(F)(F)F
298.15	10130	CCC[N+]1(C)CCCC1.O=S(=O)([N-]S(=O)(=O)C(F)(F)F)C(F)(F)F	0.858	CCC[N+]1(C)CCCC1	O=S(=O)([N-]S(=O)(=O)C(F)(F)F)C(F)(F)F	CCC[N+]1(C)CCCC1.O=S(=O)([N-]S(=O)(=O)C(F)(F)F)C(F)(F)F
298.15	14847	CCCCCCCCCC[n+]1ccn(C)c1.O=S(=O)([N-]S(=O)(=O)C(F)(F)F)C(F)(F)F	0.849	CCCCCCCCCC[n+]1ccn(C)c1	O=S(=O)([N-]S(=O)(=O)C(F)(F)F)C(F)(F)F	CCCCCCCCCC[n+]1ccn(C)c1.O=S(=O)([N-]S(=O)(=O)C(F)(F)F)C(F)(F)F
298.15	12873	CCCCCCCCCC[n+]1ccn(C)c1.O=S(=O)([N-]S(=O)(=O)C(F)(F)F)C(F)(F)F	0.848	CCCCCCCCCC[n+]1ccn(C)c1	O=S(=O)([N-]S(=O)(=O)C(F)(F)F)C(F)(F)F	CCCCCCCCCC[n+]1ccn(C)c1.O=S(=O)([N-]S(=O)(=O)C(F)(F)F)C(F)(F)F
298.15	10909	CCCCCCCCCC[n+]1ccn(C)c1.O=S(=O)([N-]S(=O)(=O)C(F)(F)F)C(F)(F)F	0.841	CCCCCCCCCC[n+]1ccn(C)c1	O=S(=O)([N-]S(=O)(=O)C(F)(F)F)C(F)(F)F	CCCCCCCCCC[n+]1ccn(C)c1.O=S(=O)([N-]S(=O)(=O)C(F)(F)F)C(F)(F)F
298.15	9670	CCCCCCn1cc[n+](C)c1.O=S(=O)([N-]S(=O)(=O)C(F)(F)F)C(F)(F)F	0.84	CCCCCCn1cc[n+](C)c1	O=S(=O)([N-]S(=O)(=O)C(F)(F)F)C(F)(F)F	CCCCCCn1cc[n+](C)c1.O=S(=O)([N-]S(=O)(=O)C(F)(F)F)C(F)(F)F
298.15	13650	CCCCCCCCCC[n+]1ccn(C)c1.O=S(=O)([N-]S(=O)(=O)C(F)(F)F)C(F)(F)F	0.833	CCCCCCCCCC[n+]1ccn(C)c1	O=S(=O)([N-]S(=O)(=O)C(F)(F)F)C(F)(F)F	CCCCCCCCCC[n+]1ccn(C)c1.O=S(=O)([N-]S(=O)(=O)C(F)(F)F)C(F)(F)F
298.15	11940	CCCCCCCCCC[n+]1ccn(C)c1.O=S(=O)([N-]S(=O)(=O)C(F)(F)F)C(F)(F)F	0.831	CCCCCCCCCC[n+]1ccn(C)c1	O=S(=O)([N-]S(=O)(=O)C(F)(F)F)C(F)(F)F	CCCCCCCCCC[n+]1ccn(C)c1.O=S(=O)([N-]S(=O)(=O)C(F)(F)F)C(F)(F)F
298.15	8659	CCCCCCCCCC[n+]1ccn(C)c1.O=S(=O)([N-]S(=O)(=O)C(F)(F)F)C(F)(F)F	0.83	CCCCCCCCCC[n+]1ccn(C)c1	O=S(=O)([N-]S(=O)(=O)C(F)(F)F)C(F)(F)F	CCCCCCCCCC[n+]1ccn(C)c1.O=S(=O)([N-]S(=O)(=O)C(F)(F)F)C(F)(F)F
298.15	10600	CCCCCCCCCC[n+]1ccn(C)c1.O=S(=O)([N-]S(=O)(=O)C(F)(F)F)C(F)(F)F	0.827	CCCCCCCCCC[n+]1ccn(C)c1	O=S(=O)([N-]S(=O)(=O)C(F)(F)F)C(F)(F)F	CCCCCCCCCC[n+]1ccn(C)c1.O=S(=O)([N-]S(=O)(=O)C(F)(F)F)C(F)(F)F
298.15	14804	CCCCCCn1cc[n+](C)c1.O=S(=O)([N-]S(=O)(=O)C(F)(F)F)C(F)(F)F	0.823	CCCCCCn1cc[n+](C)c1	O=S(=O)([N-]S(=O)(=O)C(F)(F)F)C(F)(F)F	CCCCCCn1cc[n+](C)c1.O=S(=O)([N-]S(=O)(=O)C(F)(F)F)C(F)(F)F
298.15	13525	CCCCCCn1cc[n+](C)c1.O=S(=O)([N-]S(=O)(=O)C(F)(F)F)C(F)(F)F	0.822	CCCCCCn1cc[n+](C)c1	O=S(=O)([N-]S(=O)(=O)C(F)(F)F)C(F)(F)F	CCCCCCn1cc[n+](C)c1.O=S(=O)([N-]S(=O)(=O)C(F)(F)F)C(F)(F)F
298.15	11969	CCCCCCn1cc[n+](C)c1.O=S(=O)([N-]S(=O)(=O)C(F)(F)F)C(F)(F)F	0.819	CCCCCCn1cc[n+](C)c1	O=S(=O)([N-]S(=O)(=O)C(F)(F)F)C(F)(F)F	CCCCCCn1cc[n+](C)c1.O=S(=O)([N-]S(=O)(=O)C(F)(F)F)C(F)(F)F
298.15	6950	CCCCCC[N+]1(C)CCCC1.O=S(=O)(NS(=O)(=O)C(F)(F)F)C(F)(F)F	0.817	CCCCCC[N+]1(C)CCCC1	O=S(=O)(NS(=O)(=O)C(F)(F)F)C(F)(F)F	CCCCCC[N+]1(C)CCCC1.O=S(=O)(NS(=O)(=O)C(F)(F)F)C(F)(F)F
298.15	7140	CCC[N+]1(C)CCCC1.O=S(=O)([N-]S(=O)(=O)C(F)(F)F)C(F)(F)F	0.817	CCC[N+]1(C)CCCC1	O=S(=O)([N-]S(=O)(=O)C(F)(F)F)C(F)(F)F	CCC[N+]1(C)CCCC1.O=S(=O)([N-]S(=O)(=O)C(F)(F)F)C(F)(F)F
298.15	7290	CCCCCCCCCC[n+]1ccn(C)c1.O=S(=O)([N-]S(=O)(=O)C(F)(F)F)C(F)(F)F	0.811	CCCCCCCCCC[n+]1ccn(C)c1	O=S(=O)([N-]S(=O)(=O)C(F)(F)F)C(F)(F)F	CCCCCCCCCC[n+]1ccn(C)c1.O=S(=O)([N-]S(=O)(=O)C(F)(F)F)C(F)(F)F
298.15	10321	CCCCCCn1cc[n+](C)c1.O=S(=O)([N-]S(=O)(=O)C(F)(F)F)C(F)(F)F	0.81	CCCCCCn1cc[n+](C)c1	O=S(=O)([N-]S(=O)(=O)C(F)(F)F)C(F)(F)F	CCCCCCn1cc[n+](C)c1.O=S(=O)([N-]S(=O)(=O)C(F)(F)F)C(F)(F)F
298.15	6799	CCCCCCCCCC[n+]1ccn(C)c1.O=S(=O)([N-]S(=O)(=O)C(F)(F)F)C(F)(F)F	0.81	CCCCCCCCCC[n+]1ccn(C)c1	O=S(=O)([N-]S(=O)(=O)C(F)(F)F)C(F)(F)F	CCCCCCCCCC[n+]1ccn(C)c1.O=S(=O)([N-]S(=O)(=O)C(F)(F)F)C(F)(F)F
298.15	8967	CCCCCCn1cc[n+](C)c1.O=S(=O)([N-]S(=O)(=O)C(F)(F)F)C(F)(F)F	0.8	CCCCCCn1cc[n+](C)c1	O=S(=O)([N-]S(=O)(=O)C(F)(F)F)C(F)(F)F	CCCCCCn1cc[n+](C)c1.O=S(=O)([N-]S(=O)(=O)C(F)(F)F)C(F)(F)F
298.15	6980	CCCCCCn1cc[n+](C)c1.O=S(=O)([N-]S(=O)(=O)C(F)(F)F)C(F)(F)F	0.783	CCCCCCn1cc[n+](C)c1	O=S(=O)([N-]S(=O)(=O)C(F)(F)F)C(F)(F)F	CCCCCCn1cc[n+](C)c1.O=S(=O)([N-]S(=O)(=O)C(F)(F)F)C(F)(F)F
298.15	14794	CCn1cc[n+](C)c1.O=S(=O)([N-]S(=O)(=O)C(F)(F)F)C(F)(F)F	0.782	CCn1cc[n+](C)c1	O=S(=O)([N-]S(=O)(=O)C(F)(F)F)C(F)(F)F	CCn1cc[n+](C)c1.O=S(=O)([N-]S(=O)(=O)C(F)(F)F)C(F)(F)F
298.15	13084	CCn1cc[n+](C)c1.O=S(=O)([N-]S(=O)(=O)C(F)(F)F)C(F)(F)F	0.781	CCn1cc[n+](C)c1	O=S(=O)([N-]S(=O)(=O)C(F)(F)F)C(F)(F)F	CCn1cc[n+](C)c1.O=S(=O)([N-]S(=O)(=O)C(F)(F)F)C(F)(F)F
298.15	9760	CCC[N+]1(C)CCCC1.O=S(=O)([N-]S(=O)(=O)C(F)(F)F)C(F)(F)F	0.781	CCC[N+]1(C)CCCC1	O=S(=O)([N-]S(=O)(=O)C(F)(F)F)C(F)(F)F	CCC[N+]1(C)CCCC1.O=S(=O)([N-]S(=O)(=O)C(F)(F)F)C(F)(F)F
298.15	11608	CCn1cc[n+](C)c1.O=S(=O)([N-]S(=O)(=O)C(F)(F)F)C(F)(F)F	0.777	CCn1cc[n+](C)c1	O=S(=O)([N-]S(=O)(=O)C(F)(F)F)C(F)(F)F	CCn1cc[n+](C)c1.O=S(=O)([N-]S(=O)(=O)C(F)(F)F)C(F)(F)F
298.15	10194	CCn1cc[n+](C)c1.O=S(=O)([N-]S(=O)(=O)C(F)(F)F)C(F)(F)F	0.767	CCn1cc[n+](C)c1	O=S(=O)([N-]S(=O)(=O)C(F)(F)F)C(F)(F)F	CCn1cc[n+](C)c1.O=S(=O)([N-]S(=O)(=O)C(F)(F)F)C(F)(F)F
298.15	6489	CCCCCCn1cc[n+](C)c1.O=S(=O)([N-]S(=O)(=O)C(F)(F)F)C(F)(F)F	0.762	CCCCCCn1cc[n+](C)c1	O=S(=O)([N-]S(=O)(=O)C(F)(F)F)C(F)(F)F	CCCCCCn1cc[n+](C)c1.O=S(=O)([N-]S(=O)(=O)C(F)(F)F)C(F)(F)F
298.15	9350	CCn1cc[n+](C)c1.O=S(=O)([N-]S(=O)(=O)C(F)(F)F)C(F)(F)F	0.761	CCn1cc[n+](C)c1	O=S(=O)([N-]S(=O)(=O)C(F)(F)F)C(F)(F)F	CCn1cc[n+](C)c1.O=S(=O)([N-]S(=O)(=O)C(F)(F)F)C(F)(F)F
298.15	6387	CCCCCC[N+]1(C)CCCC1.O=S(=O)(NS(=O)(=O)C(F)(F)F)C(F)(F)F	0.751	CCCCCC[N+]1(C)CCCC1	O=S(=O)(NS(=O)(=O)C(F)(F)F)C(F)(F)F	CCCCCC[N+]1(C)CCCC1.O=S(=O)(NS(=O)(=O)C(F)(F)F)C(F)(F)F
298.15	6471	CCn1cc[n+](C)c1.O=S(=O)([N-]S(=O)(=O)C(F)(F)F)C(F)(F)F	0.747	CCn1cc[n+](C)c1	O=S(=O)([N-]S(=O)(=O)C(F)(F)F)C(F)(F)F	CCn1cc[n+](C)c1.O=S(=O)([N-]S(=O)(=O)C(F)(F)F)C(F)(F)F
298.15	6378	CCCC[N+]1(C)CCCC1.O=S(=O)([N-]S(=O)(=O)C(F)(F)F)C(F)(F)F	0.745	CCCC[N+]1(C)CCCC1	O=S(=O)([N-]S(=O)(=O)C(F)(F)F)C(F)(F)F	CCCC[N+]1(C)CCCC1.O=S(=O)([N-]S(=O)(=O)C(F)(F)F)C(F)(F)F
298.15	5995	CCCCCC[N+]1(C)CCCC1.O=S(=O)(NS(=O)(=O)C(F)(F)F)C(F)(F)F	0.738	CCCCCC[N+]1(C)CCCC1	O=S(=O)(NS(=O)(=O)C(F)(F)F)C(F)(F)F	CCCCCC[N+]1(C)CCCC1.O=S(=O)(NS(=O)(=O)C(F)(F)F)C(F)(F)F
298.15	6710	CCn1cc[n+](C)c1.O=S(=O)([N-]S(=O)(=O)C(F)(F)F)C(F)(F)F	0.738	CCn1cc[n+](C)c1	O=S(=O)([N-]S(=O)(=O)C(F)(F)F)C(F)(F)F	CCn1cc[n+](C)c1.O=S(=O)([N-]S(=O)(=O)C(F)(F)F)C(F)(F)F
298.15	6320	CCn1cc[n+](C)c1.O=S(=O)([N-]S(=O)(=O)C(F)(F)F)C(F)(F)F	0.73	CCn1cc[n+](C)c1	O=S(=O)([N-]S(=O)(=O)C(F)(F)F)C(F)(F)F	CCn1cc[n+](C)c1.O=S(=O)([N-]S(=O)(=O)C(F)(F)F)C(F)(F)F
298.15	6400	CCC[N+]1(C)CCCC1.O=S(=O)([N-]S(=O)(=O)C(F)(F)F)C(F)(F)F	0.729	CCC[N+]1(C)CCCC1	O=S(=O)([N-]S(=O)(=O)C(F)(F)F)C(F)(F)F	CCC[N+]1(C)CCCC1.O=S(=O)([N-]S(=O)(=O)C(F)(F)F)C(F)(F)F
298.15	6040	CCCC[N+]1(C)CCCC1.O=S(=O)([N-]S(=O)(=O)C(F)(F)F)C(F)(F)F	0.728	CCCC[N+]1(C)CCCC1	O=S(=O)([N-]S(=O)(=O)C(F)(F)F)C(F)(F)F	CCCC[N+]1(C)CCCC1.O=S(=O)([N-]S(=O)(=O)C(F)(F)F)C(F)(F)F
298.15	6397	CCC[N+]1(C)CCCC1.O=S(=O)([N-]S(=O)(=O)C(F)(F)F)C(F)(F)F	0.725	CCC[N+]1(C)CCCC1	O=S(=O)([N-]S(=O)(=O)C(F)(F)F)C(F)(F)F	CCC[N+]1(C)CCCC1.O=S(=O)([N-]S(=O)(=O)C(F)(F)F)C(F)(F)F
298.15	5521	CCCCCC[N+]1(C)CCCC1.O=S(=O)(NS(=O)(=O)C(F)(F)F)C(F)(F)F	0.716	CCCCCC[N+]1(C)CCCC1	O=S(=O)(NS(=O)(=O)C(F)(F)F)C(F)(F)F	CCCCCC[N+]1(C)CCCC1.O=S(=O)(NS(=O)(=O)C(F)(F)F)C(F)(F)F
298.15	5280	CCn1cc[n+](C)c1.O=S(=O)([N-]S(=O)(=O)C(F)(F)F)C(F)(F)F	0.713	CCn1cc[n+](C)c1	O=S(=O)([N-]S(=O)(=O)C(F)(F)F)C(F)(F)F	CCn1cc[n+](C)c1.O=S(=O)([N-]S(=O)(=O)C(F)(F)F)C(F)(F)F
298.15	6003	CCC[N+]1(C)CCCC1.O=S(=O)([N-]S(=O)(=O)C(F)(F)F)C(F)(F)F	0.709	CCC[N+]1(C)CCCC1	O=S(=O)([N-]S(=O)(=O)C(F)(F)F)C(F)(F)F	CCC[N+]1(C)CCCC1.O=S(=O)([N-]S(=O)(=O)C(F)(F)F)C(F)(F)F
298.15	4516	CCCCCCCCCC[n+]1ccn(C)c1.O=S(=O)([N-]S(=O)(=O)C(F)(F)F)C(F)(F)F	0.709	CCCCCCCCCC[n+]1ccn(C)c1	O=S(=O)([N-]S(=O)(=O)C(F)(F)F)C(F)(F)F	CCCCCCCCCC[n+]1ccn(C)c1.O=S(=O)([N-]S(=O)(=O)C(F)(F)F)C(F)(F)F
298.15	5512	CCCC[N+]1(C)CCCC1.O=S(=O)([N-]S(=O)(=O)C(F)(F)F)C(F)(F)F	0.702	CCCC[N+]1(C)CCCC1	O=S(=O)([N-]S(=O)(=O)C(F)(F)F)C(F)(F)F	CCCC[N+]1(C)CCCC1.O=S(=O)([N-]S(=O)(=O)C(F)(F)F)C(F)(F)F
298.15	5520	CCn1cc[n+](C)c1.O=S(=O)([N-]S(=O)(=O)C(F)(F)F)C(F)(F)F	0.7	CCn1cc[n+](C)c1	O=S(=O)([N-]S(=O)(=O)C(F)(F)F)C(F)(F)F	CCn1cc[n+](C)c1.O=S(=O)([N-]S(=O)(=O)C(F)(F)F)C(F)(F)F
298.15	5392.3	CC[n+]1ccn(C)c1.N#C[B-](C#N)(C#N)C#N	0.697	CC[n+]1ccn(C)c1	N#C[B-](C#N)(C#N)C#N	CC[n+]1ccn(C)c1.N#C[B-](C#N)(C#N)C#N
298.15	5780	CCn1cc[n+](C)c1.O=S(=O)([N-]S(=O)(=O)C(F)(F)F)C(F)(F)F	0.693	CCn1cc[n+](C)c1	O=S(=O)([N-]S(=O)(=O)C(F)(F)F)C(F)(F)F	CCn1cc[n+](C)c1.O=S(=O)([N-]S(=O)(=O)C(F)(F)F)C(F)(F)F
298.15	5505	CCC[N+]1(C)CCCC1.O=S(=O)([N-]S(=O)(=O)C(F)(F)F)C(F)(F)F	0.688	CCC[N+]1(C)CCCC1	O=S(=O)([N-]S(=O)(=O)C(F)(F)F)C(F)(F)F	CCC[N+]1(C)CCCC1.O=S(=O)([N-]S(=O)(=O)C(F)(F)F)C(F)(F)F
298.15	5374.5	CCCCn1cc[n+](C)c1.O=S(=O)([N-]S(=O)(=O)C(F)(F)F)C(F)(F)F	0.684	CCCCn1cc[n+](C)c1	O=S(=O)([N-]S(=O)(=O)C(F)(F)F)C(F)(F)F	CCCCn1cc[n+](C)c1.O=S(=O)([N-]S(=O)(=O)C(F)(F)F)C(F)(F)F
298.15	4998	CCCCCC[N+]1(C)CCCC1.O=S(=O)(NS(=O)(=O)C(F)(F)F)C(F)(F)F	0.683	CCCCCC[N+]1(C)CCCC1	O=S(=O)(NS(=O)(=O)C(F)(F)F)C(F)(F)F	CCCCCC[N+]1(C)CCCC1.O=S(=O)(NS(=O)(=O)C(F)(F)F)C(F)(F)F
298.15	5002	CCCC[N+]1(C)CCCC1.O=S(=O)([N-]S(=O)(=O)C(F)(F)F)C(F)(F)F	0.674	CCCC[N+]1(C)CCCC1	O=S(=O)([N-]S(=O)(=O)C(F)(F)F)C(F)(F)F	CCCC[N+]1(C)CCCC1.O=S(=O)([N-]S(=O)(=O)C(F)(F)F)C(F)(F)F
298.15	4921.9	CC[n+]1ccn(C)c1.N#C[B-](C#N)(C#N)C#N	0.673	CC[n+]1ccn(C)c1	N#C[B-](C#N)(C#N)C#N	CC[n+]1ccn(C)c1.N#C[B-](C#N)(C#N)C#N
298.15	4802.3	CCCCCCC[N+](C)(C)CC.O=S(=O)([N-]S(=O)(=O)C(F)(F)F)C(F)(F)F	0.673	CCCCCCC[N+](C)(C)CC	O=S(=O)([N-]S(=O)(=O)C(F)(F)F)C(F)(F)F	CCCCCCC[N+](C)(C)CC.O=S(=O)([N-]S(=O)(=O)C(F)(F)F)C(F)(F)F
298.15	4591.4	CC[N+](C)(C)CCOCCOC.O=S(=O)(NS(=O)(=O)C(F)(F)F)C(F)(F)F	0.666	CC[N+](C)(C)CCOCCOC	O=S(=O)(NS(=O)(=O)C(F)(F)F)C(F)(F)F	CC[N+](C)(C)CCOCCOC.O=S(=O)(NS(=O)(=O)C(F)(F)F)C(F)(F)F
298.15	5014	CCC[N+]1(C)CCCC1.O=S(=O)([N-]S(=O)(=O)C(F)(F)F)C(F)(F)F	0.661	CCC[N+]1(C)CCCC1	O=S(=O)([N-]S(=O)(=O)C(F)(F)F)C(F)(F)F	CCC[N+]1(C)CCCC1.O=S(=O)([N-]S(=O)(=O)C(F)(F)F)C(F)(F)F
298.15	4370	CCCCCCn1cc[n+](C)c1.O=S(=O)([N-]S(=O)(=O)C(F)(F)F)C(F)(F)F	0.661	CCCCCCn1cc[n+](C)c1	O=S(=O)([N-]S(=O)(=O)C(F)(F)F)C(F)(F)F	CCCCCCn1cc[n+](C)c1.O=S(=O)([N-]S(=O)(=O)C(F)(F)F)C(F)(F)F
298.15	4496	CCCCCC[N+]1(C)CCCC1.O=S(=O)(NS(=O)(=O)C(F)(F)F)C(F)(F)F	0.653	CCCCCC[N+]1(C)CCCC1	O=S(=O)(NS(=O)(=O)C(F)(F)F)C(F)(F)F	CCCCCC[N+]1(C)CCCC1.O=S(=O)(NS(=O)(=O)C(F)(F)F)C(F)(F)F
298.15	4602.4	CCCCC[N+](C)(C)CC.O=S(=O)([N-]S(=O)(=O)C(F)(F)F)C(F)(F)F	0.642	CCCCC[N+](C)(C)CC	O=S(=O)([N-]S(=O)(=O)C(F)(F)F)C(F)(F)F	CCCCC[N+](C)(C)CC.O=S(=O)([N-]S(=O)(=O)C(F)(F)F)C(F)(F)F
298.15	400	CCCC[n+]1ccn(C)c1.NCC(=O)[O-]	0.641174	CCCC[n+]1ccn(C)c1	NCC(=O)[O-]	CCCC[n+]1ccn(C)c1.NCC(=O)[O-]
298.15	4504	CCCC[N+]1(C)CCCC1.O=S(=O)([N-]S(=O)(=O)C(F)(F)F)C(F)(F)F	0.638	CCCC[N+]1(C)CCCC1	O=S(=O)([N-]S(=O)(=O)C(F)(F)F)C(F)(F)F	CCCC[N+]1(C)CCCC1.O=S(=O)([N-]S(=O)(=O)C(F)(F)F)C(F)(F)F
298.15	4243.9	CCCCCCC[N+](C)(C)CC.O=S(=O)([N-]S(=O)(=O)C(F)(F)F)C(F)(F)F	0.638	CCCCCCC[N+](C)(C)CC	O=S(=O)([N-]S(=O)(=O)C(F)(F)F)C(F)(F)F	CCCCCCC[N+](C)(C)CC.O=S(=O)([N-]S(=O)(=O)C(F)(F)F)C(F)(F)F
298.15	5225	CC[NH+]1C=CN=C1.O=S(=O)([N-]S(=O)(=O)C(F)(F)F)C(F)(F)F	0.637	CC[NH+]1C=CN=C1	O=S(=O)([N-]S(=O)(=O)C(F)(F)F)C(F)(F)F	CC[NH+]1C=CN=C1.O=S(=O)([N-]S(=O)(=O)C(F)(F)F)C(F)(F)F
298.15	4262.2	CC[n+]1ccn(C)c1.N#C[B-](C#N)(C#N)C#N	0.634	CC[n+]1ccn(C)c1	N#C[B-](C#N)(C#N)C#N	CC[n+]1ccn(C)c1.N#C[B-](C#N)(C#N)C#N
298.15	4517	CCC[N+]1(C)CCCC1.O=S(=O)([N-]S(=O)(=O)C(F)(F)F)C(F)(F)F	0.632	CCC[N+]1(C)CCCC1	O=S(=O)([N-]S(=O)(=O)C(F)(F)F)C(F)(F)F	CCC[N+]1(C)CCCC1.O=S(=O)([N-]S(=O)(=O)C(F)(F)F)C(F)(F)F
298.15	4078.2	CC[N+](C)(C)CCOCCOC.O=S(=O)(NS(=O)(=O)C(F)(F)F)C(F)(F)F	0.632	CC[N+](C)(C)CCOCCOC	O=S(=O)(NS(=O)(=O)C(F)(F)F)C(F)(F)F	CC[N+](C)(C)CCOCCOC.O=S(=O)(NS(=O)(=O)C(F)(F)F)C(F)(F)F
298.15	4874.2	CCn1cc[n+](C)c1.O=S(=O)([N-]S(=O)(=O)C(F)(F)F)C(F)(F)F	0.63	CCn1cc[n+](C)c1	O=S(=O)([N-]S(=O)(=O)C(F)(F)F)C(F)(F)F	CCn1cc[n+](C)c1.O=S(=O)([N-]S(=O)(=O)C(F)(F)F)C(F)(F)F
298.15	350	CCCC[n+]1ccn(C)c1.NCC(=O)[O-]	0.627401	CCCC[n+]1ccn(C)c1	NCC(=O)[O-]	CCCC[n+]1ccn(C)c1.NCC(=O)[O-]
298.15	4014.8	CC[n+]1ccn(C)c1.N#C[B-](C#N)(C#N)C#N	0.618	CC[n+]1ccn(C)c1	N#C[B-](C#N)(C#N)C#N	CC[n+]1ccn(C)c1.N#C[B-](C#N)(C#N)C#N
298.15	5100	CCCCN1C=C[NH+](CCCC)C1.CS(=O)(=O)[O-]	0.6161	CCCCN1C=C[NH+](CCCC)C1	CS(=O)(=O)[O-]	CCCCN1C=C[NH+](CCCC)C1.CS(=O)(=O)[O-]
298.15	4567.3	CCC[N+]1(C)CCCC1.O=S(=O)([N-]S(=O)(=O)C(F)(F)F)C(F)(F)F	0.616	CCC[N+]1(C)CCCC1	O=S(=O)([N-]S(=O)(=O)C(F)(F)F)C(F)(F)F	CCC[N+]1(C)CCCC1.O=S(=O)([N-]S(=O)(=O)C(F)(F)F)C(F)(F)F
298.15	4610.4	CCn1cc[n+](C)c1.O=S(=O)([N-]S(=O)(=O)C(F)(F)F)C(F)(F)F	0.615	CCn1cc[n+](C)c1	O=S(=O)([N-]S(=O)(=O)C(F)(F)F)C(F)(F)F	CCn1cc[n+](C)c1.O=S(=O)([N-]S(=O)(=O)C(F)(F)F)C(F)(F)F
298.15	300	CCCC[n+]1ccn(C)c1.NCC(=O)[O-]	0.614663	CCCC[n+]1ccn(C)c1	NCC(=O)[O-]	CCCC[n+]1ccn(C)c1.NCC(=O)[O-]
298.15	3999	CCCCCC[N+]1(C)CCCC1.O=S(=O)(NS(=O)(=O)C(F)(F)F)C(F)(F)F	0.614	CCCCCC[N+]1(C)CCCC1	O=S(=O)(NS(=O)(=O)C(F)(F)F)C(F)(F)F	CCCCCC[N+]1(C)CCCC1.O=S(=O)(NS(=O)(=O)C(F)(F)F)C(F)(F)F
298.15	4575.7	CC[N+](C)(C)CCOC(C)=O.O=S(=O)(NS(=O)(=O)C(F)(F)F)C(F)(F)F	0.614	CC[N+](C)(C)CCOC(C)=O	O=S(=O)(NS(=O)(=O)C(F)(F)F)C(F)(F)F	CC[N+](C)(C)CCOC(C)=O.O=S(=O)(NS(=O)(=O)C(F)(F)F)C(F)(F)F
298.15	4064.5	CCCCn1cc[n+](C)c1.O=S(=O)([N-]S(=O)(=O)C(F)(F)F)C(F)(F)F	0.607	CCCCn1cc[n+](C)c1	O=S(=O)([N-]S(=O)(=O)C(F)(F)F)C(F)(F)F	CCCCn1cc[n+](C)c1.O=S(=O)([N-]S(=O)(=O)C(F)(F)F)C(F)(F)F
298.15	3701.9	CC[N+](C)(C)CCOCCOC.O=S(=O)(NS(=O)(=O)C(F)(F)F)C(F)(F)F	0.605	CC[N+](C)(C)CCOCCOC	O=S(=O)(NS(=O)(=O)C(F)(F)F)C(F)(F)F	CC[N+](C)(C)CCOCCOC.O=S(=O)(NS(=O)(=O)C(F)(F)F)C(F)(F)F
298.15	3794.1	CCCCCCC[N+](C)(C)CC.O=S(=O)([N-]S(=O)(=O)C(F)(F)F)C(F)(F)F	0.605	CCCCCCC[N+](C)(C)CC	O=S(=O)([N-]S(=O)(=O)C(F)(F)F)C(F)(F)F	CCCCCCC[N+](C)(C)CC.O=S(=O)([N-]S(=O)(=O)C(F)(F)F)C(F)(F)F
298.15	3840	CCn1cc[n+](C)c1.O=S(=O)([N-]S(=O)(=O)C(F)(F)F)C(F)(F)F	0.604	CCn1cc[n+](C)c1	O=S(=O)([N-]S(=O)(=O)C(F)(F)F)C(F)(F)F	CCn1cc[n+](C)c1.O=S(=O)([N-]S(=O)(=O)C(F)(F)F)C(F)(F)F
298.15	4028.3	CCCCC[N+](C)(C)CC.O=S(=O)([N-]S(=O)(=O)C(F)(F)F)C(F)(F)F	0.603	CCCCC[N+](C)(C)CC	O=S(=O)([N-]S(=O)(=O)C(F)(F)F)C(F)(F)F	CCCCC[N+](C)(C)CC.O=S(=O)([N-]S(=O)(=O)C(F)(F)F)C(F)(F)F
298.15	4013	CCCC[N+]1(C)CCCC1.O=S(=O)([N-]S(=O)(=O)C(F)(F)F)C(F)(F)F	0.602	CCCC[N+]1(C)CCCC1	O=S(=O)([N-]S(=O)(=O)C(F)(F)F)C(F)(F)F	CCCC[N+]1(C)CCCC1.O=S(=O)([N-]S(=O)(=O)C(F)(F)F)C(F)(F)F
298.15	4282	COCC[NH+]1C=CN(C)C1.O=S(=O)([N-]S(=O)(=O)C(F)(F)F)C(F)(F)F	0.600669	COCC[NH+]1C=CN(C)C1	O=S(=O)([N-]S(=O)(=O)C(F)(F)F)C(F)(F)F	COCC[NH+]1C=CN(C)C1.O=S(=O)([N-]S(=O)(=O)C(F)(F)F)C(F)(F)F
298.15	250	CCCC[n+]1ccn(C)c1.NCC(=O)[O-]	0.599659	CCCC[n+]1ccn(C)c1	NCC(=O)[O-]	CCCC[n+]1ccn(C)c1.NCC(=O)[O-]
298.15	4038	CCC[N+]1(C)CCCC1.O=S(=O)([N-]S(=O)(=O)C(F)(F)F)C(F)(F)F	0.598	CCC[N+]1(C)CCCC1	O=S(=O)([N-]S(=O)(=O)C(F)(F)F)C(F)(F)F	CCC[N+]1(C)CCCC1.O=S(=O)([N-]S(=O)(=O)C(F)(F)F)C(F)(F)F
298.15	4489.2	CC[NH+]1C=CN=C1.O=S(=O)([N-]S(=O)(=O)C(F)(F)F)C(F)(F)F	0.592	CC[NH+]1C=CN=C1	O=S(=O)([N-]S(=O)(=O)C(F)(F)F)C(F)(F)F	CC[NH+]1C=CN=C1.O=S(=O)([N-]S(=O)(=O)C(F)(F)F)C(F)(F)F
298.15	3586	CCCCCCn1cc[n+](C)c1.O=S(=O)([N-]S(=O)(=O)C(F)(F)F)C(F)(F)F	0.592	CCCCCCn1cc[n+](C)c1	O=S(=O)([N-]S(=O)(=O)C(F)(F)F)C(F)(F)F	CCCCCCn1cc[n+](C)c1.O=S(=O)([N-]S(=O)(=O)C(F)(F)F)C(F)(F)F
298.15	3770	CCCCCCCCCC[n+]1ccn(C)c1.O=S(=O)([N-]S(=O)(=O)C(F)(F)F)C(F)(F)F	0.59	CCCCCCCCCC[n+]1ccn(C)c1	O=S(=O)([N-]S(=O)(=O)C(F)(F)F)C(F)(F)F	CCCCCCCCCC[n+]1ccn(C)c1.O=S(=O)([N-]S(=O)(=O)C(F)(F)F)C(F)(F)F
298.15	5044.4	O=S(=O)(NS(=O)(=O)C(F)(F)F)C(F)(F)F.OCC[n+]1ccccc1	0.589	OCC[n+]1ccccc1	OCC[n+]1ccccc1	OCC[n+]1ccccc1.OCC[n+]1ccccc1
298.15	4028	COCC[NH+]1C=CN(C)C1.O=S(=O)([N-]S(=O)(=O)C(F)(F)F)C(F)(F)F	0.583341	COCC[NH+]1C=CN(C)C1	O=S(=O)([N-]S(=O)(=O)C(F)(F)F)C(F)(F)F	COCC[NH+]1C=CN(C)C1.O=S(=O)([N-]S(=O)(=O)C(F)(F)F)C(F)(F)F
298.15	4054.3	CC[N+](C)(C)CCOC(C)=O.O=S(=O)(NS(=O)(=O)C(F)(F)F)C(F)(F)F	0.581	CC[N+](C)(C)CCOC(C)=O	O=S(=O)(NS(=O)(=O)C(F)(F)F)C(F)(F)F	CC[N+](C)(C)CCOC(C)=O.O=S(=O)(NS(=O)(=O)C(F)(F)F)C(F)(F)F
298.15	3998.7	CCC[N+]1(C)CCCC1.O=S(=O)([N-]S(=O)(=O)C(F)(F)F)C(F)(F)F	0.578	CCC[N+]1(C)CCCC1	O=S(=O)([N-]S(=O)(=O)C(F)(F)F)C(F)(F)F	CCC[N+]1(C)CCCC1.O=S(=O)([N-]S(=O)(=O)C(F)(F)F)C(F)(F)F
298.15	3496	CCCCCC[N+]1(C)CCCC1.O=S(=O)(NS(=O)(=O)C(F)(F)F)C(F)(F)F	0.577	CCCCCC[N+]1(C)CCCC1	O=S(=O)(NS(=O)(=O)C(F)(F)F)C(F)(F)F	CCCCCC[N+]1(C)CCCC1.O=S(=O)(NS(=O)(=O)C(F)(F)F)C(F)(F)F
298.15	4042.6	CCn1cc[n+](C)c1.O=S(=O)([N-]S(=O)(=O)C(F)(F)F)C(F)(F)F	0.577	CCn1cc[n+](C)c1	O=S(=O)([N-]S(=O)(=O)C(F)(F)F)C(F)(F)F	CCn1cc[n+](C)c1.O=S(=O)([N-]S(=O)(=O)C(F)(F)F)C(F)(F)F
298.15	200	CCCC[n+]1ccn(C)c1.NCC(=O)[O-]	0.576058	CCCC[n+]1ccn(C)c1	NCC(=O)[O-]	CCCC[n+]1ccn(C)c1.NCC(=O)[O-]
298.15	4600.7	COC[N+]1(C)CCCC1.O=S(=O)(F)[N-]S(=O)(=O)F	0.569	COC[N+]1(C)CCCC1	O=S(=O)(F)[N-]S(=O)(=O)F	COC[N+]1(C)CCCC1.O=S(=O)(F)[N-]S(=O)(=O)F
298.15	3568.3	CCCCn1cc[n+](C)c1.O=S(=O)([N-]S(=O)(=O)C(F)(F)F)C(F)(F)F	0.566	CCCCn1cc[n+](C)c1	O=S(=O)([N-]S(=O)(=O)C(F)(F)F)C(F)(F)F	CCCCn1cc[n+](C)c1.O=S(=O)([N-]S(=O)(=O)C(F)(F)F)C(F)(F)F
298.15	3503.9	CCCCC[N+](C)(C)CC.O=S(=O)([N-]S(=O)(=O)C(F)(F)F)C(F)(F)F	0.563	CCCCC[N+](C)(C)CC	O=S(=O)([N-]S(=O)(=O)C(F)(F)F)C(F)(F)F	CCCCC[N+](C)(C)CC.O=S(=O)([N-]S(=O)(=O)C(F)(F)F)C(F)(F)F
298.15	4583.4	O=S(=O)(NS(=O)(=O)C(F)(F)F)C(F)(F)F.OCC[n+]1ccccc1	0.563	OCC[n+]1ccccc1	OCC[n+]1ccccc1	OCC[n+]1ccccc1.OCC[n+]1ccccc1
298.15	2828	CCCCCCCCCC[n+]1ccn(C)c1.O=S(=O)([N-]S(=O)(=O)C(F)(F)F)C(F)(F)F	0.562	CCCCCCCCCC[n+]1ccn(C)c1	O=S(=O)([N-]S(=O)(=O)C(F)(F)F)C(F)(F)F	CCCCCCCCCC[n+]1ccn(C)c1.O=S(=O)([N-]S(=O)(=O)C(F)(F)F)C(F)(F)F
298.15	3511	CCCC[N+]1(C)CCCC1.O=S(=O)([N-]S(=O)(=O)C(F)(F)F)C(F)(F)F	0.559	CCCC[N+]1(C)CCCC1	O=S(=O)([N-]S(=O)(=O)C(F)(F)F)C(F)(F)F	CCCC[N+]1(C)CCCC1.O=S(=O)([N-]S(=O)(=O)C(F)(F)F)C(F)(F)F
298.15	3666	COCC[NH+]1C=CN(C)C1.O=S(=O)([N-]S(=O)(=O)C(F)(F)F)C(F)(F)F	0.558249	COCC[NH+]1C=CN(C)C1	O=S(=O)([N-]S(=O)(=O)C(F)(F)F)C(F)(F)F	COCC[NH+]1C=CN(C)C1.O=S(=O)([N-]S(=O)(=O)C(F)(F)F)C(F)(F)F
298.15	3258.1	CC[n+]1ccn(C)c1.N#C[B-](C#N)(C#N)C#N	0.556	CC[n+]1ccn(C)c1	N#C[B-](C#N)(C#N)C#N	CC[n+]1ccn(C)c1.N#C[B-](C#N)(C#N)C#N
298.15	3507	CCC[N+]1(C)CCCC1.O=S(=O)([N-]S(=O)(=O)C(F)(F)F)C(F)(F)F	0.553	CCC[N+]1(C)CCCC1	O=S(=O)([N-]S(=O)(=O)C(F)(F)F)C(F)(F)F	CCC[N+]1(C)CCCC1.O=S(=O)([N-]S(=O)(=O)C(F)(F)F)C(F)(F)F
298.15	3552.8	CC[N+](C)(C)CCOC(C)=O.O=S(=O)(NS(=O)(=O)C(F)(F)F)C(F)(F)F	0.545	CC[N+](C)(C)CCOC(C)=O	O=S(=O)(NS(=O)(=O)C(F)(F)F)C(F)(F)F	CC[N+](C)(C)CCOC(C)=O.O=S(=O)(NS(=O)(=O)C(F)(F)F)C(F)(F)F
298.15	150	CCCC[n+]1ccn(C)c1.NCC(=O)[O-]	0.544378	CCCC[n+]1ccn(C)c1	NCC(=O)[O-]	CCCC[n+]1ccn(C)c1.NCC(=O)[O-]
298.15	2995	CC[N+](C)(C)CCOCCOC.O=S(=O)(NS(=O)(=O)C(F)(F)F)C(F)(F)F	0.544	CC[N+](C)(C)CCOCCOC	O=S(=O)(NS(=O)(=O)C(F)(F)F)C(F)(F)F	CC[N+](C)(C)CCOCCOC.O=S(=O)(NS(=O)(=O)C(F)(F)F)C(F)(F)F
298.15	3801.3	CC[NH+]1C=CN=C1.O=S(=O)([N-]S(=O)(=O)C(F)(F)F)C(F)(F)F	0.541	CC[NH+]1C=CN=C1	O=S(=O)([N-]S(=O)(=O)C(F)(F)F)C(F)(F)F	CC[NH+]1C=CN=C1.O=S(=O)([N-]S(=O)(=O)C(F)(F)F)C(F)(F)F
298.15	4115.6	COC[N+]1(C)CCCC1.O=S(=O)(F)[N-]S(=O)(=O)F	0.538	COC[N+]1(C)CCCC1	O=S(=O)(F)[N-]S(=O)(=O)F	COC[N+]1(C)CCCC1.O=S(=O)(F)[N-]S(=O)(=O)F
298.15	3254	CCn1cc[n+](C)c1.O=S(=O)([N-]S(=O)(=O)C(F)(F)F)C(F)(F)F	0.533	CCn1cc[n+](C)c1	O=S(=O)([N-]S(=O)(=O)C(F)(F)F)C(F)(F)F	CCn1cc[n+](C)c1.O=S(=O)([N-]S(=O)(=O)C(F)(F)F)C(F)(F)F
298.15	3003	CCCCCC[N+]1(C)CCCC1.O=S(=O)(NS(=O)(=O)C(F)(F)F)C(F)(F)F	0.531	CCCCCC[N+]1(C)CCCC1	O=S(=O)(NS(=O)(=O)C(F)(F)F)C(F)(F)F	CCCCCC[N+]1(C)CCCC1.O=S(=O)(NS(=O)(=O)C(F)(F)F)C(F)(F)F
298.15	3233	COCC[NH+]1C=CN(C)C1.O=S(=O)([N-]S(=O)(=O)C(F)(F)F)C(F)(F)F	0.528159	COCC[NH+]1C=CN(C)C1	O=S(=O)([N-]S(=O)(=O)C(F)(F)F)C(F)(F)F	COCC[NH+]1C=CN(C)C1.O=S(=O)([N-]S(=O)(=O)C(F)(F)F)C(F)(F)F
298.15	4012.9	O=S(=O)(NS(=O)(=O)C(F)(F)F)C(F)(F)F.OCC[n+]1ccccc1	0.527	OCC[n+]1ccccc1	OCC[n+]1ccccc1	OCC[n+]1ccccc1.OCC[n+]1ccccc1
298.15	2902.2	CCCCCCC[N+](C)(C)CC.O=S(=O)([N-]S(=O)(=O)C(F)(F)F)C(F)(F)F	0.525	CCCCCCC[N+](C)(C)CC	O=S(=O)([N-]S(=O)(=O)C(F)(F)F)C(F)(F)F	CCCCCCC[N+](C)(C)CC.O=S(=O)([N-]S(=O)(=O)C(F)(F)F)C(F)(F)F
298.15	3281.6	CCC[N+]1(C)CCCC1.O=S(=O)([N-]S(=O)(=O)C(F)(F)F)C(F)(F)F	0.523	CCC[N+]1(C)CCCC1	O=S(=O)([N-]S(=O)(=O)C(F)(F)F)C(F)(F)F	CCC[N+]1(C)CCCC1.O=S(=O)([N-]S(=O)(=O)C(F)(F)F)C(F)(F)F
298.15	3321	CCn1cc[n+](C)c1.O=S(=O)([N-]S(=O)(=O)C(F)(F)F)C(F)(F)F	0.523	CCn1cc[n+](C)c1	O=S(=O)([N-]S(=O)(=O)C(F)(F)F)C(F)(F)F	CCn1cc[n+](C)c1.O=S(=O)([N-]S(=O)(=O)C(F)(F)F)C(F)(F)F
298.15	3004.9	CCCCC[N+](C)(C)CC.O=S(=O)([N-]S(=O)(=O)C(F)(F)F)C(F)(F)F	0.518	CCCCC[N+](C)(C)CC	O=S(=O)([N-]S(=O)(=O)C(F)(F)F)C(F)(F)F	CCCCC[N+](C)(C)CC.O=S(=O)([N-]S(=O)(=O)C(F)(F)F)C(F)(F)F
298.15	3003.8	CCCCn1cc[n+](C)c1.O=S(=O)([N-]S(=O)(=O)C(F)(F)F)C(F)(F)F	0.517	CCCCn1cc[n+](C)c1	O=S(=O)([N-]S(=O)(=O)C(F)(F)F)C(F)(F)F	CCCCn1cc[n+](C)c1.O=S(=O)([N-]S(=O)(=O)C(F)(F)F)C(F)(F)F
298.15	3031	CCCC[N+]1(C)CCCC1.O=S(=O)([N-]S(=O)(=O)C(F)(F)F)C(F)(F)F	0.51	CCCC[N+]1(C)CCCC1	O=S(=O)([N-]S(=O)(=O)C(F)(F)F)C(F)(F)F	CCCC[N+]1(C)CCCC1.O=S(=O)([N-]S(=O)(=O)C(F)(F)F)C(F)(F)F
298.15	3070.2	CC[N+](C)(C)CCOC(C)=O.O=S(=O)(NS(=O)(=O)C(F)(F)F)C(F)(F)F	0.504	CC[N+](C)(C)CCOC(C)=O	O=S(=O)(NS(=O)(=O)C(F)(F)F)C(F)(F)F	CC[N+](C)(C)CCOC(C)=O.O=S(=O)(NS(=O)(=O)C(F)(F)F)C(F)(F)F
298.15	3030	CCC[N+]1(C)CCCC1.O=S(=O)([N-]S(=O)(=O)C(F)(F)F)C(F)(F)F	0.503	CCC[N+]1(C)CCCC1	O=S(=O)([N-]S(=O)(=O)C(F)(F)F)C(F)(F)F	CCC[N+]1(C)CCCC1.O=S(=O)([N-]S(=O)(=O)C(F)(F)F)C(F)(F)F
298.15	3587.3	COC[N+]1(C)CCCC1.O=S(=O)(F)[N-]S(=O)(=O)F	0.501	COC[N+]1(C)CCCC1	O=S(=O)(F)[N-]S(=O)(=O)F	COC[N+]1(C)CCCC1.O=S(=O)(F)[N-]S(=O)(=O)F
298.15	10000	CCOS(=O)(=O)[O-].CC[n+]1ccn(C)c1	0.50025	CC[n+]1ccn(C)c1	CCOS(=O)(=O)[O-]	CC[n+]1ccn(C)c1.CCOS(=O)(=O)[O-]
298.15	20000	CCOS(=O)(=O)[O-].CC[n+]1ccn(C)c1	0.50025	CC[n+]1ccn(C)c1	CCOS(=O)(=O)[O-]	CC[n+]1ccn(C)c1.CCOS(=O)(=O)[O-]
298.15	40000	CCOS(=O)(=O)[O-].CC[n+]1ccn(C)c1	0.50025	CC[n+]1ccn(C)c1	CCOS(=O)(=O)[O-]	CC[n+]1ccn(C)c1.CCOS(=O)(=O)[O-]
298.15	60000	CCOS(=O)(=O)[O-].CC[n+]1ccn(C)c1	0.50025	CC[n+]1ccn(C)c1	CCOS(=O)(=O)[O-]	CC[n+]1ccn(C)c1.CCOS(=O)(=O)[O-]
298.15	80000	CCOS(=O)(=O)[O-].CC[n+]1ccn(C)c1	0.50025	CC[n+]1ccn(C)c1	CCOS(=O)(=O)[O-]	CC[n+]1ccn(C)c1.CCOS(=O)(=O)[O-]
298.15	100000	CCOS(=O)(=O)[O-].CC[n+]1ccn(C)c1	0.50025	CC[n+]1ccn(C)c1	CCOS(=O)(=O)[O-]	CC[n+]1ccn(C)c1.CCOS(=O)(=O)[O-]
298.15	120000	CCOS(=O)(=O)[O-].CC[n+]1ccn(C)c1	0.50025	CC[n+]1ccn(C)c1	CCOS(=O)(=O)[O-]	CC[n+]1ccn(C)c1.CCOS(=O)(=O)[O-]
298.15	3485.6	O=S(=O)(NS(=O)(=O)C(F)(F)F)C(F)(F)F.OCC[n+]1ccccc1	0.489	OCC[n+]1ccccc1	OCC[n+]1ccccc1	OCC[n+]1ccccc1.OCC[n+]1ccccc1
298.15	2683.5	CCCCC[N+](C)(C)CC.O=S(=O)([N-]S(=O)(=O)C(F)(F)F)C(F)(F)F	0.487	CCCCC[N+](C)(C)CC	O=S(=O)([N-]S(=O)(=O)C(F)(F)F)C(F)(F)F	CCCCC[N+](C)(C)CC.O=S(=O)([N-]S(=O)(=O)C(F)(F)F)C(F)(F)F
298.15	106.6	CCCC[n+]1ccn(C)c1.NCC(=O)[O-]	0.485083	CCCC[n+]1ccn(C)c1	NCC(=O)[O-]	CCCC[n+]1ccn(C)c1.NCC(=O)[O-]
298.15	2493	CCCCCC[N+]1(C)CCCC1.O=S(=O)(NS(=O)(=O)C(F)(F)F)C(F)(F)F	0.484	CCCCCC[N+]1(C)CCCC1	O=S(=O)(NS(=O)(=O)C(F)(F)F)C(F)(F)F	CCCCCC[N+]1(C)CCCC1.O=S(=O)(NS(=O)(=O)C(F)(F)F)C(F)(F)F
298.15	2552	CC[n+]1ccn(C)c1.N#C[B-](C#N)(C#N)C#N	0.484	CC[n+]1ccn(C)c1	N#C[B-](C#N)(C#N)C#N	CC[n+]1ccn(C)c1.N#C[B-](C#N)(C#N)C#N
298.15	3126.9	CC[NH+]1C=CN=C1.O=S(=O)([N-]S(=O)(=O)C(F)(F)F)C(F)(F)F	0.483	CC[NH+]1C=CN=C1	O=S(=O)([N-]S(=O)(=O)C(F)(F)F)C(F)(F)F	CC[NH+]1C=CN=C1.O=S(=O)([N-]S(=O)(=O)C(F)(F)F)C(F)(F)F
298.15	2690	COCC[NH+]1C=CN(C)C1.O=S(=O)([N-]S(=O)(=O)C(F)(F)F)C(F)(F)F	0.482055	COCC[NH+]1C=CN(C)C1	O=S(=O)([N-]S(=O)(=O)C(F)(F)F)C(F)(F)F	COCC[NH+]1C=CN(C)C1.O=S(=O)([N-]S(=O)(=O)C(F)(F)F)C(F)(F)F
298.15	2800.7	CCC[N+]1(C)CCCC1.O=S(=O)([N-]S(=O)(=O)C(F)(F)F)C(F)(F)F	0.478	CCC[N+]1(C)CCCC1	O=S(=O)([N-]S(=O)(=O)C(F)(F)F)C(F)(F)F	CCC[N+]1(C)CCCC1.O=S(=O)([N-]S(=O)(=O)C(F)(F)F)C(F)(F)F
298.15	2618.2	CCCCn1cc[n+](C)c1.O=S(=O)([N-]S(=O)(=O)C(F)(F)F)C(F)(F)F	0.477	CCCCn1cc[n+](C)c1	O=S(=O)([N-]S(=O)(=O)C(F)(F)F)C(F)(F)F	CCCCn1cc[n+](C)c1.O=S(=O)([N-]S(=O)(=O)C(F)(F)F)C(F)(F)F
298.15	2368.7	CC[N+](C)(C)CCOCCOC.O=S(=O)(NS(=O)(=O)C(F)(F)F)C(F)(F)F	0.477	CC[N+](C)(C)CCOCCOC	O=S(=O)(NS(=O)(=O)C(F)(F)F)C(F)(F)F	CC[N+](C)(C)CCOCCOC.O=S(=O)(NS(=O)(=O)C(F)(F)F)C(F)(F)F
298.15	2781.6	CCn1cc[n+](C)c1.O=S(=O)([N-]S(=O)(=O)C(F)(F)F)C(F)(F)F	0.472	CCn1cc[n+](C)c1	O=S(=O)([N-]S(=O)(=O)C(F)(F)F)C(F)(F)F	CCn1cc[n+](C)c1.O=S(=O)([N-]S(=O)(=O)C(F)(F)F)C(F)(F)F
298.15	92.5	CCCC[n+]1ccn(C)c1.NCC(=O)[O-]	0.469889	CCCC[n+]1ccn(C)c1	NCC(=O)[O-]	CCCC[n+]1ccn(C)c1.NCC(=O)[O-]
298.15	2000	CCCCn1cc[n+](C)c1.O=S(=O)([N-]S(=O)(=O)C(F)(F)F)C(F)(F)F	0.465	CCCCn1cc[n+](C)c1	O=S(=O)([N-]S(=O)(=O)C(F)(F)F)C(F)(F)F	CCCCn1cc[n+](C)c1.O=S(=O)([N-]S(=O)(=O)C(F)(F)F)C(F)(F)F
298.15	2296.5	CCCCCCC[N+](C)(C)CC.O=S(=O)([N-]S(=O)(=O)C(F)(F)F)C(F)(F)F	0.46	CCCCCCC[N+](C)(C)CC	O=S(=O)([N-]S(=O)(=O)C(F)(F)F)C(F)(F)F	CCCCCCC[N+](C)(C)CC.O=S(=O)([N-]S(=O)(=O)C(F)(F)F)C(F)(F)F
298.15	3022.4	COC[N+]1(C)CCCC1.O=S(=O)(F)[N-]S(=O)(=O)F	0.454	COC[N+]1(C)CCCC1	O=S(=O)(F)[N-]S(=O)(=O)F	COC[N+]1(C)CCCC1.O=S(=O)(F)[N-]S(=O)(=O)F
298.15	3380	CCCC[n+]1ccn(C)c1.F[B-](F)(F)F	0.452718	CCCC[n+]1ccn(C)c1	F[B-](F)(F)F	CCCC[n+]1ccn(C)c1.F[B-](F)(F)F
298.15	2230	CC(=O)[O-].CC[n+]1ccn(C)c1	0.451	CC[n+]1ccn(C)c1	CC(=O)[O-]	CC[n+]1ccn(C)c1.CC(=O)[O-]
298.15	4656	COCC[n+]1ccn(C)c1.F[P-](F)(F)(F)(F)F	0.450154	COCC[n+]1ccn(C)c1	F[P-](F)(F)(F)(F)F	COCC[n+]1ccn(C)c1.F[P-](F)(F)(F)(F)F
298.15	2502	CCCC[N+]1(C)CCCC1.O=S(=O)([N-]S(=O)(=O)C(F)(F)F)C(F)(F)F	0.449	CCCC[N+]1(C)CCCC1	O=S(=O)([N-]S(=O)(=O)C(F)(F)F)C(F)(F)F	CCCC[N+]1(C)CCCC1.O=S(=O)([N-]S(=O)(=O)C(F)(F)F)C(F)(F)F
298.15	400	CC(N)C(=O)[O-].CCCC[n+]1ccn(C)c1	0.446022	CCCC[n+]1ccn(C)c1	CC(N)C(=O)[O-]	CCCC[n+]1ccn(C)c1.CC(N)C(=O)[O-]
298.15	2482.9	CC[N+](C)(C)CCOC(C)=O.O=S(=O)(NS(=O)(=O)C(F)(F)F)C(F)(F)F	0.446	CC[N+](C)(C)CCOC(C)=O	O=S(=O)(NS(=O)(=O)C(F)(F)F)C(F)(F)F	CC[N+](C)(C)CCOC(C)=O.O=S(=O)(NS(=O)(=O)C(F)(F)F)C(F)(F)F
298.15	2317.6	CCCCC[N+](C)(C)CC.O=S(=O)([N-]S(=O)(=O)C(F)(F)F)C(F)(F)F	0.446	CCCCC[N+](C)(C)CC	O=S(=O)([N-]S(=O)(=O)C(F)(F)F)C(F)(F)F	CCCCC[N+](C)(C)CC.O=S(=O)([N-]S(=O)(=O)C(F)(F)F)C(F)(F)F
298.15	2340	CCCCCCn1cc[n+](C)c1.O=S(=O)([N-]S(=O)(=O)C(F)(F)F)C(F)(F)F	0.445	CCCCCCn1cc[n+](C)c1	O=S(=O)([N-]S(=O)(=O)C(F)(F)F)C(F)(F)F	CCCCCCn1cc[n+](C)c1.O=S(=O)([N-]S(=O)(=O)C(F)(F)F)C(F)(F)F
298.15	2000	CCCCCCCCCC[n+]1ccn(C)c1.O=S(=O)([N-]S(=O)(=O)C(F)(F)F)C(F)(F)F	0.443	CCCCCCCCCC[n+]1ccn(C)c1	O=S(=O)([N-]S(=O)(=O)C(F)(F)F)C(F)(F)F	CCCCCCCCCC[n+]1ccn(C)c1.O=S(=O)([N-]S(=O)(=O)C(F)(F)F)C(F)(F)F
298.15	77.9	CCCC[n+]1ccn(C)c1.NCC(=O)[O-]	0.435826	CCCC[n+]1ccn(C)c1	NCC(=O)[O-]	CCCC[n+]1ccn(C)c1.NCC(=O)[O-]
298.15	4275	COCC[n+]1ccn(C)c1.F[P-](F)(F)(F)(F)F	0.43192	COCC[n+]1ccn(C)c1	F[P-](F)(F)(F)(F)F	COCC[n+]1ccn(C)c1.F[P-](F)(F)(F)(F)F
298.15	2818.5	O=S(=O)(NS(=O)(=O)C(F)(F)F)C(F)(F)F.OCC[n+]1ccccc1	0.431	OCC[n+]1ccccc1	OCC[n+]1ccccc1	OCC[n+]1ccccc1.OCC[n+]1ccccc1
298.15	2112.9	CC[n+]1ccn(C)c1.N#C[B-](C#N)(C#N)C#N	0.43	CC[n+]1ccn(C)c1	N#C[B-](C#N)(C#N)C#N	CC[n+]1ccn(C)c1.N#C[B-](C#N)(C#N)C#N
298.15	350	CC(N)C(=O)[O-].CCCC[n+]1ccn(C)c1	0.428535	CCCC[n+]1ccn(C)c1	CC(N)C(=O)[O-]	CCCC[n+]1ccn(C)c1.CC(N)C(=O)[O-]
298.15	2000	CCCCCCCCn1cc[n+](C)c1.O=S(=O)(NS(=O)(=O)C(F)(F)F)C(F)(F)F	0.428	CCCCCCCCn1cc[n+](C)c1	O=S(=O)(NS(=O)(=O)C(F)(F)F)C(F)(F)F	CCCCCCCCn1cc[n+](C)c1.O=S(=O)(NS(=O)(=O)C(F)(F)F)C(F)(F)F
298.15	1760	CCCC[n+]1ccc(C)cc1.N#C[C-](C#N)C#N	0.427	CCCC[n+]1ccc(C)cc1	N#C[C-](C#N)C#N	CCCC[n+]1ccc(C)cc1.N#C[C-](C#N)C#N
298.15	2564.8	CC[NH+]1C=CN=C1.O=S(=O)([N-]S(=O)(=O)C(F)(F)F)C(F)(F)F	0.427	CC[NH+]1C=CN=C1	O=S(=O)([N-]S(=O)(=O)C(F)(F)F)C(F)(F)F	CC[NH+]1C=CN=C1.O=S(=O)([N-]S(=O)(=O)C(F)(F)F)C(F)(F)F
298.15	1992	CCCCCCn1cc[n+](C)c1.O=S(=O)([N-]S(=O)(=O)C(F)(F)F)C(F)(F)F	0.4265	CCCCCCn1cc[n+](C)c1	O=S(=O)([N-]S(=O)(=O)C(F)(F)F)C(F)(F)F	CCCCCCn1cc[n+](C)c1.O=S(=O)([N-]S(=O)(=O)C(F)(F)F)C(F)(F)F
298.15	400	CC(C)C(N)C(=O)[O-].CCCC[n+]1ccn(C)c1	0.419765	CCCC[n+]1ccn(C)c1	CC(C)C(N)C(=O)[O-]	CCCC[n+]1ccn(C)c1.CC(C)C(N)C(=O)[O-]
298.15	2237.6	CCC[N+]1(C)CCCC1.O=S(=O)([N-]S(=O)(=O)C(F)(F)F)C(F)(F)F	0.418	CCC[N+]1(C)CCCC1	O=S(=O)([N-]S(=O)(=O)C(F)(F)F)C(F)(F)F	CCC[N+]1(C)CCCC1.O=S(=O)([N-]S(=O)(=O)C(F)(F)F)C(F)(F)F
298.15	2270.4	CCn1cc[n+](C)c1.O=S(=O)([N-]S(=O)(=O)C(F)(F)F)C(F)(F)F	0.418	CCn1cc[n+](C)c1	O=S(=O)([N-]S(=O)(=O)C(F)(F)F)C(F)(F)F	CCn1cc[n+](C)c1.O=S(=O)([N-]S(=O)(=O)C(F)(F)F)C(F)(F)F
298.15	2000	CCCCCCn1cc[n+](C)c1.O=S(=O)([N-]S(=O)(=O)C(F)(F)F)C(F)(F)F	0.415	CCCCCCn1cc[n+](C)c1	O=S(=O)([N-]S(=O)(=O)C(F)(F)F)C(F)(F)F	CCCCCCn1cc[n+](C)c1.O=S(=O)([N-]S(=O)(=O)C(F)(F)F)C(F)(F)F
298.15	1979.3	CCCCCCn1cc[n+](C)c1.O=S(=O)([N-]S(=O)(=O)C(F)(F)F)C(F)(F)F	0.4121	CCCCCCn1cc[n+](C)c1	O=S(=O)([N-]S(=O)(=O)C(F)(F)F)C(F)(F)F	CCCCCCn1cc[n+](C)c1.O=S(=O)([N-]S(=O)(=O)C(F)(F)F)C(F)(F)F
298.15	3935	COCC[n+]1ccn(C)c1.F[P-](F)(F)(F)(F)F	0.411694	COCC[n+]1ccn(C)c1	F[P-](F)(F)(F)(F)F	COCC[n+]1ccn(C)c1.F[P-](F)(F)(F)(F)F
298.15	300	CC(N)C(=O)[O-].CCCC[n+]1ccn(C)c1	0.411094	CCCC[n+]1ccn(C)c1	CC(N)C(=O)[O-]	CCCC[n+]1ccn(C)c1.CC(N)C(=O)[O-]
298.15	3670	CCCCCCCCn1cc[n+](C)c1.O=[N+]([O-])[O-]	0.410828	CCCCCCCCn1cc[n+](C)c1	O=[N+]([O-])[O-]	CCCCCCCCn1cc[n+](C)c1.O=[N+]([O-])[O-]
298.15	2940	CCCC[n+]1ccn(C)c1.F[B-](F)(F)F	0.40967	CCCC[n+]1ccn(C)c1	F[B-](F)(F)F	CCCC[n+]1ccn(C)c1.F[B-](F)(F)F
298.15	2530.6	COC[N+]1(C)CCCC1.O=S(=O)(F)[N-]S(=O)(=O)F	0.406	COC[N+]1(C)CCCC1	O=S(=O)(F)[N-]S(=O)(=O)F	COC[N+]1(C)CCCC1.O=S(=O)(F)[N-]S(=O)(=O)F
298.15	1290	CCCCCCn1cc[n+](C)c1.FC(F)(F)C(F)(F)C(F)(F)[P-](F)(F)(F)(C(F)(F)C(F)(F)C(F)(F)F)C(F)(F)C(F)(F)C(F)(F)F	0.405	CCCCCCn1cc[n+](C)c1	FC(F)(F)C(F)(F)C(F)(F)[P-](F)(F)(F)(C(F)(F)C(F)(F)C(F)(F)F)C(F)(F)C(F)(F)C(F)(F)F	CCCCCCn1cc[n+](C)c1.FC(F)(F)C(F)(F)C(F)(F)[P-](F)(F)(F)(C(F)(F)C(F)(F)C(F)(F)F)C(F)(F)C(F)(F)C(F)(F)F
298.15	1878.4	CCCCCCC[N+](C)(C)CC.O=S(=O)([N-]S(=O)(=O)C(F)(F)F)C(F)(F)F	0.405	CCCCCCC[N+](C)(C)CC	O=S(=O)([N-]S(=O)(=O)C(F)(F)F)C(F)(F)F	CCCCCCC[N+](C)(C)CC.O=S(=O)([N-]S(=O)(=O)C(F)(F)F)C(F)(F)F
298.15	2070	CCn1cc[n+](C)c1.O=S(=O)([N-]S(=O)(=O)C(F)(F)F)C(F)(F)F	0.404	CCn1cc[n+](C)c1	O=S(=O)([N-]S(=O)(=O)C(F)(F)F)C(F)(F)F	CCn1cc[n+](C)c1.O=S(=O)([N-]S(=O)(=O)C(F)(F)F)C(F)(F)F
298.15	1973	COCC[NH+]1C=CN(C)C1.O=S(=O)([N-]S(=O)(=O)C(F)(F)F)C(F)(F)F	0.403468	COCC[NH+]1C=CN(C)C1	O=S(=O)([N-]S(=O)(=O)C(F)(F)F)C(F)(F)F	COCC[NH+]1C=CN(C)C1.O=S(=O)([N-]S(=O)(=O)C(F)(F)F)C(F)(F)F
298.15	2030	CCCCCC[N+]1(C)CCCC1.O=S(=O)(NS(=O)(=O)C(F)(F)F)C(F)(F)F	0.403	CCCCCC[N+]1(C)CCCC1	O=S(=O)(NS(=O)(=O)C(F)(F)F)C(F)(F)F	CCCCCC[N+]1(C)CCCC1.O=S(=O)(NS(=O)(=O)C(F)(F)F)C(F)(F)F
298.15	2000	CCCCn1cc[n+](C)c1.FC(F)(F)C(F)(F)[P-](F)(F)(F)(C(F)(F)C(F)(F)F)C(F)(F)C(F)(F)F	0.403	CCCCn1cc[n+](C)c1	FC(F)(F)C(F)(F)[P-](F)(F)(F)(C(F)(F)C(F)(F)F)C(F)(F)C(F)(F)F	CCCCn1cc[n+](C)c1.FC(F)(F)C(F)(F)[P-](F)(F)(F)(C(F)(F)C(F)(F)F)C(F)(F)C(F)(F)F
298.15	350	CC(C)C(N)C(=O)[O-].CCCC[n+]1ccn(C)c1	0.402775	CCCC[n+]1ccn(C)c1	CC(C)C(N)C(=O)[O-]	CCCC[n+]1ccn(C)c1.CC(C)C(N)C(=O)[O-]
298.15	2000	CCCC[N+]1(C)CCCC1.O=S(=O)([N-]S(=O)(=O)C(F)(F)F)C(F)(F)F	0.402	CCCC[N+]1(C)CCCC1	O=S(=O)([N-]S(=O)(=O)C(F)(F)F)C(F)(F)F	CCCC[N+]1(C)CCCC1.O=S(=O)([N-]S(=O)(=O)C(F)(F)F)C(F)(F)F
298.15	3570	CCCC[n+]1ccn(C)c1.F[B-](F)(F)F	0.4005	CCCC[n+]1ccn(C)c1	F[B-](F)(F)F	CCCC[n+]1ccn(C)c1.F[B-](F)(F)F
298.15	1781	CC[N+](C)(C)CCOCCOC.O=S(=O)(NS(=O)(=O)C(F)(F)F)C(F)(F)F	0.4	CC[N+](C)(C)CCOCCOC	O=S(=O)(NS(=O)(=O)C(F)(F)F)C(F)(F)F	CC[N+](C)(C)CCOCCOC.O=S(=O)(NS(=O)(=O)C(F)(F)F)C(F)(F)F
298.15	2015	CCCCCCn1cc[n+](C)c1.O=S(=O)([N-]S(=O)(=O)C(F)(F)F)C(F)(F)F	0.396	CCCCCCn1cc[n+](C)c1	O=S(=O)([N-]S(=O)(=O)C(F)(F)F)C(F)(F)F	CCCCCCn1cc[n+](C)c1.O=S(=O)([N-]S(=O)(=O)C(F)(F)F)C(F)(F)F
298.15	1500	CCCCn1cc[n+](C)c1.O=S(=O)([N-]S(=O)(=O)C(F)(F)F)C(F)(F)F	0.391	CCCCn1cc[n+](C)c1	O=S(=O)([N-]S(=O)(=O)C(F)(F)F)C(F)(F)F	CCCCn1cc[n+](C)c1.O=S(=O)([N-]S(=O)(=O)C(F)(F)F)C(F)(F)F
298.15	1800	CCCCCC[N+]1(C)CCCC1.O=S(=O)(NS(=O)(=O)C(F)(F)F)C(F)(F)F	0.39	CCCCCC[N+]1(C)CCCC1	O=S(=O)(NS(=O)(=O)C(F)(F)F)C(F)(F)F	CCCCCC[N+]1(C)CCCC1.O=S(=O)(NS(=O)(=O)C(F)(F)F)C(F)(F)F
298.15	2028	CCC[N+]1(C)CCCC1.O=S(=O)([N-]S(=O)(=O)C(F)(F)F)C(F)(F)F	0.389	CCC[N+]1(C)CCCC1	O=S(=O)([N-]S(=O)(=O)C(F)(F)F)C(F)(F)F	CCC[N+]1(C)CCCC1.O=S(=O)([N-]S(=O)(=O)C(F)(F)F)C(F)(F)F
298.15	250	CC(N)C(=O)[O-].CCCC[n+]1ccn(C)c1	0.388841	CCCC[n+]1ccn(C)c1	CC(N)C(=O)[O-]	CCCC[n+]1ccn(C)c1.CC(N)C(=O)[O-]
298.15	1200	CCCCCCn1cc[n+](C)c1.FC(F)(F)C(F)(F)C(F)(F)[P-](F)(F)(F)(C(F)(F)C(F)(F)C(F)(F)F)C(F)(F)C(F)(F)C(F)(F)F	0.385	CCCCCCn1cc[n+](C)c1	FC(F)(F)C(F)(F)C(F)(F)[P-](F)(F)(F)(C(F)(F)C(F)(F)C(F)(F)F)C(F)(F)C(F)(F)C(F)(F)F	CCCCCCn1cc[n+](C)c1.FC(F)(F)C(F)(F)C(F)(F)[P-](F)(F)(F)(C(F)(F)C(F)(F)C(F)(F)F)C(F)(F)C(F)(F)C(F)(F)F
298.15	3478	COCC[n+]1ccn(C)c1.F[P-](F)(F)(F)(F)F	0.383321	COCC[n+]1ccn(C)c1	F[P-](F)(F)(F)(F)F	COCC[n+]1ccn(C)c1.F[P-](F)(F)(F)(F)F
298.15	1837.8	CCCCn1cc[n+](C)c1.O=S(=O)([N-]S(=O)(=O)C(F)(F)F)C(F)(F)F	0.382	CCCCn1cc[n+](C)c1	O=S(=O)([N-]S(=O)(=O)C(F)(F)F)C(F)(F)F	CCCCn1cc[n+](C)c1.O=S(=O)([N-]S(=O)(=O)C(F)(F)F)C(F)(F)F
298.15	1749.4	CCCCCCn1cc[n+](C)c1.O=S(=O)([N-]S(=O)(=O)C(F)(F)F)C(F)(F)F	0.38045	CCCCCCn1cc[n+](C)c1	O=S(=O)([N-]S(=O)(=O)C(F)(F)F)C(F)(F)F	CCCCCCn1cc[n+](C)c1.O=S(=O)([N-]S(=O)(=O)C(F)(F)F)C(F)(F)F
298.15	300	CC(C)C(N)C(=O)[O-].CCCC[n+]1ccn(C)c1	0.379496	CCCC[n+]1ccn(C)c1	CC(C)C(N)C(=O)[O-]	CCCC[n+]1ccn(C)c1.CC(C)C(N)C(=O)[O-]
298.15	1997	CCCC[N+]1(C)CCCC1.O=S(=O)([N-]S(=O)(=O)C(F)(F)F)C(F)(F)F	0.379	CCCC[N+]1(C)CCCC1	O=S(=O)([N-]S(=O)(=O)C(F)(F)F)C(F)(F)F	CCCC[N+]1(C)CCCC1.O=S(=O)([N-]S(=O)(=O)C(F)(F)F)C(F)(F)F
298.15	58.8	CCCC[n+]1ccn(C)c1.NCC(=O)[O-]	0.378299	CCCC[n+]1ccn(C)c1	NCC(=O)[O-]	CCCC[n+]1ccn(C)c1.NCC(=O)[O-]
298.15	1906	CC[N+](C)(C)CCOC(C)=O.O=S(=O)(NS(=O)(=O)C(F)(F)F)C(F)(F)F	0.378	CC[N+](C)(C)CCOC(C)=O	O=S(=O)(NS(=O)(=O)C(F)(F)F)C(F)(F)F	CC[N+](C)(C)CCOC(C)=O.O=S(=O)(NS(=O)(=O)C(F)(F)F)C(F)(F)F
298.15	3200	CCCCCCCCn1cc[n+](C)c1.O=[N+]([O-])[O-]	0.377563	CCCCCCCCn1cc[n+](C)c1	O=[N+]([O-])[O-]	CCCCCCCCn1cc[n+](C)c1.O=[N+]([O-])[O-]
298.15	1913.1	CCC[N+]1(C)CCCC1.O=S(=O)([N-]S(=O)(=O)C(F)(F)F)C(F)(F)F	0.376	CCC[N+]1(C)CCCC1	O=S(=O)([N-]S(=O)(=O)C(F)(F)F)C(F)(F)F	CCC[N+]1(C)CCCC1.O=S(=O)([N-]S(=O)(=O)C(F)(F)F)C(F)(F)F
298.15	1800.1	CCCC[N+]1(C)CCCC1.O=S(=O)([N-]S(=O)(=O)C(F)(F)F)C(F)(F)F	0.374	CCCC[N+]1(C)CCCC1	O=S(=O)([N-]S(=O)(=O)C(F)(F)F)C(F)(F)F	CCCC[N+]1(C)CCCC1.O=S(=O)([N-]S(=O)(=O)C(F)(F)F)C(F)(F)F
298.15	1500	CCCCCCCCCC[n+]1ccn(C)c1.O=S(=O)([N-]S(=O)(=O)C(F)(F)F)C(F)(F)F	0.369	CCCCCCCCCC[n+]1ccn(C)c1	O=S(=O)([N-]S(=O)(=O)C(F)(F)F)C(F)(F)F	CCCCCCCCCC[n+]1ccn(C)c1.O=S(=O)([N-]S(=O)(=O)C(F)(F)F)C(F)(F)F
298.15	1300	CCCCCCn1cc[n+](C)c1.FC(F)(F)C(F)(F)[P-](F)(F)(F)(C(F)(F)C(F)(F)F)C(F)(F)C(F)(F)F	0.368	CCCCCCn1cc[n+](C)c1	FC(F)(F)C(F)(F)[P-](F)(F)(F)(C(F)(F)C(F)(F)F)C(F)(F)C(F)(F)F	CCCCCCn1cc[n+](C)c1.FC(F)(F)C(F)(F)[P-](F)(F)(F)(C(F)(F)C(F)(F)F)C(F)(F)C(F)(F)F
298.15	2056.6	CC[NH+]1C=CN=C1.O=S(=O)([N-]S(=O)(=O)C(F)(F)F)C(F)(F)F	0.368	CC[NH+]1C=CN=C1	O=S(=O)([N-]S(=O)(=O)C(F)(F)F)C(F)(F)F	CC[NH+]1C=CN=C1.O=S(=O)([N-]S(=O)(=O)C(F)(F)F)C(F)(F)F
298.15	1800	CCC[N+]1(C)CCCC1.O=S(=O)([N-]S(=O)(=O)C(F)(F)F)C(F)(F)F	0.367	CCC[N+]1(C)CCCC1	O=S(=O)([N-]S(=O)(=O)C(F)(F)F)C(F)(F)F	CCC[N+]1(C)CCCC1.O=S(=O)([N-]S(=O)(=O)C(F)(F)F)C(F)(F)F
298.15	2197.3	O=S(=O)(NS(=O)(=O)C(F)(F)F)C(F)(F)F.OCC[n+]1ccccc1	0.367	OCC[n+]1ccccc1	OCC[n+]1ccccc1	OCC[n+]1ccccc1.OCC[n+]1ccccc1
298.15	1667.2	CC[n+]1ccn(C)c1.N#C[B-](C#N)(C#N)C#N	0.366	CC[n+]1ccn(C)c1	N#C[B-](C#N)(C#N)C#N	CC[n+]1ccn(C)c1.N#C[B-](C#N)(C#N)C#N
298.15	1090	CCCCCCn1cc[n+](C)c1.FC(F)(F)C(F)(F)C(F)(F)[P-](F)(F)(F)(C(F)(F)C(F)(F)C(F)(F)F)C(F)(F)C(F)(F)C(F)(F)F	0.364	CCCCCCn1cc[n+](C)c1	FC(F)(F)C(F)(F)C(F)(F)[P-](F)(F)(F)(C(F)(F)C(F)(F)C(F)(F)F)C(F)(F)C(F)(F)C(F)(F)F	CCCCCCn1cc[n+](C)c1.FC(F)(F)C(F)(F)C(F)(F)[P-](F)(F)(F)(C(F)(F)C(F)(F)C(F)(F)F)C(F)(F)C(F)(F)C(F)(F)F
298.15	1100	CCCCCCn1cc[n+](C)c1.FC(F)(F)C(F)(F)C(F)(F)[P-](F)(F)(F)(C(F)(F)C(F)(F)C(F)(F)F)C(F)(F)C(F)(F)C(F)(F)F	0.364	CCCCCCn1cc[n+](C)c1	FC(F)(F)C(F)(F)C(F)(F)[P-](F)(F)(F)(C(F)(F)C(F)(F)C(F)(F)F)C(F)(F)C(F)(F)C(F)(F)F	CCCCCCn1cc[n+](C)c1.FC(F)(F)C(F)(F)C(F)(F)[P-](F)(F)(F)(C(F)(F)C(F)(F)C(F)(F)F)C(F)(F)C(F)(F)C(F)(F)F
298.15	845	CC(=O)[O-].CC[n+]1ccn(C)c1	0.362	CC[n+]1ccn(C)c1	CC(=O)[O-]	CC[n+]1ccn(C)c1.CC(=O)[O-]
298.15	1500	CCCCCCCCn1cc[n+](C)c1.O=S(=O)(NS(=O)(=O)C(F)(F)F)C(F)(F)F	0.361	CCCCCCCCn1cc[n+](C)c1	O=S(=O)(NS(=O)(=O)C(F)(F)F)C(F)(F)F	CCCCCCCCn1cc[n+](C)c1.O=S(=O)(NS(=O)(=O)C(F)(F)F)C(F)(F)F
298.15	200	CC(N)C(=O)[O-].CCCC[n+]1ccn(C)c1	0.358262	CCCC[n+]1ccn(C)c1	CC(N)C(=O)[O-]	CCCC[n+]1ccn(C)c1.CC(N)C(=O)[O-]
298.15	1992	CCCCCCCCn1cc[n+](C)c1.N#C[C-](C#N)C#N	0.3567	CCCCCCCCn1cc[n+](C)c1	N#C[C-](C#N)C#N	CCCCCCCCn1cc[n+](C)c1.N#C[C-](C#N)C#N
298.15	250	CC(C)C(N)C(=O)[O-].CCCC[n+]1ccn(C)c1	0.356026	CCCC[n+]1ccn(C)c1	CC(C)C(N)C(=O)[O-]	CCCC[n+]1ccn(C)c1.CC(C)C(N)C(=O)[O-]
298.15	2430	CCCC[n+]1ccn(C)c1.F[B-](F)(F)F	0.354712	CCCC[n+]1ccn(C)c1	F[B-](F)(F)F	CCCC[n+]1ccn(C)c1.F[B-](F)(F)F
298.15	1899.4	CCC[N+](C)(CC)CC.O=S(=O)(F)[N-]S(=O)(=O)F	0.354	CCC[N+](C)(CC)CC	O=S(=O)(F)[N-]S(=O)(=O)F	CCC[N+](C)(CC)CC.O=S(=O)(F)[N-]S(=O)(=O)F
298.15	1290	CCCC[n+]1ccc(C)cc1.N#C[C-](C#N)C#N	0.353	CCCC[n+]1ccc(C)cc1	N#C[C-](C#N)C#N	CCCC[n+]1ccc(C)cc1.N#C[C-](C#N)C#N
298.15	1492	CCCCCCn1cc[n+](C)c1.O=S(=O)([N-]S(=O)(=O)C(F)(F)F)C(F)(F)F	0.3501	CCCCCCn1cc[n+](C)c1	O=S(=O)([N-]S(=O)(=O)C(F)(F)F)C(F)(F)F	CCCCCCn1cc[n+](C)c1.O=S(=O)([N-]S(=O)(=O)C(F)(F)F)C(F)(F)F
298.15	1474	CCCCCCCCCC[n+]1ccn(C)c1.O=S(=O)([N-]S(=O)(=O)C(F)(F)F)C(F)(F)F	0.35	CCCCCCCCCC[n+]1ccn(C)c1	O=S(=O)([N-]S(=O)(=O)C(F)(F)F)C(F)(F)F	CCCCCCCCCC[n+]1ccn(C)c1.O=S(=O)([N-]S(=O)(=O)C(F)(F)F)C(F)(F)F
298.15	1500	CCCCCCn1cc[n+](C)c1.O=S(=O)([N-]S(=O)(=O)C(F)(F)F)C(F)(F)F	0.35	CCCCCCn1cc[n+](C)c1	O=S(=O)([N-]S(=O)(=O)C(F)(F)F)C(F)(F)F	CCCCCCn1cc[n+](C)c1.O=S(=O)([N-]S(=O)(=O)C(F)(F)F)C(F)(F)F
298.15	3660	CCCCCCCCN1C=C[NH+](C)C1.N#C[S-]	0.349887	CCCCCCCCN1C=C[NH+](C)C1	N#C[S-]	CCCCCCCCN1C=C[NH+](C)C1.N#C[S-]
298.15	1200	CCCCCCn1cc[n+](C)c1.FC(F)(F)C(F)(F)[P-](F)(F)(F)(C(F)(F)C(F)(F)F)C(F)(F)C(F)(F)F	0.349	CCCCCCn1cc[n+](C)c1	FC(F)(F)C(F)(F)[P-](F)(F)(F)(C(F)(F)C(F)(F)F)C(F)(F)C(F)(F)F	CCCCCCn1cc[n+](C)c1.FC(F)(F)C(F)(F)[P-](F)(F)(F)(C(F)(F)C(F)(F)F)C(F)(F)C(F)(F)F
298.15	1899.9	CCC[N+]1(C)CCCC1.O=S(=O)(F)[N-]S(=O)(=O)F	0.346	CCC[N+]1(C)CCCC1	O=S(=O)(F)[N-]S(=O)(=O)F	CCC[N+]1(C)CCCC1.O=S(=O)(F)[N-]S(=O)(=O)F
298.15	1600	CCCC[N+]1(C)CCCC1.O=S(=O)([N-]S(=O)(=O)C(F)(F)F)C(F)(F)F	0.345	CCCC[N+]1(C)CCCC1	O=S(=O)([N-]S(=O)(=O)C(F)(F)F)C(F)(F)F	CCCC[N+]1(C)CCCC1.O=S(=O)([N-]S(=O)(=O)C(F)(F)F)C(F)(F)F
298.15	1892	CCCCCCCCn1cc[n+](C)c1.N#C[C-](C#N)C#N	0.3442	CCCCCCCCn1cc[n+](C)c1	N#C[C-](C#N)C#N	CCCCCCCCn1cc[n+](C)c1.N#C[C-](C#N)C#N
298.15	1899.7	CCC[N+]1(C)CCCCC1.O=S(=O)(F)NS(=O)(=O)F	0.344	CCC[N+]1(C)CCCCC1	O=S(=O)(F)NS(=O)(=O)F	CCC[N+]1(C)CCCCC1.O=S(=O)(F)NS(=O)(=O)F
298.15	1700	CCCCCCn1cc[n+](C)c1.O=S(=O)([N-]S(=O)(=O)C(F)(F)F)C(F)(F)F	0.343	CCCCCCn1cc[n+](C)c1	O=S(=O)([N-]S(=O)(=O)C(F)(F)F)C(F)(F)F	CCCCCCn1cc[n+](C)c1.O=S(=O)([N-]S(=O)(=O)C(F)(F)F)C(F)(F)F
298.15	1499.6	CCCCCCn1cc[n+](C)c1.O=S(=O)([N-]S(=O)(=O)C(F)(F)F)C(F)(F)F	0.34214	CCCCCCn1cc[n+](C)c1	O=S(=O)([N-]S(=O)(=O)C(F)(F)F)C(F)(F)F	CCCCCCn1cc[n+](C)c1.O=S(=O)([N-]S(=O)(=O)C(F)(F)F)C(F)(F)F
298.15	1415.9	CC[N+](C)(C)CCOCCOC.O=S(=O)(NS(=O)(=O)C(F)(F)F)C(F)(F)F	0.342	CC[N+](C)(C)CCOCCOC	O=S(=O)(NS(=O)(=O)C(F)(F)F)C(F)(F)F	CC[N+](C)(C)CCOCCOC.O=S(=O)(NS(=O)(=O)C(F)(F)F)C(F)(F)F
298.15	1000	CCCCCCn1cc[n+](C)c1.FC(F)(F)C(F)(F)C(F)(F)[P-](F)(F)(F)(C(F)(F)C(F)(F)C(F)(F)F)C(F)(F)C(F)(F)C(F)(F)F	0.341	CCCCCCn1cc[n+](C)c1	FC(F)(F)C(F)(F)C(F)(F)[P-](F)(F)(F)(C(F)(F)C(F)(F)C(F)(F)F)C(F)(F)C(F)(F)C(F)(F)F	CCCCCCn1cc[n+](C)c1.FC(F)(F)C(F)(F)C(F)(F)[P-](F)(F)(F)(C(F)(F)C(F)(F)C(F)(F)F)C(F)(F)C(F)(F)C(F)(F)F
298.15	1993	CCCCCCn1cc[n+](C)c1.N#C[C-](C#N)C#N	0.3388	CCCCCCn1cc[n+](C)c1	N#C[C-](C#N)C#N	CCCCCCn1cc[n+](C)c1.N#C[C-](C#N)C#N
298.15	1500	CCCCn1cc[n+](C)c1.FC(F)(F)C(F)(F)[P-](F)(F)(F)(C(F)(F)C(F)(F)F)C(F)(F)C(F)(F)F	0.338	CCCCn1cc[n+](C)c1	FC(F)(F)C(F)(F)[P-](F)(F)(F)(C(F)(F)C(F)(F)F)C(F)(F)C(F)(F)F	CCCCn1cc[n+](C)c1.FC(F)(F)C(F)(F)[P-](F)(F)(F)(C(F)(F)C(F)(F)F)C(F)(F)C(F)(F)F
298.15	2788	COCC[n+]1ccn(C)c1.F[P-](F)(F)(F)(F)F	0.334628	COCC[n+]1ccn(C)c1	F[P-](F)(F)(F)(F)F	COCC[n+]1ccn(C)c1.F[P-](F)(F)(F)(F)F
298.15	1793	CCCCCCCCn1cc[n+](C)c1.N#C[C-](C#N)C#N	0.3303	CCCCCCCCn1cc[n+](C)c1	N#C[C-](C#N)C#N	CCCCCCCCn1cc[n+](C)c1.N#C[C-](C#N)C#N
298.15	1469.4	CCCCC[N+](C)(C)CC.O=S(=O)([N-]S(=O)(=O)C(F)(F)F)C(F)(F)F	0.33	CCCCC[N+](C)(C)CC	O=S(=O)([N-]S(=O)(=O)C(F)(F)F)C(F)(F)F	CCCCC[N+](C)(C)CC.O=S(=O)([N-]S(=O)(=O)C(F)(F)F)C(F)(F)F
298.15	1100	CCCCCCn1cc[n+](C)c1.FC(F)(F)C(F)(F)[P-](F)(F)(F)(C(F)(F)C(F)(F)F)C(F)(F)C(F)(F)F	0.3285	CCCCCCn1cc[n+](C)c1	FC(F)(F)C(F)(F)[P-](F)(F)(F)(C(F)(F)C(F)(F)F)C(F)(F)C(F)(F)F	CCCCCCn1cc[n+](C)c1.FC(F)(F)C(F)(F)[P-](F)(F)(F)(C(F)(F)C(F)(F)F)C(F)(F)C(F)(F)F
298.15	43.6	CCCC[n+]1ccn(C)c1.NCC(=O)[O-]	0.32718	CCCC[n+]1ccn(C)c1	NCC(=O)[O-]	CCCC[n+]1ccn(C)c1.NCC(=O)[O-]
298.15	2610	CCCCCCCCn1cc[n+](C)c1.O=[N+]([O-])[O-]	0.32626	CCCCCCCCn1cc[n+](C)c1	O=[N+]([O-])[O-]	CCCCCCCCn1cc[n+](C)c1.O=[N+]([O-])[O-]
298.15	1400	CCCCCC[N+]1(C)CCCC1.O=S(=O)(NS(=O)(=O)C(F)(F)F)C(F)(F)F	0.326	CCCCCC[N+]1(C)CCCC1	O=S(=O)(NS(=O)(=O)C(F)(F)F)C(F)(F)F	CCCCCC[N+]1(C)CCCC1.O=S(=O)(NS(=O)(=O)C(F)(F)F)C(F)(F)F
298.15	1699.9	CCC[N+](C)(CC)CC.O=S(=O)(F)[N-]S(=O)(=O)F	0.326	CCC[N+](C)(CC)CC	O=S(=O)(F)[N-]S(=O)(=O)F	CCC[N+](C)(CC)CC.O=S(=O)(F)[N-]S(=O)(=O)F
298.15	1824.7	COC[N+]1(C)CCCC1.O=S(=O)(F)[N-]S(=O)(=O)F	0.326	COC[N+]1(C)CCCC1	O=S(=O)(F)[N-]S(=O)(=O)F	COC[N+]1(C)CCCC1.O=S(=O)(F)[N-]S(=O)(=O)F
298.15	150	CC(N)C(=O)[O-].CCCC[n+]1ccn(C)c1	0.323007	CCCC[n+]1ccn(C)c1	CC(N)C(=O)[O-]	CCCC[n+]1ccn(C)c1.CC(N)C(=O)[O-]
298.15	1793	CCCCCCC[n+]1ccn(C)c1.N#C[C-](C#N)C#N	0.3229	CCCCCCC[n+]1ccn(C)c1	N#C[C-](C#N)C#N	CCCCCCC[n+]1ccn(C)c1.N#C[C-](C#N)C#N
298.15	200	CC(C)C(N)C(=O)[O-].CCCC[n+]1ccn(C)c1	0.321787	CCCC[n+]1ccn(C)c1	CC(C)C(N)C(=O)[O-]	CCCC[n+]1ccn(C)c1.CC(C)C(N)C(=O)[O-]
298.15	1507.4	CC[N+](C)(C)CCOC(C)=O.O=S(=O)(NS(=O)(=O)C(F)(F)F)C(F)(F)F	0.32	CC[N+](C)(C)CCOC(C)=O	O=S(=O)(NS(=O)(=O)C(F)(F)F)C(F)(F)F	CC[N+](C)(C)CCOC(C)=O.O=S(=O)(NS(=O)(=O)C(F)(F)F)C(F)(F)F
298.15	1692	CCCCCCCCn1cc[n+](C)c1.N#C[C-](C#N)C#N	0.3171	CCCCCCCCn1cc[n+](C)c1	N#C[C-](C#N)C#N	CCCCCCCCn1cc[n+](C)c1.N#C[C-](C#N)C#N
298.15	1699.8	CCC[N+]1(C)CCCC1.O=S(=O)(F)[N-]S(=O)(=O)F	0.317	CCC[N+]1(C)CCCC1	O=S(=O)(F)[N-]S(=O)(=O)F	CCC[N+]1(C)CCCC1.O=S(=O)(F)[N-]S(=O)(=O)F
298.15	1786.3	O=S(=O)(NS(=O)(=O)C(F)(F)F)C(F)(F)F.OCC[n+]1ccccc1	0.317	OCC[n+]1ccccc1	OCC[n+]1ccccc1	OCC[n+]1ccccc1.OCC[n+]1ccccc1
298.15	1699.9	CCC[N+]1(C)CCCCC1.O=S(=O)(F)NS(=O)(=O)F	0.316	CCC[N+]1(C)CCCCC1	O=S(=O)(F)NS(=O)(=O)F	CCC[N+]1(C)CCCCC1.O=S(=O)(F)NS(=O)(=O)F
298.15	1476.5	CCC[N+]1(C)CCCC1.O=S(=O)([N-]S(=O)(=O)C(F)(F)F)C(F)(F)F	0.316	CCC[N+]1(C)CCCC1	O=S(=O)([N-]S(=O)(=O)C(F)(F)F)C(F)(F)F	CCC[N+]1(C)CCCC1.O=S(=O)([N-]S(=O)(=O)C(F)(F)F)C(F)(F)F
298.15	1501.9	CCn1cc[n+](C)c1.O=S(=O)([N-]S(=O)(=O)C(F)(F)F)C(F)(F)F	0.316	CCn1cc[n+](C)c1	O=S(=O)([N-]S(=O)(=O)C(F)(F)F)C(F)(F)F	CCn1cc[n+](C)c1.O=S(=O)([N-]S(=O)(=O)C(F)(F)F)C(F)(F)F
298.15	1655.8	CC[NH+]1C=CN=C1.O=S(=O)([N-]S(=O)(=O)C(F)(F)F)C(F)(F)F	0.314	CC[NH+]1C=CN=C1	O=S(=O)([N-]S(=O)(=O)C(F)(F)F)C(F)(F)F	CC[NH+]1C=CN=C1.O=S(=O)([N-]S(=O)(=O)C(F)(F)F)C(F)(F)F
298.15	2010	CCCCCCCCCC[n+]1ccn(C)c1.O=S(=O)([N-]S(=O)(=O)C(F)(F)F)C(F)(F)F	0.312	CCCCCCCCCC[n+]1ccn(C)c1	O=S(=O)([N-]S(=O)(=O)C(F)(F)F)C(F)(F)F	CCCCCCCCCC[n+]1ccn(C)c1.O=S(=O)([N-]S(=O)(=O)C(F)(F)F)C(F)(F)F
298.15	254	CC(=O)[O-].CC[n+]1ccn(C)c1	0.308	CC[n+]1ccn(C)c1	CC(=O)[O-]	CC[n+]1ccn(C)c1.CC(=O)[O-]
298.15	998	CCCCCCn1cc[n+](C)c1.FC(F)(F)C(F)(F)[P-](F)(F)(F)(C(F)(F)C(F)(F)F)C(F)(F)C(F)(F)F	0.306	CCCCCCn1cc[n+](C)c1	FC(F)(F)C(F)(F)[P-](F)(F)(F)(C(F)(F)C(F)(F)F)C(F)(F)C(F)(F)F	CCCCCCn1cc[n+](C)c1.FC(F)(F)C(F)(F)[P-](F)(F)(F)(C(F)(F)C(F)(F)F)C(F)(F)C(F)(F)F
298.15	3000	CCCCCCCCN1C=C[NH+](C)C1.N#C[S-]	0.305349	CCCCCCCCN1C=C[NH+](C)C1	N#C[S-]	CCCCCCCCN1C=C[NH+](C)C1.N#C[S-]
298.15	847	CCCCCCn1cc[n+](C)c1.FC(F)(F)C(F)(F)C(F)(F)[P-](F)(F)(F)(C(F)(F)C(F)(F)C(F)(F)F)C(F)(F)C(F)(F)C(F)(F)F	0.305	CCCCCCn1cc[n+](C)c1	FC(F)(F)C(F)(F)C(F)(F)[P-](F)(F)(F)(C(F)(F)C(F)(F)C(F)(F)F)C(F)(F)C(F)(F)C(F)(F)F	CCCCCCn1cc[n+](C)c1.FC(F)(F)C(F)(F)C(F)(F)[P-](F)(F)(F)(C(F)(F)C(F)(F)C(F)(F)F)C(F)(F)C(F)(F)C(F)(F)F
298.15	2208	CCCC[n+]1ccn(C)c1.F[B-](F)(F)F	0.305	CCCC[n+]1ccn(C)c1	F[B-](F)(F)F	CCCC[n+]1ccn(C)c1.F[B-](F)(F)F
298.15	1593	CCCCCCCCn1cc[n+](C)c1.N#C[C-](C#N)C#N	0.3025	CCCCCCCCn1cc[n+](C)c1	N#C[C-](C#N)C#N	CCCCCCCCn1cc[n+](C)c1.N#C[C-](C#N)C#N
298.15	1192	CCCCCCn1cc[n+](C)c1.O=S(=O)([N-]S(=O)(=O)C(F)(F)F)C(F)(F)F	0.2972	CCCCCCn1cc[n+](C)c1	O=S(=O)([N-]S(=O)(=O)C(F)(F)F)C(F)(F)F	CCCCCCn1cc[n+](C)c1.O=S(=O)([N-]S(=O)(=O)C(F)(F)F)C(F)(F)F
298.15	1500	CCC[N+](C)(CC)CC.O=S(=O)(F)[N-]S(=O)(=O)F	0.296	CCC[N+](C)(CC)CC	O=S(=O)(F)[N-]S(=O)(=O)F	CCC[N+](C)(CC)CC.O=S(=O)(F)[N-]S(=O)(=O)F
298.15	1300	CCCCn1cc[n+](C)c1.O=S(=O)([N-]S(=O)(=O)C(F)(F)F)C(F)(F)F	0.294	CCCCn1cc[n+](C)c1	O=S(=O)([N-]S(=O)(=O)C(F)(F)F)C(F)(F)F	CCCCn1cc[n+](C)c1.O=S(=O)([N-]S(=O)(=O)C(F)(F)F)C(F)(F)F
298.15	1176.9	CCCCCCC[N+](C)(C)CC.O=S(=O)([N-]S(=O)(=O)C(F)(F)F)C(F)(F)F	0.292	CCCCCCC[N+](C)(C)CC	O=S(=O)([N-]S(=O)(=O)C(F)(F)F)C(F)(F)F	CCCCCCC[N+](C)(C)CC.O=S(=O)([N-]S(=O)(=O)C(F)(F)F)C(F)(F)F
298.15	1199.5	CCCCCCn1cc[n+](C)c1.O=S(=O)([N-]S(=O)(=O)C(F)(F)F)C(F)(F)F	0.29152	CCCCCCn1cc[n+](C)c1	O=S(=O)([N-]S(=O)(=O)C(F)(F)F)C(F)(F)F	CCCCCCn1cc[n+](C)c1.O=S(=O)([N-]S(=O)(=O)C(F)(F)F)C(F)(F)F
298.15	1200	CCCCCC[N+]1(C)CCCC1.O=S(=O)(NS(=O)(=O)C(F)(F)F)C(F)(F)F	0.29	CCCCCC[N+]1(C)CCCC1	O=S(=O)(NS(=O)(=O)C(F)(F)F)C(F)(F)F	CCCCCC[N+]1(C)CCCC1.O=S(=O)(NS(=O)(=O)C(F)(F)F)C(F)(F)F
298.15	1899.5	CCCC[n+]1ccn(C)c1.F[P-](F)(F)(F)(F)F	0.29	CCCC[n+]1ccn(C)c1	F[P-](F)(F)(F)(F)F	CCCC[n+]1ccn(C)c1.F[P-](F)(F)(F)(F)F
298.15	1880	CCCC[n+]1ccn(C)c1.F[B-](F)(F)F	0.289955	CCCC[n+]1ccn(C)c1	F[B-](F)(F)F	CCCC[n+]1ccn(C)c1.F[B-](F)(F)F
298.15	2000	CCCC[n+]1ccn(C)c1.F[P-](F)(F)(F)(F)F	0.289	CCCC[n+]1ccn(C)c1	F[P-](F)(F)(F)(F)F	CCCC[n+]1ccn(C)c1.F[P-](F)(F)(F)(F)F
298.15	1500.6	CCC[N+]1(C)CCCC1.O=S(=O)(F)[N-]S(=O)(=O)F	0.288	CCC[N+]1(C)CCCC1	O=S(=O)(F)[N-]S(=O)(=O)F	CCC[N+]1(C)CCCC1.O=S(=O)(F)[N-]S(=O)(=O)F
298.15	1493	CCCCCCCCn1cc[n+](C)c1.N#C[C-](C#N)C#N	0.2874	CCCCCCCCn1cc[n+](C)c1	N#C[C-](C#N)C#N	CCCCCCCCn1cc[n+](C)c1.N#C[C-](C#N)C#N
298.15	1499.9	CCC[N+]1(C)CCCCC1.O=S(=O)(F)NS(=O)(=O)F	0.287	CCC[N+]1(C)CCCCC1	O=S(=O)(F)NS(=O)(=O)F	CCC[N+]1(C)CCCCC1.O=S(=O)(F)NS(=O)(=O)F
298.15	1496.9	COC[N+]1(C)CCCC1.O=S(=O)(F)[N-]S(=O)(=O)F	0.282	COC[N+]1(C)CCCC1	O=S(=O)(F)[N-]S(=O)(=O)F	COC[N+]1(C)CCCC1.O=S(=O)(F)[N-]S(=O)(=O)F
298.15	1235	CCn1cc[n+](C)c1.O=S(=O)([N-]S(=O)(=O)C(F)(F)F)C(F)(F)F	0.28	CCn1cc[n+](C)c1	O=S(=O)([N-]S(=O)(=O)C(F)(F)F)C(F)(F)F	CCn1cc[n+](C)c1.O=S(=O)([N-]S(=O)(=O)C(F)(F)F)C(F)(F)F
298.15	1200	CCCCn1cc[n+](C)c1.O=S(=O)([N-]S(=O)(=O)C(F)(F)F)C(F)(F)F	0.2775	CCCCn1cc[n+](C)c1	O=S(=O)([N-]S(=O)(=O)C(F)(F)F)C(F)(F)F	CCCCn1cc[n+](C)c1.O=S(=O)([N-]S(=O)(=O)C(F)(F)F)C(F)(F)F
298.15	1200.1	CCCC[N+]1(C)CCCC1.O=S(=O)([N-]S(=O)(=O)C(F)(F)F)C(F)(F)F	0.276	CCCC[N+]1(C)CCCC1	O=S(=O)([N-]S(=O)(=O)C(F)(F)F)C(F)(F)F	CCCC[N+]1(C)CCCC1.O=S(=O)([N-]S(=O)(=O)C(F)(F)F)C(F)(F)F
298.15	1000	CCCCCCCCCC[n+]1ccn(C)c1.O=S(=O)([N-]S(=O)(=O)C(F)(F)F)C(F)(F)F	0.276	CCCCCCCCCC[n+]1ccn(C)c1	O=S(=O)([N-]S(=O)(=O)C(F)(F)F)C(F)(F)F	CCCCCCCCCC[n+]1ccn(C)c1.O=S(=O)([N-]S(=O)(=O)C(F)(F)F)C(F)(F)F
298.15	150	CC(C)C(N)C(=O)[O-].CCCC[n+]1ccn(C)c1	0.273469	CCCC[n+]1ccn(C)c1	CC(C)C(N)C(=O)[O-]	CCCC[n+]1ccn(C)c1.CC(C)C(N)C(=O)[O-]
298.15	1392	CCCCCCCCn1cc[n+](C)c1.N#C[C-](C#N)C#N	0.2721	CCCCCCCCn1cc[n+](C)c1	N#C[C-](C#N)C#N	CCCCCCCCn1cc[n+](C)c1.N#C[C-](C#N)C#N
298.15	852	CCCCCCn1cc[n+](C)c1.FC(F)(F)C(F)(F)[P-](F)(F)(F)(C(F)(F)C(F)(F)F)C(F)(F)C(F)(F)F	0.272	CCCCCCn1cc[n+](C)c1	FC(F)(F)C(F)(F)[P-](F)(F)(F)(C(F)(F)C(F)(F)F)C(F)(F)C(F)(F)F	CCCCCCn1cc[n+](C)c1.FC(F)(F)C(F)(F)[P-](F)(F)(F)(C(F)(F)C(F)(F)F)C(F)(F)C(F)(F)F
298.15	1300	CCn1cc[n+](C)c1.O=S(=O)([N-]S(=O)(=O)C(F)(F)F)C(F)(F)F	0.271	CCn1cc[n+](C)c1	O=S(=O)([N-]S(=O)(=O)C(F)(F)F)C(F)(F)F	CCn1cc[n+](C)c1.O=S(=O)([N-]S(=O)(=O)C(F)(F)F)C(F)(F)F
298.15	101.7	CC(N)C(=O)[O-].CCCC[n+]1ccn(C)c1	0.270104	CCCC[n+]1ccn(C)c1	CC(N)C(=O)[O-]	CCCC[n+]1ccn(C)c1.CC(N)C(=O)[O-]
298.15	1000	CCCCCCCCn1cc[n+](C)c1.O=S(=O)(NS(=O)(=O)C(F)(F)F)C(F)(F)F	0.269	CCCCCCCCn1cc[n+](C)c1	O=S(=O)(NS(=O)(=O)C(F)(F)F)C(F)(F)F	CCCCCCCCn1cc[n+](C)c1.O=S(=O)(NS(=O)(=O)C(F)(F)F)C(F)(F)F
298.15	1280	CCn1cc[n+](C)c1.O=S(=O)([N-]S(=O)(=O)C(F)(F)F)C(F)(F)F	0.2681	CCn1cc[n+](C)c1	O=S(=O)([N-]S(=O)(=O)C(F)(F)F)C(F)(F)F	CCn1cc[n+](C)c1.O=S(=O)([N-]S(=O)(=O)C(F)(F)F)C(F)(F)F
298.15	1980	CCCCCCCCn1cc[n+](C)c1.O=[N+]([O-])[O-]	0.26776	CCCCCCCCn1cc[n+](C)c1	O=[N+]([O-])[O-]	CCCCCCCCn1cc[n+](C)c1.O=[N+]([O-])[O-]
298.15	1300	CCCC[N+]1(C)CCCC1.O=S(=O)([N-]S(=O)(=O)C(F)(F)F)C(F)(F)F	0.267	CCCC[N+]1(C)CCCC1	O=S(=O)([N-]S(=O)(=O)C(F)(F)F)C(F)(F)F	CCCC[N+]1(C)CCCC1.O=S(=O)([N-]S(=O)(=O)C(F)(F)F)C(F)(F)F
298.15	1070	CCCC[N+]1(C)CCCC1.N#C[C-](C#N)C#N	0.265	CCCC[N+]1(C)CCCC1	N#C[C-](C#N)C#N	CCCC[N+]1(C)CCCC1.N#C[C-](C#N)C#N
298.15	704	CCCCCCn1cc[n+](C)c1.FC(F)(F)C(F)(F)C(F)(F)[P-](F)(F)(F)(C(F)(F)C(F)(F)C(F)(F)F)C(F)(F)C(F)(F)C(F)(F)F	0.265	CCCCCCn1cc[n+](C)c1	FC(F)(F)C(F)(F)C(F)(F)[P-](F)(F)(F)(C(F)(F)C(F)(F)C(F)(F)F)C(F)(F)C(F)(F)C(F)(F)F	CCCCCCn1cc[n+](C)c1.FC(F)(F)C(F)(F)C(F)(F)[P-](F)(F)(F)(C(F)(F)C(F)(F)C(F)(F)F)C(F)(F)C(F)(F)C(F)(F)F
298.15	1052	COCC[NH+]1C=CN(C)C1.O=S(=O)([N-]S(=O)(=O)C(F)(F)F)C(F)(F)F	0.264627	COCC[NH+]1C=CN(C)C1	O=S(=O)([N-]S(=O)(=O)C(F)(F)F)C(F)(F)F	COCC[NH+]1C=CN(C)C1.O=S(=O)([N-]S(=O)(=O)C(F)(F)F)C(F)(F)F
298.15	2018	COCC[n+]1ccn(C)c1.F[P-](F)(F)(F)(F)F	0.264481	COCC[n+]1ccn(C)c1	F[P-](F)(F)(F)(F)F	COCC[n+]1ccn(C)c1.F[P-](F)(F)(F)(F)F
298.15	990.1	CC[N+](C)(C)CCOCCOC.O=S(=O)(NS(=O)(=O)C(F)(F)F)C(F)(F)F	0.264	CC[N+](C)(C)CCOCCOC	O=S(=O)(NS(=O)(=O)C(F)(F)F)C(F)(F)F	CC[N+](C)(C)CCOCCOC.O=S(=O)(NS(=O)(=O)C(F)(F)F)C(F)(F)F
298.15	1000	CCCCn1cc[n+](C)c1.O=S(=O)([N-]S(=O)(=O)C(F)(F)F)C(F)(F)F	0.261	CCCCn1cc[n+](C)c1	O=S(=O)([N-]S(=O)(=O)C(F)(F)F)C(F)(F)F	CCCCn1cc[n+](C)c1.O=S(=O)([N-]S(=O)(=O)C(F)(F)F)C(F)(F)F
298.15	1100	CCCCn1cc[n+](C)c1.O=S(=O)([N-]S(=O)(=O)C(F)(F)F)C(F)(F)F	0.260333	CCCCn1cc[n+](C)c1	O=S(=O)([N-]S(=O)(=O)C(F)(F)F)C(F)(F)F	CCCCn1cc[n+](C)c1.O=S(=O)([N-]S(=O)(=O)C(F)(F)F)C(F)(F)F
298.15	1076.7	CCCCn1cc[n+](C)c1.O=S(=O)([N-]S(=O)(=O)C(F)(F)F)C(F)(F)F	0.26	CCCCn1cc[n+](C)c1	O=S(=O)([N-]S(=O)(=O)C(F)(F)F)C(F)(F)F	CCCCn1cc[n+](C)c1.O=S(=O)([N-]S(=O)(=O)C(F)(F)F)C(F)(F)F
298.15	1000	CCCCCCn1cc[n+](C)c1.O=S(=O)([N-]S(=O)(=O)C(F)(F)F)C(F)(F)F	0.26	CCCCCCn1cc[n+](C)c1	O=S(=O)([N-]S(=O)(=O)C(F)(F)F)C(F)(F)F	CCCCCCn1cc[n+](C)c1.O=S(=O)([N-]S(=O)(=O)C(F)(F)F)C(F)(F)F
298.15	1133.6	CC[N+](C)(C)CCOC(C)=O.O=S(=O)(NS(=O)(=O)C(F)(F)F)C(F)(F)F	0.259	CC[N+](C)(C)CCOC(C)=O	O=S(=O)(NS(=O)(=O)C(F)(F)F)C(F)(F)F	CC[N+](C)(C)CCOC(C)=O.O=S(=O)(NS(=O)(=O)C(F)(F)F)C(F)(F)F
298.15	992	CCCCCCn1cc[n+](C)c1.O=S(=O)([N-]S(=O)(=O)C(F)(F)F)C(F)(F)F	0.2575	CCCCCCn1cc[n+](C)c1	O=S(=O)([N-]S(=O)(=O)C(F)(F)F)C(F)(F)F	CCCCCCn1cc[n+](C)c1.O=S(=O)([N-]S(=O)(=O)C(F)(F)F)C(F)(F)F
298.15	1292	CCCCCCCCn1cc[n+](C)c1.N#C[C-](C#N)C#N	0.2565	CCCCCCCCn1cc[n+](C)c1	N#C[C-](C#N)C#N	CCCCCCCCn1cc[n+](C)c1.N#C[C-](C#N)C#N
298.15	1123.1	CCC[N+]1(C)CCCC1.O=S(=O)([N-]S(=O)(=O)C(F)(F)F)C(F)(F)F	0.255	CCC[N+]1(C)CCCC1	O=S(=O)([N-]S(=O)(=O)C(F)(F)F)C(F)(F)F	CCC[N+]1(C)CCCC1.O=S(=O)([N-]S(=O)(=O)C(F)(F)F)C(F)(F)F
298.15	999.6	CCCCCCn1cc[n+](C)c1.O=S(=O)([N-]S(=O)(=O)C(F)(F)F)C(F)(F)F	0.25309	CCCCCCn1cc[n+](C)c1	O=S(=O)([N-]S(=O)(=O)C(F)(F)F)C(F)(F)F	CCCCCCn1cc[n+](C)c1.O=S(=O)([N-]S(=O)(=O)C(F)(F)F)C(F)(F)F
298.15	1000	CCCCn1cc[n+](C)c1.FC(F)(F)C(F)(F)[P-](F)(F)(F)(C(F)(F)C(F)(F)F)C(F)(F)C(F)(F)F	0.253	CCCCn1cc[n+](C)c1	FC(F)(F)C(F)(F)[P-](F)(F)(F)(C(F)(F)C(F)(F)F)C(F)(F)C(F)(F)F	CCCCn1cc[n+](C)c1.FC(F)(F)C(F)(F)[P-](F)(F)(F)(C(F)(F)C(F)(F)F)C(F)(F)C(F)(F)F
298.15	1200	CCCC[N+]1(C)CCCC1.O=S(=O)([N-]S(=O)(=O)C(F)(F)F)C(F)(F)F	0.252	CCCC[N+]1(C)CCCC1	O=S(=O)([N-]S(=O)(=O)C(F)(F)F)C(F)(F)F	CCCC[N+]1(C)CCCC1.O=S(=O)([N-]S(=O)(=O)C(F)(F)F)C(F)(F)F
298.15	1314.3	O=S(=O)(NS(=O)(=O)C(F)(F)F)C(F)(F)F.OCC[n+]1ccccc1	0.252	OCC[n+]1ccccc1	OCC[n+]1ccccc1	OCC[n+]1ccccc1.OCC[n+]1ccccc1
298.15	27.8	CCCC[n+]1ccn(C)c1.NCC(=O)[O-]	0.250014	CCCC[n+]1ccn(C)c1	NCC(=O)[O-]	CCCC[n+]1ccn(C)c1.NCC(=O)[O-]
298.15	1199.9	CCC[N+](C)(CC)CC.O=S(=O)(F)[N-]S(=O)(=O)F	0.248	CCC[N+](C)(CC)CC	O=S(=O)(F)[N-]S(=O)(=O)F	CCC[N+](C)(CC)CC.O=S(=O)(F)[N-]S(=O)(=O)F
298.15	1300	CCn1cc[n+](C)c1C.O=S(=O)([N-]S(=O)(=O)C(F)(F)F)C(F)(F)F	0.2461	CCn1cc[n+](C)c1C	O=S(=O)([N-]S(=O)(=O)C(F)(F)F)C(F)(F)F	CCn1cc[n+](C)c1C.O=S(=O)([N-]S(=O)(=O)C(F)(F)F)C(F)(F)F
298.15	83.4	CC(N)C(=O)[O-].CCCC[n+]1ccn(C)c1	0.241408	CCCC[n+]1ccn(C)c1	CC(N)C(=O)[O-]	CCCC[n+]1ccn(C)c1.CC(N)C(=O)[O-]
298.15	1200	CCC[N+]1(C)CCCC1.O=S(=O)(F)[N-]S(=O)(=O)F	0.241	CCC[N+]1(C)CCCC1	O=S(=O)(F)[N-]S(=O)(=O)F	CCC[N+]1(C)CCCC1.O=S(=O)(F)[N-]S(=O)(=O)F
298.15	1192	CCCCCCCCn1cc[n+](C)c1.N#C[C-](C#N)C#N	0.2409	CCCCCCCCn1cc[n+](C)c1	N#C[C-](C#N)C#N	CCCCCCCCn1cc[n+](C)c1.N#C[C-](C#N)C#N
298.15	2160	CCCCCCCCN1C=C[NH+](C)C1.N#C[S-]	0.239557	CCCCCCCCN1C=C[NH+](C)C1	N#C[S-]	CCCCCCCCN1C=C[NH+](C)C1.N#C[S-]
298.15	1200	CCC[N+]1(C)CCCCC1.O=S(=O)(F)NS(=O)(=O)F	0.239	CCC[N+]1(C)CCCCC1	O=S(=O)(F)NS(=O)(=O)F	CCC[N+]1(C)CCCCC1.O=S(=O)(F)NS(=O)(=O)F
298.15	1499.9	CCCC[n+]1ccn(C)c1.F[P-](F)(F)(F)(F)F	0.239	CCCC[n+]1ccn(C)c1	F[P-](F)(F)(F)(F)F	CCCC[n+]1ccn(C)c1.F[P-](F)(F)(F)(F)F
298.15	1100	CCn1cc[n+](C)c1.O=S(=O)([N-]S(=O)(=O)C(F)(F)F)C(F)(F)F	0.2388	CCn1cc[n+](C)c1	O=S(=O)([N-]S(=O)(=O)C(F)(F)F)C(F)(F)F	CCn1cc[n+](C)c1.O=S(=O)([N-]S(=O)(=O)C(F)(F)F)C(F)(F)F
298.15	1240	CCn1cc[n+](C)c1C.O=S(=O)([N-]S(=O)(=O)C(F)(F)F)C(F)(F)F	0.2373	CCn1cc[n+](C)c1C	O=S(=O)([N-]S(=O)(=O)C(F)(F)F)C(F)(F)F	CCn1cc[n+](C)c1C.O=S(=O)([N-]S(=O)(=O)C(F)(F)F)C(F)(F)F
298.15	1140	CCCCCCn1cc[n+](C)c1.O=S(=O)([N-]S(=O)(=O)C(F)(F)F)C(F)(F)F	0.237	CCCCCCn1cc[n+](C)c1	O=S(=O)([N-]S(=O)(=O)C(F)(F)F)C(F)(F)F	CCCCCCn1cc[n+](C)c1.O=S(=O)([N-]S(=O)(=O)C(F)(F)F)C(F)(F)F
298.15	1100	CCCC[N+]1(C)CCCC1.O=S(=O)([N-]S(=O)(=O)C(F)(F)F)C(F)(F)F	0.237	CCCC[N+]1(C)CCCC1	O=S(=O)([N-]S(=O)(=O)C(F)(F)F)C(F)(F)F	CCCC[N+]1(C)CCCC1.O=S(=O)([N-]S(=O)(=O)C(F)(F)F)C(F)(F)F
298.15	1009	CCC[N+]1(C)CCCC1.O=S(=O)([N-]S(=O)(=O)C(F)(F)F)C(F)(F)F	0.236	CCC[N+]1(C)CCCC1	O=S(=O)([N-]S(=O)(=O)C(F)(F)F)C(F)(F)F	CCC[N+]1(C)CCCC1.O=S(=O)([N-]S(=O)(=O)C(F)(F)F)C(F)(F)F
298.15	1004	CCCCCC[N+]1(C)CCCC1.O=S(=O)(NS(=O)(=O)C(F)(F)F)C(F)(F)F	0.236	CCCCCC[N+]1(C)CCCC1	O=S(=O)(NS(=O)(=O)C(F)(F)F)C(F)(F)F	CCCCCC[N+]1(C)CCCC1.O=S(=O)(NS(=O)(=O)C(F)(F)F)C(F)(F)F
298.15	597	CCCCCCn1cc[n+](C)c1.FC(F)(F)C(F)(F)C(F)(F)[P-](F)(F)(F)(C(F)(F)C(F)(F)C(F)(F)F)C(F)(F)C(F)(F)C(F)(F)F	0.235	CCCCCCn1cc[n+](C)c1	FC(F)(F)C(F)(F)C(F)(F)[P-](F)(F)(F)(C(F)(F)C(F)(F)C(F)(F)F)C(F)(F)C(F)(F)C(F)(F)F	CCCCCCn1cc[n+](C)c1.FC(F)(F)C(F)(F)C(F)(F)[P-](F)(F)(F)(C(F)(F)C(F)(F)C(F)(F)F)C(F)(F)C(F)(F)C(F)(F)F
298.15	700	CCCCCCn1cc[n+](C)c1.FC(F)(F)C(F)(F)[P-](F)(F)(F)(C(F)(F)C(F)(F)F)C(F)(F)C(F)(F)F	0.234	CCCCCCn1cc[n+](C)c1	FC(F)(F)C(F)(F)[P-](F)(F)(F)(C(F)(F)C(F)(F)F)C(F)(F)C(F)(F)F	CCCCCCn1cc[n+](C)c1.FC(F)(F)C(F)(F)[P-](F)(F)(F)(C(F)(F)C(F)(F)F)C(F)(F)C(F)(F)F
298.15	1500	CCCC[n+]1ccn(C)c1.F[P-](F)(F)(F)(F)F	0.234	CCCC[n+]1ccn(C)c1	F[P-](F)(F)(F)(F)F	CCCC[n+]1ccn(C)c1.F[P-](F)(F)(F)(F)F
298.15	1558	CCCC[n+]1ccn(C)c1.F[B-](F)(F)F	0.234	CCCC[n+]1ccn(C)c1	F[B-](F)(F)F	CCCC[n+]1ccn(C)c1.F[B-](F)(F)F
298.15	1200	CCn1cc[n+](C)c1C.O=S(=O)([N-]S(=O)(=O)C(F)(F)F)C(F)(F)F	0.2315	CCn1cc[n+](C)c1C	O=S(=O)([N-]S(=O)(=O)C(F)(F)F)C(F)(F)F	CCn1cc[n+](C)c1C.O=S(=O)([N-]S(=O)(=O)C(F)(F)F)C(F)(F)F
298.15	908.3	CCCCC[N+](C)(C)CC.O=S(=O)([N-]S(=O)(=O)C(F)(F)F)C(F)(F)F	0.23	CCCCC[N+](C)(C)CC	O=S(=O)([N-]S(=O)(=O)C(F)(F)F)C(F)(F)F	CCCCC[N+](C)(C)CC.O=S(=O)([N-]S(=O)(=O)C(F)(F)F)C(F)(F)F
298.15	973.2	CCn1cc[n+](C)c1.O=S(=O)([N-]S(=O)(=O)C(F)(F)F)C(F)(F)F	0.227	CCn1cc[n+](C)c1	O=S(=O)([N-]S(=O)(=O)C(F)(F)F)C(F)(F)F	CCn1cc[n+](C)c1.O=S(=O)([N-]S(=O)(=O)C(F)(F)F)C(F)(F)F
298.15	1093	CCCCCCCCn1cc[n+](C)c1.N#C[C-](C#N)C#N	0.2239	CCCCCCCCn1cc[n+](C)c1	N#C[C-](C#N)C#N	CCCCCCCCn1cc[n+](C)c1.N#C[C-](C#N)C#N
298.15	1150	CCn1cc[n+](C)c1C.O=S(=O)([N-]S(=O)(=O)C(F)(F)F)C(F)(F)F	0.2236	CCn1cc[n+](C)c1C	O=S(=O)([N-]S(=O)(=O)C(F)(F)F)C(F)(F)F	CCn1cc[n+](C)c1C.O=S(=O)([N-]S(=O)(=O)C(F)(F)F)C(F)(F)F
298.15	1140	CCn1cc[n+](C)c1C.O=S(=O)([N-]S(=O)(=O)C(F)(F)F)C(F)(F)F	0.2233	CCn1cc[n+](C)c1C	O=S(=O)([N-]S(=O)(=O)C(F)(F)F)C(F)(F)F	CCn1cc[n+](C)c1C.O=S(=O)([N-]S(=O)(=O)C(F)(F)F)C(F)(F)F
298.15	1000	CCn1cc[n+](C)c1.O=S(=O)([N-]S(=O)(=O)C(F)(F)F)C(F)(F)F	0.2223	CCn1cc[n+](C)c1	O=S(=O)([N-]S(=O)(=O)C(F)(F)F)C(F)(F)F	CCn1cc[n+](C)c1.O=S(=O)([N-]S(=O)(=O)C(F)(F)F)C(F)(F)F
298.15	70.8	CC(N)C(=O)[O-].CCCC[n+]1ccn(C)c1	0.2203	CCCC[n+]1ccn(C)c1	CC(N)C(=O)[O-]	CCCC[n+]1ccn(C)c1.CC(N)C(=O)[O-]
298.15	103.8	CC(C)C(N)C(=O)[O-].CCCC[n+]1ccn(C)c1	0.220075	CCCC[n+]1ccn(C)c1	CC(C)C(N)C(=O)[O-]	CCCC[n+]1ccn(C)c1.CC(C)C(N)C(=O)[O-]
298.15	548	CCCCCCn1cc[n+](C)c1.FC(F)(F)C(F)(F)C(F)(F)[P-](F)(F)(F)(C(F)(F)C(F)(F)C(F)(F)F)C(F)(F)C(F)(F)C(F)(F)F	0.219	CCCCCCn1cc[n+](C)c1	FC(F)(F)C(F)(F)C(F)(F)[P-](F)(F)(F)(C(F)(F)C(F)(F)C(F)(F)F)C(F)(F)C(F)(F)C(F)(F)F	CCCCCCn1cc[n+](C)c1.FC(F)(F)C(F)(F)C(F)(F)[P-](F)(F)(F)(C(F)(F)C(F)(F)C(F)(F)F)C(F)(F)C(F)(F)C(F)(F)F
298.15	1041.2	CC[NH+]1C=CN=C1.O=S(=O)([N-]S(=O)(=O)C(F)(F)F)C(F)(F)F	0.219	CC[NH+]1C=CN=C1	O=S(=O)([N-]S(=O)(=O)C(F)(F)F)C(F)(F)F	CC[NH+]1C=CN=C1.O=S(=O)([N-]S(=O)(=O)C(F)(F)F)C(F)(F)F
298.15	1000	CCCC[N+]1(C)CCCC1.O=S(=O)([N-]S(=O)(=O)C(F)(F)F)C(F)(F)F	0.217	CCCC[N+]1(C)CCCC1	O=S(=O)([N-]S(=O)(=O)C(F)(F)F)C(F)(F)F	CCCC[N+]1(C)CCCC1.O=S(=O)([N-]S(=O)(=O)C(F)(F)F)C(F)(F)F
298.15	1010	CCn1cc[n+](C)c1.O=S(=O)([N-]S(=O)(=O)C(F)(F)F)C(F)(F)F	0.217	CCn1cc[n+](C)c1	O=S(=O)([N-]S(=O)(=O)C(F)(F)F)C(F)(F)F	CCn1cc[n+](C)c1.O=S(=O)([N-]S(=O)(=O)C(F)(F)F)C(F)(F)F
298.15	1100	CCn1cc[n+](C)c1C.O=S(=O)([N-]S(=O)(=O)C(F)(F)F)C(F)(F)F	0.2164	CCn1cc[n+](C)c1C	O=S(=O)([N-]S(=O)(=O)C(F)(F)F)C(F)(F)F	CCn1cc[n+](C)c1C.O=S(=O)([N-]S(=O)(=O)C(F)(F)F)C(F)(F)F
298.15	850	CCCCn1cc[n+](C)c1.O=S(=O)([N-]S(=O)(=O)C(F)(F)F)C(F)(F)F	0.214	CCCCn1cc[n+](C)c1	O=S(=O)([N-]S(=O)(=O)C(F)(F)F)C(F)(F)F	CCCCn1cc[n+](C)c1.O=S(=O)([N-]S(=O)(=O)C(F)(F)F)C(F)(F)F
298.15	832.2	CC[n+]1ccn(C)c1.N#C[B-](C#N)(C#N)C#N	0.214	CC[n+]1ccn(C)c1	N#C[B-](C#N)(C#N)C#N	CC[n+]1ccn(C)c1.N#C[B-](C#N)(C#N)C#N
298.15	999.4	CCC[N+](C)(CC)CC.O=S(=O)(F)[N-]S(=O)(=O)F	0.214	CCC[N+](C)(CC)CC	O=S(=O)(F)[N-]S(=O)(=O)F	CCC[N+](C)(CC)CC.O=S(=O)(F)[N-]S(=O)(=O)F
298.15	1052.3	COC[N+]1(C)CCCC1.O=S(=O)(F)[N-]S(=O)(=O)F	0.213	COC[N+]1(C)CCCC1	O=S(=O)(F)[N-]S(=O)(=O)F	COC[N+]1(C)CCCC1.O=S(=O)(F)[N-]S(=O)(=O)F
298.15	1290	CCCC[n+]1ccn(C)c1.F[B-](F)(F)F	0.212311	CCCC[n+]1ccn(C)c1	F[B-](F)(F)F	CCCC[n+]1ccn(C)c1.F[B-](F)(F)F
298.15	1470	CCCCCCCCn1cc[n+](C)c1.O=[N+]([O-])[O-]	0.211605	CCCCCCCCn1cc[n+](C)c1	O=[N+]([O-])[O-]	CCCCCCCCn1cc[n+](C)c1.O=[N+]([O-])[O-]
298.15	27.8	CC(=O)[O-].CC[n+]1ccn(C)c1	0.211	CC[n+]1ccn(C)c1	CC(=O)[O-]	CC[n+]1ccn(C)c1.CC(=O)[O-]
298.15	1299.7	CCCC[n+]1ccn(C)c1.F[P-](F)(F)(F)(F)F	0.211	CCCC[n+]1ccn(C)c1	F[P-](F)(F)(F)(F)F	CCCC[n+]1ccn(C)c1.F[P-](F)(F)(F)(F)F
298.15	1989.6	CC[n+]1ccn(C)c1.F[B-](F)(F)F	0.209291	CC[n+]1ccn(C)c1	F[B-](F)(F)F	CC[n+]1ccn(C)c1.F[B-](F)(F)F
298.15	800	CCCCCC[N+]1(C)CCCC1.O=S(=O)(NS(=O)(=O)C(F)(F)F)C(F)(F)F	0.209	CCCCCC[N+]1(C)CCCC1	O=S(=O)(NS(=O)(=O)C(F)(F)F)C(F)(F)F	CCCCCC[N+]1(C)CCCC1.O=S(=O)(NS(=O)(=O)C(F)(F)F)C(F)(F)F
298.15	600	CCCCCCn1cc[n+](C)c1.FC(F)(F)C(F)(F)[P-](F)(F)(F)(C(F)(F)C(F)(F)F)C(F)(F)C(F)(F)F	0.208	CCCCCCn1cc[n+](C)c1	FC(F)(F)C(F)(F)[P-](F)(F)(F)(C(F)(F)C(F)(F)F)C(F)(F)C(F)(F)F	CCCCCCn1cc[n+](C)c1.FC(F)(F)C(F)(F)[P-](F)(F)(F)(C(F)(F)C(F)(F)F)C(F)(F)C(F)(F)F
298.15	999.7	CCC[N+]1(C)CCCC1.O=S(=O)(F)[N-]S(=O)(=O)F	0.207	CCC[N+]1(C)CCCC1	O=S(=O)(F)[N-]S(=O)(=O)F	CCC[N+]1(C)CCCC1.O=S(=O)(F)[N-]S(=O)(=O)F
298.15	993	CCCCCCCCn1cc[n+](C)c1.N#C[C-](C#N)C#N	0.2065	CCCCCCCCn1cc[n+](C)c1	N#C[C-](C#N)C#N	CCCCCCCCn1cc[n+](C)c1.N#C[C-](C#N)C#N
298.15	999.8	CCC[N+]1(C)CCCCC1.O=S(=O)(F)NS(=O)(=O)F	0.205	CCC[N+]1(C)CCCCC1	O=S(=O)(F)NS(=O)(=O)F	CCC[N+]1(C)CCCCC1.O=S(=O)(F)NS(=O)(=O)F
298.15	61.3	CC(N)C(=O)[O-].CCCC[n+]1ccn(C)c1	0.200025	CCCC[n+]1ccn(C)c1	CC(N)C(=O)[O-]	CCCC[n+]1ccn(C)c1.CC(N)C(=O)[O-]
298.15	100	CCCCCC[N+]1(C)CCCC1.O=S(=O)(NS(=O)(=O)C(F)(F)F)C(F)(F)F	0.2	CCCCCC[N+]1(C)CCCC1	O=S(=O)(NS(=O)(=O)C(F)(F)F)C(F)(F)F	CCCCCC[N+]1(C)CCCC1.O=S(=O)(NS(=O)(=O)C(F)(F)F)C(F)(F)F
298.15	1000	CCCCCC[N+]1(C)CCCC1.O=S(=O)(NS(=O)(=O)C(F)(F)F)C(F)(F)F	0.2	CCCCCC[N+]1(C)CCCC1	O=S(=O)(NS(=O)(=O)C(F)(F)F)C(F)(F)F	CCCCCC[N+]1(C)CCCC1.O=S(=O)(NS(=O)(=O)C(F)(F)F)C(F)(F)F
298.15	2000	CCCCCC[N+]1(C)CCCC1.O=S(=O)(NS(=O)(=O)C(F)(F)F)C(F)(F)F	0.2	CCCCCC[N+]1(C)CCCC1	O=S(=O)(NS(=O)(=O)C(F)(F)F)C(F)(F)F	CCCCCC[N+]1(C)CCCC1.O=S(=O)(NS(=O)(=O)C(F)(F)F)C(F)(F)F
298.15	100	CCC[N+]1(C)CCCC1.O=S(=O)([N-]S(=O)(=O)C(F)(F)F)C(F)(F)F	0.2	CCC[N+]1(C)CCCC1	O=S(=O)([N-]S(=O)(=O)C(F)(F)F)C(F)(F)F	CCC[N+]1(C)CCCC1.O=S(=O)([N-]S(=O)(=O)C(F)(F)F)C(F)(F)F
298.15	1000	CCC[N+]1(C)CCCC1.O=S(=O)([N-]S(=O)(=O)C(F)(F)F)C(F)(F)F	0.2	CCC[N+]1(C)CCCC1	O=S(=O)([N-]S(=O)(=O)C(F)(F)F)C(F)(F)F	CCC[N+]1(C)CCCC1.O=S(=O)([N-]S(=O)(=O)C(F)(F)F)C(F)(F)F
298.15	2000	CCC[N+]1(C)CCCC1.O=S(=O)([N-]S(=O)(=O)C(F)(F)F)C(F)(F)F	0.2	CCC[N+]1(C)CCCC1	O=S(=O)([N-]S(=O)(=O)C(F)(F)F)C(F)(F)F	CCC[N+]1(C)CCCC1.O=S(=O)([N-]S(=O)(=O)C(F)(F)F)C(F)(F)F
298.15	1300	CCCC[n+]1ccn(C)c1.F[P-](F)(F)(F)(F)F	0.19975	CCCC[n+]1ccn(C)c1	F[P-](F)(F)(F)(F)F	CCCC[n+]1ccn(C)c1.F[P-](F)(F)(F)(F)F
298.15	996	CCCC[N+]1(C)CCCC1.O=S(=O)([N-]S(=O)(=O)C(F)(F)F)C(F)(F)F	0.199	CCCC[N+]1(C)CCCC1	O=S(=O)([N-]S(=O)(=O)C(F)(F)F)C(F)(F)F	CCCC[N+]1(C)CCCC1.O=S(=O)([N-]S(=O)(=O)C(F)(F)F)C(F)(F)F
298.15	723.5	CCCCCCC[N+](C)(C)CC.O=S(=O)([N-]S(=O)(=O)C(F)(F)F)C(F)(F)F	0.199	CCCCCCC[N+](C)(C)CC	O=S(=O)([N-]S(=O)(=O)C(F)(F)F)C(F)(F)F	CCCCCCC[N+](C)(C)CC.O=S(=O)([N-]S(=O)(=O)C(F)(F)F)C(F)(F)F
298.15	799.9	CCCC[N+]1(C)CCCC1.O=S(=O)([N-]S(=O)(=O)C(F)(F)F)C(F)(F)F	0.198	CCCC[N+]1(C)CCCC1	O=S(=O)([N-]S(=O)(=O)C(F)(F)F)C(F)(F)F	CCCC[N+]1(C)CCCC1.O=S(=O)([N-]S(=O)(=O)C(F)(F)F)C(F)(F)F
298.15	1300.22	CCCC[n+]1ccn(C)c1.F[B-](F)(F)F	0.197	CCCC[n+]1ccn(C)c1	F[B-](F)(F)F	CCCC[n+]1ccn(C)c1.F[B-](F)(F)F
298.15	850	CCn1cc[n+](C)c1.O=S(=O)([N-]S(=O)(=O)C(F)(F)F)C(F)(F)F	0.1951	CCn1cc[n+](C)c1	O=S(=O)([N-]S(=O)(=O)C(F)(F)F)C(F)(F)F	CCn1cc[n+](C)c1.O=S(=O)([N-]S(=O)(=O)C(F)(F)F)C(F)(F)F
298.15	1250	CCCC[n+]1ccn(C)c1.F[P-](F)(F)(F)(F)F	0.193475	CCCC[n+]1ccn(C)c1	F[P-](F)(F)(F)(F)F	CCCC[n+]1ccn(C)c1.F[P-](F)(F)(F)(F)F
298.15	693	CCCCCCn1cc[n+](C)c1.O=S(=O)([N-]S(=O)(=O)C(F)(F)F)C(F)(F)F	0.1924	CCCCCCn1cc[n+](C)c1	O=S(=O)([N-]S(=O)(=O)C(F)(F)F)C(F)(F)F	CCCCCCn1cc[n+](C)c1.O=S(=O)([N-]S(=O)(=O)C(F)(F)F)C(F)(F)F
298.15	550	CCCCCCn1cc[n+](C)c1.FC(F)(F)C(F)(F)[P-](F)(F)(F)(C(F)(F)C(F)(F)F)C(F)(F)C(F)(F)F	0.192	CCCCCCn1cc[n+](C)c1	FC(F)(F)C(F)(F)[P-](F)(F)(F)(C(F)(F)C(F)(F)F)C(F)(F)C(F)(F)F	CCCCCCn1cc[n+](C)c1.FC(F)(F)C(F)(F)[P-](F)(F)(F)(C(F)(F)C(F)(F)F)C(F)(F)C(F)(F)F
298.15	82.5	CC(C)C(N)C(=O)[O-].CCCC[n+]1ccn(C)c1	0.191744	CCCC[n+]1ccn(C)c1	CC(C)C(N)C(=O)[O-]	CCCC[n+]1ccn(C)c1.CC(C)C(N)C(=O)[O-]
298.15	1206	CCCC[n+]1ccn(C)c1.F[B-](F)(F)F	0.191	CCCC[n+]1ccn(C)c1	F[B-](F)(F)F	CCCC[n+]1ccn(C)c1.F[B-](F)(F)F
298.15	699.6	CCCCCCn1cc[n+](C)c1.O=S(=O)([N-]S(=O)(=O)C(F)(F)F)C(F)(F)F	0.18936	CCCCCCn1cc[n+](C)c1	O=S(=O)([N-]S(=O)(=O)C(F)(F)F)C(F)(F)F	CCCCCCn1cc[n+](C)c1.O=S(=O)([N-]S(=O)(=O)C(F)(F)F)C(F)(F)F
298.15	850	CCCC[N+]1(C)CCCC1.O=S(=O)([N-]S(=O)(=O)C(F)(F)F)C(F)(F)F	0.189	CCCC[N+]1(C)CCCC1	O=S(=O)([N-]S(=O)(=O)C(F)(F)F)C(F)(F)F	CCCC[N+]1(C)CCCC1.O=S(=O)([N-]S(=O)(=O)C(F)(F)F)C(F)(F)F
298.15	893	CCCCCCCCn1cc[n+](C)c1.N#C[C-](C#N)C#N	0.1888	CCCCCCCCn1cc[n+](C)c1	N#C[C-](C#N)C#N	CCCCCCCCn1cc[n+](C)c1.N#C[C-](C#N)C#N
298.15	1200	CCCC[n+]1ccn(C)c1.F[P-](F)(F)(F)(F)F	0.1866	CCCC[n+]1ccn(C)c1	F[P-](F)(F)(F)(F)F	CCCC[n+]1ccn(C)c1.F[P-](F)(F)(F)(F)F
298.15	1300	CCCC[n+]1ccn(C)c1.F[B-](F)(F)F	0.1835	CCCC[n+]1ccn(C)c1	F[B-](F)(F)F	CCCC[n+]1ccn(C)c1.F[B-](F)(F)F
298.15	700	CCCCn1cc[n+](C)c1.O=S(=O)([N-]S(=O)(=O)C(F)(F)F)C(F)(F)F	0.1825	CCCCn1cc[n+](C)c1	O=S(=O)([N-]S(=O)(=O)C(F)(F)F)C(F)(F)F	CCCCn1cc[n+](C)c1.O=S(=O)([N-]S(=O)(=O)C(F)(F)F)C(F)(F)F
298.15	1667.1	CC[n+]1ccn(C)c1.F[B-](F)(F)F	0.182415	CC[n+]1ccn(C)c1	F[B-](F)(F)F	CC[n+]1ccn(C)c1.F[B-](F)(F)F
298.15	1150	CCCC[n+]1ccn(C)c1.F[P-](F)(F)(F)(F)F	0.1808	CCCC[n+]1ccn(C)c1	F[P-](F)(F)(F)(F)F	CCCC[n+]1ccn(C)c1.F[P-](F)(F)(F)(F)F
298.15	850	CCn1cc[n+](C)c1C.O=S(=O)([N-]S(=O)(=O)C(F)(F)F)C(F)(F)F	0.1764	CCn1cc[n+](C)c1C	O=S(=O)([N-]S(=O)(=O)C(F)(F)F)C(F)(F)F	CCn1cc[n+](C)c1C.O=S(=O)([N-]S(=O)(=O)C(F)(F)F)C(F)(F)F
298.15	1993	CCCCCCC[n+]1ccn(C)c1.N#C[C-](C#N)C#N	0.17485	CCCCCCC[n+]1ccn(C)c1	N#C[C-](C#N)C#N	CCCCCCC[n+]1ccn(C)c1.N#C[C-](C#N)C#N
298.15	1100	CCCC[n+]1ccn(C)c1.F[P-](F)(F)(F)(F)F	0.1745	CCCC[n+]1ccn(C)c1	F[P-](F)(F)(F)(F)F	CCCC[n+]1ccn(C)c1.F[P-](F)(F)(F)(F)F
298.15	500	CCCCn1cc[n+](C)c1.O=S(=O)([N-]S(=O)(=O)C(F)(F)F)C(F)(F)F	0.173	CCCCn1cc[n+](C)c1	O=S(=O)([N-]S(=O)(=O)C(F)(F)F)C(F)(F)F	CCCCn1cc[n+](C)c1.O=S(=O)([N-]S(=O)(=O)C(F)(F)F)C(F)(F)F
298.15	50.2	CC(N)C(=O)[O-].CCCC[n+]1ccn(C)c1	0.172021	CCCC[n+]1ccn(C)c1	CC(N)C(=O)[O-]	CCCC[n+]1ccn(C)c1.CC(N)C(=O)[O-]
298.15	1200	CCCC[n+]1ccn(C)c1.F[B-](F)(F)F	0.1715	CCCC[n+]1ccn(C)c1	F[B-](F)(F)F	CCCC[n+]1ccn(C)c1.F[B-](F)(F)F
298.15	1480	CCCCCCCCN1C=C[NH+](C)C1.N#C[S-]	0.170553	CCCCCCCCN1C=C[NH+](C)C1	N#C[S-]	CCCCCCCCN1C=C[NH+](C)C1.N#C[S-]
298.15	793	CCCCCCCCn1cc[n+](C)c1.N#C[C-](C#N)C#N	0.1701	CCCCCCCCn1cc[n+](C)c1	N#C[C-](C#N)C#N	CCCCCCCCn1cc[n+](C)c1.N#C[C-](C#N)C#N
298.15	1300	CCCC[n+]1ccn(C)c1C.F[P-](F)(F)(F)(F)F	0.17	CCCC[n+]1ccn(C)c1C	F[P-](F)(F)(F)(F)F	CCCC[n+]1ccn(C)c1C.F[P-](F)(F)(F)(F)F
298.15	999.7	CCCC[n+]1ccn(C)c1.F[P-](F)(F)(F)(F)F	0.169	CCCC[n+]1ccn(C)c1	F[P-](F)(F)(F)(F)F	CCCC[n+]1ccn(C)c1.F[P-](F)(F)(F)(F)F
298.15	1893	CCCCCCC[n+]1ccn(C)c1.N#C[C-](C#N)C#N	0.16815	CCCCCCC[n+]1ccn(C)c1	N#C[C-](C#N)C#N	CCCCCCC[n+]1ccn(C)c1.N#C[C-](C#N)C#N
298.15	396	CCCCCCn1cc[n+](C)c1.FC(F)(F)C(F)(F)C(F)(F)[P-](F)(F)(F)(C(F)(F)C(F)(F)C(F)(F)F)C(F)(F)C(F)(F)C(F)(F)F	0.168	CCCCCCn1cc[n+](C)c1	FC(F)(F)C(F)(F)C(F)(F)[P-](F)(F)(F)(C(F)(F)C(F)(F)C(F)(F)F)C(F)(F)C(F)(F)C(F)(F)F	CCCCCCn1cc[n+](C)c1.FC(F)(F)C(F)(F)C(F)(F)[P-](F)(F)(F)(C(F)(F)C(F)(F)C(F)(F)F)C(F)(F)C(F)(F)C(F)(F)F
298.15	1050	CCCC[n+]1ccn(C)c1.F[P-](F)(F)(F)(F)F	0.167475	CCCC[n+]1ccn(C)c1	F[P-](F)(F)(F)(F)F	CCCC[n+]1ccn(C)c1.F[P-](F)(F)(F)(F)F
298.15	700	CCn1cc[n+](C)c1.O=S(=O)([N-]S(=O)(=O)C(F)(F)F)C(F)(F)F	0.166	CCn1cc[n+](C)c1	O=S(=O)([N-]S(=O)(=O)C(F)(F)F)C(F)(F)F	CCn1cc[n+](C)c1.O=S(=O)([N-]S(=O)(=O)C(F)(F)F)C(F)(F)F
298.15	658	CC[N+](C)(C)CCOC(C)=O.O=S(=O)(NS(=O)(=O)C(F)(F)F)C(F)(F)F	0.166	CC[N+](C)(C)CCOC(C)=O	O=S(=O)(NS(=O)(=O)C(F)(F)F)C(F)(F)F	CC[N+](C)(C)CCOC(C)=O.O=S(=O)(NS(=O)(=O)C(F)(F)F)C(F)(F)F
298.15	793	CCCCCCC[n+]1ccn(C)c1.N#C[C-](C#N)C#N	0.1656	CCCCCCC[n+]1ccn(C)c1	N#C[C-](C#N)C#N	CCCCCCC[n+]1ccn(C)c1.N#C[C-](C#N)C#N
298.15	1250	CCCC[n+]1ccn(C)c1C.F[P-](F)(F)(F)(F)F	0.165	CCCC[n+]1ccn(C)c1C	F[P-](F)(F)(F)(F)F	CCCC[n+]1ccn(C)c1C.F[P-](F)(F)(F)(F)F
298.15	1300	CCCC[n+]1ccn(C)c1C.F[B-](F)(F)F	0.165	CCCC[n+]1ccn(C)c1C	F[B-](F)(F)F	CCCC[n+]1ccn(C)c1C.F[B-](F)(F)F
298.15	600	CCCCCC[N+]1(C)CCCC1.O=S(=O)(NS(=O)(=O)C(F)(F)F)C(F)(F)F	0.163	CCCCCC[N+]1(C)CCCC1	O=S(=O)(NS(=O)(=O)C(F)(F)F)C(F)(F)F	CCCCCC[N+]1(C)CCCC1.O=S(=O)(NS(=O)(=O)C(F)(F)F)C(F)(F)F
298.15	1100	CCCC[n+]1ccn(C)c1.F[B-](F)(F)F	0.1625	CCCC[n+]1ccn(C)c1	F[B-](F)(F)F	CCCC[n+]1ccn(C)c1.F[B-](F)(F)F
298.15	546.8	CC[N+](C)(C)CCOCCOC.O=S(=O)(NS(=O)(=O)C(F)(F)F)C(F)(F)F	0.162	CC[N+](C)(C)CCOCCOC	O=S(=O)(NS(=O)(=O)C(F)(F)F)C(F)(F)F	CC[N+](C)(C)CCOCCOC.O=S(=O)(NS(=O)(=O)C(F)(F)F)C(F)(F)F
298.15	1000	CCCC[n+]1ccn(C)c1.F[P-](F)(F)(F)(F)F	0.1619	CCCC[n+]1ccn(C)c1	F[P-](F)(F)(F)(F)F	CCCC[n+]1ccn(C)c1.F[P-](F)(F)(F)(F)F
298.15	69.1	CC(C)C(N)C(=O)[O-].CCCC[n+]1ccn(C)c1	0.161097	CCCC[n+]1ccn(C)c1	CC(C)C(N)C(=O)[O-]	CCCC[n+]1ccn(C)c1.CC(C)C(N)C(=O)[O-]
298.15	1250	CCCC[n+]1ccn(C)c1C.F[B-](F)(F)F	0.1603	CCCC[n+]1ccn(C)c1C	F[B-](F)(F)F	CCCC[n+]1ccn(C)c1C.F[B-](F)(F)F
298.15	764	O=S(=O)(NS(=O)(=O)C(F)(F)F)C(F)(F)F.OCC[n+]1ccccc1	0.16	OCC[n+]1ccccc1	OCC[n+]1ccccc1	OCC[n+]1ccccc1.OCC[n+]1ccccc1
298.15	600	CCCCn1cc[n+](C)c1.O=S(=O)([N-]S(=O)(=O)C(F)(F)F)C(F)(F)F	0.16	CCCCn1cc[n+](C)c1	O=S(=O)([N-]S(=O)(=O)C(F)(F)F)C(F)(F)F	CCCCn1cc[n+](C)c1.O=S(=O)([N-]S(=O)(=O)C(F)(F)F)C(F)(F)F
298.15	1200	CCCC[n+]1ccn(C)c1C.F[P-](F)(F)(F)(F)F	0.159	CCCC[n+]1ccn(C)c1C	F[P-](F)(F)(F)(F)F	CCCC[n+]1ccn(C)c1C.F[P-](F)(F)(F)(F)F
298.15	700	CCCC[N+]1(C)CCCC1.O=S(=O)([N-]S(=O)(=O)C(F)(F)F)C(F)(F)F	0.159	CCCC[N+]1(C)CCCC1	O=S(=O)([N-]S(=O)(=O)C(F)(F)F)C(F)(F)F	CCCC[N+]1(C)CCCC1.O=S(=O)([N-]S(=O)(=O)C(F)(F)F)C(F)(F)F
298.15	780	CCCCCCn1cc[n+](C)c1.O=S(=O)([N-]S(=O)(=O)C(F)(F)F)C(F)(F)F	0.159	CCCCCCn1cc[n+](C)c1	O=S(=O)([N-]S(=O)(=O)C(F)(F)F)C(F)(F)F	CCCCCCn1cc[n+](C)c1.O=S(=O)([N-]S(=O)(=O)C(F)(F)F)C(F)(F)F
298.15	1062	COCC[n+]1ccn(C)c1.F[P-](F)(F)(F)(F)F	0.158658	COCC[n+]1ccn(C)c1	F[P-](F)(F)(F)(F)F	COCC[n+]1ccn(C)c1.F[P-](F)(F)(F)(F)F
298.15	699.7	CCC[N+](C)(CC)CC.O=S(=O)(F)[N-]S(=O)(=O)F	0.158	CCC[N+](C)(CC)CC	O=S(=O)(F)[N-]S(=O)(=O)F	CCC[N+](C)(CC)CC.O=S(=O)(F)[N-]S(=O)(=O)F
298.15	1050	CCCCCCCCn1cc[n+](C)c1.O=[N+]([O-])[O-]	0.157415	CCCCCCCCn1cc[n+](C)c1	O=[N+]([O-])[O-]	CCCCCCCCn1cc[n+](C)c1.O=[N+]([O-])[O-]
298.15	1793	CCCCCCn1cc[n+](C)c1.N#C[C-](C#N)C#N	0.1566	CCCCCCn1cc[n+](C)c1	N#C[C-](C#N)C#N	CCCCCCn1cc[n+](C)c1.N#C[C-](C#N)C#N
298.15	622.1	CCn1cc[n+](C)c1.O=S(=O)([N-]S(=O)(=O)C(F)(F)F)C(F)(F)F	0.156	CCn1cc[n+](C)c1	O=S(=O)([N-]S(=O)(=O)C(F)(F)F)C(F)(F)F	CCn1cc[n+](C)c1.O=S(=O)([N-]S(=O)(=O)C(F)(F)F)C(F)(F)F
298.15	500	CCCCCCCCCC[n+]1ccn(C)c1.O=S(=O)([N-]S(=O)(=O)C(F)(F)F)C(F)(F)F	0.155	CCCCCCCCCC[n+]1ccn(C)c1	O=S(=O)([N-]S(=O)(=O)C(F)(F)F)C(F)(F)F	CCCCCCCCCC[n+]1ccn(C)c1.O=S(=O)([N-]S(=O)(=O)C(F)(F)F)C(F)(F)F
298.15	1200	CCCC[n+]1ccn(C)c1C.F[B-](F)(F)F	0.1548	CCCC[n+]1ccn(C)c1C	F[B-](F)(F)F	CCCC[n+]1ccn(C)c1C.F[B-](F)(F)F
298.15	1693	CCCCCCC[n+]1ccn(C)c1.N#C[C-](C#N)C#N	0.1546	CCCCCCC[n+]1ccn(C)c1	N#C[C-](C#N)C#N	CCCCCCC[n+]1ccn(C)c1.N#C[C-](C#N)C#N
298.15	950	CCCC[n+]1ccn(C)c1.F[P-](F)(F)(F)(F)F	0.15415	CCCC[n+]1ccn(C)c1	F[P-](F)(F)(F)(F)F	CCCC[n+]1ccn(C)c1.F[P-](F)(F)(F)(F)F
298.15	1150	CCCC[n+]1ccn(C)c1C.F[P-](F)(F)(F)(F)F	0.154	CCCC[n+]1ccn(C)c1C	F[P-](F)(F)(F)(F)F	CCCC[n+]1ccn(C)c1C.F[P-](F)(F)(F)(F)F
298.15	552.8	CCCCC[N+](C)(C)CC.O=S(=O)([N-]S(=O)(=O)C(F)(F)F)C(F)(F)F	0.153	CCCCC[N+](C)(C)CC	O=S(=O)([N-]S(=O)(=O)C(F)(F)F)C(F)(F)F	CCCCC[N+](C)(C)CC.O=S(=O)([N-]S(=O)(=O)C(F)(F)F)C(F)(F)F
298.15	699.8	CCC[N+]1(C)CCCC1.O=S(=O)(F)[N-]S(=O)(=O)F	0.152	CCC[N+]1(C)CCCC1	O=S(=O)(F)[N-]S(=O)(=O)F	CCC[N+]1(C)CCCC1.O=S(=O)(F)[N-]S(=O)(=O)F
298.15	693	CCCCCCCCn1cc[n+](C)c1.N#C[C-](C#N)C#N	0.1519	CCCCCCCCn1cc[n+](C)c1	N#C[C-](C#N)C#N	CCCCCCCCn1cc[n+](C)c1.N#C[C-](C#N)C#N
298.15	700	CCC[N+]1(C)CCCCC1.O=S(=O)(F)NS(=O)(=O)F	0.151	CCC[N+]1(C)CCCCC1	O=S(=O)(F)NS(=O)(=O)F	CCC[N+]1(C)CCCCC1.O=S(=O)(F)NS(=O)(=O)F
298.15	1150	CCCC[n+]1ccn(C)c1C.F[B-](F)(F)F	0.1499	CCCC[n+]1ccn(C)c1C	F[B-](F)(F)F	CCCC[n+]1ccn(C)c1C.F[B-](F)(F)F
298.15	1693	CCCCCCn1cc[n+](C)c1.N#C[C-](C#N)C#N	0.14985	CCCCCCn1cc[n+](C)c1	N#C[C-](C#N)C#N	CCCCCCn1cc[n+](C)c1.N#C[C-](C#N)C#N
298.15	699	CCn1cc[n+](C)c1C.O=S(=O)([N-]S(=O)(=O)C(F)(F)F)C(F)(F)F	0.1496	CCn1cc[n+](C)c1C	O=S(=O)([N-]S(=O)(=O)C(F)(F)F)C(F)(F)F	CCn1cc[n+](C)c1C.O=S(=O)([N-]S(=O)(=O)C(F)(F)F)C(F)(F)F
298.15	40.1	CC(N)C(=O)[O-].CCCC[n+]1ccn(C)c1	0.14912	CCCC[n+]1ccn(C)c1	CC(N)C(=O)[O-]	CCCC[n+]1ccn(C)c1.CC(N)C(=O)[O-]
298.15	550	CCCCn1cc[n+](C)c1.O=S(=O)([N-]S(=O)(=O)C(F)(F)F)C(F)(F)F	0.149	CCCCn1cc[n+](C)c1	O=S(=O)([N-]S(=O)(=O)C(F)(F)F)C(F)(F)F	CCCCn1cc[n+](C)c1.O=S(=O)([N-]S(=O)(=O)C(F)(F)F)C(F)(F)F
298.15	500	CCCCCCCCn1cc[n+](C)c1.O=S(=O)(NS(=O)(=O)C(F)(F)F)C(F)(F)F	0.149	CCCCCCCCn1cc[n+](C)c1	O=S(=O)(NS(=O)(=O)C(F)(F)F)C(F)(F)F	CCCCCCCCn1cc[n+](C)c1.O=S(=O)(NS(=O)(=O)C(F)(F)F)C(F)(F)F
298.15	600	CCCC[N+]1(C)CCCC1.O=S(=O)([N-]S(=O)(=O)C(F)(F)F)C(F)(F)F	0.148	CCCC[N+]1(C)CCCC1	O=S(=O)([N-]S(=O)(=O)C(F)(F)F)C(F)(F)F	CCCC[N+]1(C)CCCC1.O=S(=O)([N-]S(=O)(=O)C(F)(F)F)C(F)(F)F
298.15	1100	CCCC[n+]1ccn(C)c1C.F[P-](F)(F)(F)(F)F	0.1477	CCCC[n+]1ccn(C)c1C	F[P-](F)(F)(F)(F)F	CCCC[n+]1ccn(C)c1C.F[P-](F)(F)(F)(F)F
298.15	693	CCCCCCC[n+]1ccn(C)c1.N#C[C-](C#N)C#N	0.1473	CCCCCCC[n+]1ccn(C)c1	N#C[C-](C#N)C#N	CCCCCCC[n+]1ccn(C)c1.N#C[C-](C#N)C#N
298.15	900	CCCC[n+]1ccn(C)c1.F[P-](F)(F)(F)(F)F	0.1471	CCCC[n+]1ccn(C)c1	F[P-](F)(F)(F)(F)F	CCCC[n+]1ccn(C)c1.F[P-](F)(F)(F)(F)F
298.15	1000	CCCC[n+]1ccn(C)c1.F[B-](F)(F)F	0.147	CCCC[n+]1ccn(C)c1	F[B-](F)(F)F	CCCC[n+]1ccn(C)c1.F[B-](F)(F)F
298.15	1992	CC[NH+]1C=CN(C)C1.N#C[C-](C#N)C#N	0.14675	CC[NH+]1C=CN(C)C1	N#C[C-](C#N)C#N	CC[NH+]1C=CN(C)C1.N#C[C-](C#N)C#N
298.15	402	CCCCCCn1cc[n+](C)c1.FC(F)(F)C(F)(F)[P-](F)(F)(F)(C(F)(F)C(F)(F)F)C(F)(F)C(F)(F)F	0.146	CCCCCCn1cc[n+](C)c1	FC(F)(F)C(F)(F)[P-](F)(F)(F)(C(F)(F)C(F)(F)F)C(F)(F)C(F)(F)F	CCCCCCn1cc[n+](C)c1.FC(F)(F)C(F)(F)[P-](F)(F)(F)(C(F)(F)C(F)(F)F)C(F)(F)C(F)(F)F
298.15	644.5	CC[NH+]1C=CN=C1.O=S(=O)([N-]S(=O)(=O)C(F)(F)F)C(F)(F)F	0.145	CC[NH+]1C=CN=C1	O=S(=O)([N-]S(=O)(=O)C(F)(F)F)C(F)(F)F	CC[NH+]1C=CN=C1.O=S(=O)([N-]S(=O)(=O)C(F)(F)F)C(F)(F)F
298.15	500	CCCCCCn1cc[n+](C)c1.O=S(=O)([N-]S(=O)(=O)C(F)(F)F)C(F)(F)F	0.145	CCCCCCn1cc[n+](C)c1	O=S(=O)([N-]S(=O)(=O)C(F)(F)F)C(F)(F)F	CCCCCCn1cc[n+](C)c1.O=S(=O)([N-]S(=O)(=O)C(F)(F)F)C(F)(F)F
298.15	1100	CCCC[n+]1ccn(C)c1C.F[B-](F)(F)F	0.1448	CCCC[n+]1ccn(C)c1C	F[B-](F)(F)F	CCCC[n+]1ccn(C)c1C.F[B-](F)(F)F
298.15	600	CCn1cc[n+](C)c1.O=S(=O)([N-]S(=O)(=O)C(F)(F)F)C(F)(F)F	0.1448	CCn1cc[n+](C)c1	O=S(=O)([N-]S(=O)(=O)C(F)(F)F)C(F)(F)F	CCn1cc[n+](C)c1.O=S(=O)([N-]S(=O)(=O)C(F)(F)F)C(F)(F)F
298.15	1050	CCCC[n+]1ccn(C)c1C.F[P-](F)(F)(F)(F)F	0.1431	CCCC[n+]1ccn(C)c1C	F[P-](F)(F)(F)(F)F	CCCC[n+]1ccn(C)c1C.F[P-](F)(F)(F)(F)F
298.15	492	CCCCCCn1cc[n+](C)c1.O=S(=O)([N-]S(=O)(=O)C(F)(F)F)C(F)(F)F	0.1426	CCCCCCn1cc[n+](C)c1	O=S(=O)([N-]S(=O)(=O)C(F)(F)F)C(F)(F)F	CCCCCCn1cc[n+](C)c1.O=S(=O)([N-]S(=O)(=O)C(F)(F)F)C(F)(F)F
298.15	499.3	CCCCCCn1cc[n+](C)c1.O=S(=O)([N-]S(=O)(=O)C(F)(F)F)C(F)(F)F	0.14102	CCCCCCn1cc[n+](C)c1	O=S(=O)([N-]S(=O)(=O)C(F)(F)F)C(F)(F)F	CCCCCCn1cc[n+](C)c1.O=S(=O)([N-]S(=O)(=O)C(F)(F)F)C(F)(F)F
298.15	1893	CC[NH+]1C=CN(C)C1.N#C[C-](C#N)C#N	0.14085	CC[NH+]1C=CN(C)C1	N#C[C-](C#N)C#N	CC[NH+]1C=CN(C)C1.N#C[C-](C#N)C#N
298.15	850	CCCC[n+]1ccn(C)c1.F[P-](F)(F)(F)(F)F	0.140375	CCCC[n+]1ccn(C)c1	F[P-](F)(F)(F)(F)F	CCCC[n+]1ccn(C)c1.F[P-](F)(F)(F)(F)F
298.15	1493	CCCCCCC[n+]1ccn(C)c1.N#C[C-](C#N)C#N	0.14035	CCCCCCC[n+]1ccn(C)c1	N#C[C-](C#N)C#N	CCCCCCC[n+]1ccn(C)c1.N#C[C-](C#N)C#N
298.15	800	CCCC[n+]1ccn(C)c1.F[B-](F)(F)F	0.139627	CCCC[n+]1ccn(C)c1	F[B-](F)(F)F	CCCC[n+]1ccn(C)c1.F[B-](F)(F)F
298.15	1050	CCCC[n+]1ccn(C)c1C.F[B-](F)(F)F	0.1391	CCCC[n+]1ccn(C)c1C	F[B-](F)(F)F	CCCC[n+]1ccn(C)c1C.F[B-](F)(F)F
298.15	900	CCCC[n+]1ccn(C)c1.F[B-](F)(F)F	0.139	CCCC[n+]1ccn(C)c1	F[B-](F)(F)F	CCCC[n+]1ccn(C)c1.F[B-](F)(F)F
298.15	59.3	CC(C)C(N)C(=O)[O-].CCCC[n+]1ccn(C)c1	0.138583	CCCC[n+]1ccn(C)c1	CC(C)C(N)C(=O)[O-]	CCCC[n+]1ccn(C)c1.CC(C)C(N)C(=O)[O-]
298.15	500	CCCCn1cc[n+](C)c1.FC(F)(F)C(F)(F)[P-](F)(F)(F)(C(F)(F)C(F)(F)F)C(F)(F)C(F)(F)F	0.137	CCCCn1cc[n+](C)c1	FC(F)(F)C(F)(F)[P-](F)(F)(F)(C(F)(F)C(F)(F)F)C(F)(F)C(F)(F)F	CCCCn1cc[n+](C)c1.FC(F)(F)C(F)(F)[P-](F)(F)(F)(C(F)(F)C(F)(F)F)C(F)(F)C(F)(F)F
298.15	1199.5	CC[n+]1ccn(C)c1.F[B-](F)(F)F	0.136871	CC[n+]1ccn(C)c1	F[B-](F)(F)F	CC[n+]1ccn(C)c1.F[B-](F)(F)F
298.15	1000	CCCC[n+]1ccn(C)c1C.F[P-](F)(F)(F)(F)F	0.1357	CCCC[n+]1ccn(C)c1C	F[P-](F)(F)(F)(F)F	CCCC[n+]1ccn(C)c1C.F[P-](F)(F)(F)(F)F
298.15	1493	CCCCCCn1cc[n+](C)c1.N#C[C-](C#N)C#N	0.13565	CCCCCCn1cc[n+](C)c1	N#C[C-](C#N)C#N	CCCCCCn1cc[n+](C)c1.N#C[C-](C#N)C#N
298.15	802	CCCC[n+]1ccn(C)c1.F[B-](F)(F)F	0.135	CCCC[n+]1ccn(C)c1	F[B-](F)(F)F	CCCC[n+]1ccn(C)c1.F[B-](F)(F)F
298.15	1793	CC[NH+]1C=CN(C)C1.N#C[C-](C#N)C#N	0.13495	CC[NH+]1C=CN(C)C1	N#C[C-](C#N)C#N	CC[NH+]1C=CN(C)C1.N#C[C-](C#N)C#N
298.15	550	CCn1cc[n+](C)c1.O=S(=O)([N-]S(=O)(=O)C(F)(F)F)C(F)(F)F	0.1345	CCn1cc[n+](C)c1	O=S(=O)([N-]S(=O)(=O)C(F)(F)F)C(F)(F)F	CCn1cc[n+](C)c1.O=S(=O)([N-]S(=O)(=O)C(F)(F)F)C(F)(F)F
298.15	525.5	CCC[N+]1(C)CCCC1.O=S(=O)([N-]S(=O)(=O)C(F)(F)F)C(F)(F)F	0.134	CCC[N+]1(C)CCCC1	O=S(=O)([N-]S(=O)(=O)C(F)(F)F)C(F)(F)F	CCC[N+]1(C)CCCC1.O=S(=O)([N-]S(=O)(=O)C(F)(F)F)C(F)(F)F
298.15	799	CCCC[n+]1ccn(C)c1.F[P-](F)(F)(F)(F)F	0.1338	CCCC[n+]1ccn(C)c1	F[P-](F)(F)(F)(F)F	CCCC[n+]1ccn(C)c1.F[P-](F)(F)(F)(F)F
298.15	1000	CCCC[n+]1ccn(C)c1C.F[B-](F)(F)F	0.1337	CCCC[n+]1ccn(C)c1C	F[B-](F)(F)F	CCCC[n+]1ccn(C)c1C.F[B-](F)(F)F
298.15	800	CCCC[n+]1ccn(C)c1.F[P-](F)(F)(F)(F)F	0.1329	CCCC[n+]1ccn(C)c1	F[P-](F)(F)(F)(F)F	CCCC[n+]1ccn(C)c1.F[P-](F)(F)(F)(F)F
298.15	1392	CCCCCCC[n+]1ccn(C)c1.N#C[C-](C#N)C#N	0.13285	CCCCCCC[n+]1ccn(C)c1	N#C[C-](C#N)C#N	CCCCCCC[n+]1ccn(C)c1.N#C[C-](C#N)C#N
298.15	950	CCCC[n+]1ccn(C)c1C.F[P-](F)(F)(F)(F)F	0.13155	CCCC[n+]1ccn(C)c1C	F[P-](F)(F)(F)(F)F	CCCC[n+]1ccn(C)c1C.F[P-](F)(F)(F)(F)F
298.15	600	CCn1cc[n+](C)c1C.O=S(=O)([N-]S(=O)(=O)C(F)(F)F)C(F)(F)F	0.1306	CCn1cc[n+](C)c1C	O=S(=O)([N-]S(=O)(=O)C(F)(F)F)C(F)(F)F	CCn1cc[n+](C)c1C.O=S(=O)([N-]S(=O)(=O)C(F)(F)F)C(F)(F)F
298.15	592.4	COC[N+]1(C)CCCC1.O=S(=O)(F)[N-]S(=O)(=O)F	0.13	COC[N+]1(C)CCCC1	O=S(=O)(F)[N-]S(=O)(=O)F	COC[N+]1(C)CCCC1.O=S(=O)(F)[N-]S(=O)(=O)F
298.15	1393	CCCCCCn1cc[n+](C)c1.N#C[C-](C#N)C#N	0.12815	CCCCCCn1cc[n+](C)c1	N#C[C-](C#N)C#N	CCCCCCn1cc[n+](C)c1.N#C[C-](C#N)C#N
298.15	950	CCCC[n+]1ccn(C)c1C.F[B-](F)(F)F	0.1281	CCCC[n+]1ccn(C)c1C	F[B-](F)(F)F	CCCC[n+]1ccn(C)c1C.F[B-](F)(F)F
298.15	550	CCCC[N+]1(C)CCCC1.O=S(=O)([N-]S(=O)(=O)C(F)(F)F)C(F)(F)F	0.128	CCCC[N+]1(C)CCCC1	O=S(=O)([N-]S(=O)(=O)C(F)(F)F)C(F)(F)F	CCCC[N+]1(C)CCCC1.O=S(=O)([N-]S(=O)(=O)C(F)(F)F)C(F)(F)F
298.15	850	CCCC[n+]1ccn(C)c1.F[B-](F)(F)F	0.1275	CCCC[n+]1ccn(C)c1	F[B-](F)(F)F	CCCC[n+]1ccn(C)c1.F[B-](F)(F)F
298.15	750	CCCC[n+]1ccn(C)c1.F[P-](F)(F)(F)(F)F	0.1261	CCCC[n+]1ccn(C)c1	F[P-](F)(F)(F)(F)F	CCCC[n+]1ccn(C)c1.F[P-](F)(F)(F)(F)F
298.15	751	CCCC[n+]1ccn(C)c1.F[P-](F)(F)(F)(F)F	0.12515	CCCC[n+]1ccn(C)c1	F[P-](F)(F)(F)(F)F	CCCC[n+]1ccn(C)c1.F[P-](F)(F)(F)(F)F
298.15	1293	CCCCCCC[n+]1ccn(C)c1.N#C[C-](C#N)C#N	0.1251	CCCCCCC[n+]1ccn(C)c1	N#C[C-](C#N)C#N	CCCCCCC[n+]1ccn(C)c1.N#C[C-](C#N)C#N
298.15	900	CCCC[n+]1ccn(C)c1C.F[P-](F)(F)(F)(F)F	0.1236	CCCC[n+]1ccn(C)c1C	F[P-](F)(F)(F)(F)F	CCCC[n+]1ccn(C)c1C.F[P-](F)(F)(F)(F)F
298.15	699.6	CCCC[n+]1ccn(C)c1.F[P-](F)(F)(F)(F)F	0.123	CCCC[n+]1ccn(C)c1	F[P-](F)(F)(F)(F)F	CCCC[n+]1ccn(C)c1.F[P-](F)(F)(F)(F)F
298.15	900	CCCC[n+]1ccn(C)c1C.F[B-](F)(F)F	0.1223	CCCC[n+]1ccn(C)c1C	F[B-](F)(F)F	CCCC[n+]1ccn(C)c1C.F[B-](F)(F)F
298.15	550	CCn1cc[n+](C)c1C.O=S(=O)([N-]S(=O)(=O)C(F)(F)F)C(F)(F)F	0.1215	CCn1cc[n+](C)c1C	O=S(=O)([N-]S(=O)(=O)C(F)(F)F)C(F)(F)F	CCn1cc[n+](C)c1C.O=S(=O)([N-]S(=O)(=O)C(F)(F)F)C(F)(F)F
298.15	1293	CCCCCCn1cc[n+](C)c1.N#C[C-](C#N)C#N	0.12055	CCCCCCn1cc[n+](C)c1	N#C[C-](C#N)C#N	CCCCCCn1cc[n+](C)c1.N#C[C-](C#N)C#N
298.15	700	CCCC[n+]1ccn(C)c1.F[P-](F)(F)(F)(F)F	0.1205	CCCC[n+]1ccn(C)c1	F[P-](F)(F)(F)(F)F	CCCC[n+]1ccn(C)c1.F[P-](F)(F)(F)(F)F
298.15	850	CCCC[n+]1ccn(C)c1C.F[P-](F)(F)(F)(F)F	0.1196	CCCC[n+]1ccn(C)c1C	F[P-](F)(F)(F)(F)F	CCCC[n+]1ccn(C)c1C.F[P-](F)(F)(F)(F)F
298.15	391.1	CCCCCCC[N+](C)(C)CC.O=S(=O)([N-]S(=O)(=O)C(F)(F)F)C(F)(F)F	0.119	CCCCCCC[N+](C)(C)CC	O=S(=O)([N-]S(=O)(=O)C(F)(F)F)C(F)(F)F	CCCCCCC[N+](C)(C)CC.O=S(=O)([N-]S(=O)(=O)C(F)(F)F)C(F)(F)F
298.15	701	CCCC[n+]1ccn(C)c1.F[P-](F)(F)(F)(F)F	0.11805	CCCC[n+]1ccn(C)c1	F[P-](F)(F)(F)(F)F	CCCC[n+]1ccn(C)c1.F[P-](F)(F)(F)(F)F
298.15	990	CCCCCCCCN1C=C[NH+](C)C1.N#C[S-]	0.11725	CCCCCCCCN1C=C[NH+](C)C1	N#C[S-]	CCCCCCCCN1C=C[NH+](C)C1.N#C[S-]
298.15	1193	CCCCCCC[n+]1ccn(C)c1.N#C[C-](C#N)C#N	0.11715	CCCCCCC[n+]1ccn(C)c1	N#C[C-](C#N)C#N	CCCCCCC[n+]1ccn(C)c1.N#C[C-](C#N)C#N
298.15	500.2	CCC[N+](C)(CC)CC.O=S(=O)(F)[N-]S(=O)(=O)F	0.117	CCC[N+](C)(CC)CC	O=S(=O)(F)[N-]S(=O)(=O)F	CCC[N+](C)(CC)CC.O=S(=O)(F)[N-]S(=O)(=O)F
298.15	850	CCCC[n+]1ccn(C)c1C.F[B-](F)(F)F	0.1166	CCCC[n+]1ccn(C)c1C	F[B-](F)(F)F	CCCC[n+]1ccn(C)c1C.F[B-](F)(F)F
298.15	700.22	CCCC[n+]1ccn(C)c1.F[B-](F)(F)F	0.116	CCCC[n+]1ccn(C)c1	F[B-](F)(F)F	CCCC[n+]1ccn(C)c1.F[B-](F)(F)F
298.15	392	CCCCCCn1cc[n+](C)c1.O=S(=O)([N-]S(=O)(=O)C(F)(F)F)C(F)(F)F	0.1159	CCCCCCn1cc[n+](C)c1	O=S(=O)([N-]S(=O)(=O)C(F)(F)F)C(F)(F)F	CCCCCCn1cc[n+](C)c1.O=S(=O)([N-]S(=O)(=O)C(F)(F)F)C(F)(F)F
298.15	1493	CC[NH+]1C=CN(C)C1.N#C[C-](C#N)C#N	0.1158	CC[NH+]1C=CN(C)C1	N#C[C-](C#N)C#N	CC[NH+]1C=CN(C)C1.N#C[C-](C#N)C#N
298.15	412.6	CC[n+]1ccn(C)c1.N#C[B-](C#N)(C#N)C#N	0.115	CC[n+]1ccn(C)c1	N#C[B-](C#N)(C#N)C#N	CC[n+]1ccn(C)c1.N#C[B-](C#N)(C#N)C#N
298.15	399.5	CCCCCCn1cc[n+](C)c1.O=S(=O)([N-]S(=O)(=O)C(F)(F)F)C(F)(F)F	0.115	CCCCCCn1cc[n+](C)c1	O=S(=O)([N-]S(=O)(=O)C(F)(F)F)C(F)(F)F	CCCCCCn1cc[n+](C)c1.O=S(=O)([N-]S(=O)(=O)C(F)(F)F)C(F)(F)F
298.15	550	CCCC[N+](C)(CCCC)CCCC.O=S(=O)([N-]S(=O)(=O)C(F)(F)F)C(F)(F)F	0.114	CCCC[N+](C)(CCCC)CCCC	O=S(=O)([N-]S(=O)(=O)C(F)(F)F)C(F)(F)F	CCCC[N+](C)(CCCC)CCCC.O=S(=O)([N-]S(=O)(=O)C(F)(F)F)C(F)(F)F
298.15	400	CCCCCC[N+]1(C)CCCC1.O=S(=O)(NS(=O)(=O)C(F)(F)F)C(F)(F)F	0.113	CCCCCC[N+]1(C)CCCC1	O=S(=O)(NS(=O)(=O)C(F)(F)F)C(F)(F)F	CCCCCC[N+]1(C)CCCC1.O=S(=O)(NS(=O)(=O)C(F)(F)F)C(F)(F)F
298.15	499.6	CCC[N+]1(C)CCCC1.O=S(=O)(F)[N-]S(=O)(=O)F	0.113	CCC[N+]1(C)CCCC1	O=S(=O)(F)[N-]S(=O)(=O)F	CCC[N+]1(C)CCCC1.O=S(=O)(F)[N-]S(=O)(=O)F
298.15	1193	CCCCCCn1cc[n+](C)c1.N#C[C-](C#N)C#N	0.11295	CCCCCCn1cc[n+](C)c1	N#C[C-](C#N)C#N	CCCCCCn1cc[n+](C)c1.N#C[C-](C#N)C#N
298.15	499.8	CCC[N+]1(C)CCCCC1.O=S(=O)(F)NS(=O)(=O)F	0.112	CCC[N+]1(C)CCCCC1	O=S(=O)(F)NS(=O)(=O)F	CCC[N+]1(C)CCCCC1.O=S(=O)(F)NS(=O)(=O)F
298.15	400	CCCCn1cc[n+](C)c1.O=S(=O)([N-]S(=O)(=O)C(F)(F)F)C(F)(F)F	0.112	CCCCn1cc[n+](C)c1	O=S(=O)([N-]S(=O)(=O)C(F)(F)F)C(F)(F)F	CCCCn1cc[n+](C)c1.O=S(=O)([N-]S(=O)(=O)C(F)(F)F)C(F)(F)F
298.15	493	CCCCCCCCn1cc[n+](C)c1.N#C[C-](C#N)C#N	0.1111	CCCCCCCCn1cc[n+](C)c1	N#C[C-](C#N)C#N	CCCCCCCCn1cc[n+](C)c1.N#C[C-](C#N)C#N
298.15	800	CCCC[n+]1ccn(C)c1C.F[P-](F)(F)(F)(F)F	0.1111	CCCC[n+]1ccn(C)c1C	F[P-](F)(F)(F)(F)F	CCCC[n+]1ccn(C)c1C.F[P-](F)(F)(F)(F)F
298.15	248	CCCCCCn1cc[n+](C)c1.FC(F)(F)C(F)(F)C(F)(F)[P-](F)(F)(F)(C(F)(F)C(F)(F)C(F)(F)F)C(F)(F)C(F)(F)C(F)(F)F	0.111	CCCCCCn1cc[n+](C)c1	FC(F)(F)C(F)(F)C(F)(F)[P-](F)(F)(F)(C(F)(F)C(F)(F)C(F)(F)F)C(F)(F)C(F)(F)C(F)(F)F	CCCCCCn1cc[n+](C)c1.FC(F)(F)C(F)(F)C(F)(F)[P-](F)(F)(F)(C(F)(F)C(F)(F)C(F)(F)F)C(F)(F)C(F)(F)C(F)(F)F
298.15	800	CCCC[n+]1ccn(C)c1C.F[B-](F)(F)F	0.1106	CCCC[n+]1ccn(C)c1C	F[B-](F)(F)F	CCCC[n+]1ccn(C)c1C.F[B-](F)(F)F
298.15	651	CCCC[n+]1ccn(C)c1.F[P-](F)(F)(F)(F)F	0.1102	CCCC[n+]1ccn(C)c1	F[P-](F)(F)(F)(F)F	CCCC[n+]1ccn(C)c1.F[P-](F)(F)(F)(F)F
298.15	650	CCCC[n+]1ccn(C)c1.F[P-](F)(F)(F)(F)F	0.11005	CCCC[n+]1ccn(C)c1	F[P-](F)(F)(F)(F)F	CCCC[n+]1ccn(C)c1.F[P-](F)(F)(F)(F)F
298.15	1393	CC[NH+]1C=CN(C)C1.N#C[C-](C#N)C#N	0.1093	CC[NH+]1C=CN(C)C1	N#C[C-](C#N)C#N	CC[NH+]1C=CN(C)C1.N#C[C-](C#N)C#N
298.15	494	CCCCCCC[n+]1ccn(C)c1.N#C[C-](C#N)C#N	0.1084	CCCCCCC[n+]1ccn(C)c1	N#C[C-](C#N)C#N	CCCCCCC[n+]1ccn(C)c1.N#C[C-](C#N)C#N
298.15	600	CCCC[n+]1ccn(C)c1.F[B-](F)(F)F	0.108	CCCC[n+]1ccn(C)c1	F[B-](F)(F)F	CCCC[n+]1ccn(C)c1.F[B-](F)(F)F
298.15	750	CCCC[n+]1ccn(C)c1C.F[P-](F)(F)(F)(F)F	0.10735	CCCC[n+]1ccn(C)c1C	F[P-](F)(F)(F)(F)F	CCCC[n+]1ccn(C)c1C.F[P-](F)(F)(F)(F)F
298.15	400.1	CCCC[N+]1(C)CCCC1.O=S(=O)([N-]S(=O)(=O)C(F)(F)F)C(F)(F)F	0.107	CCCC[N+]1(C)CCCC1	O=S(=O)([N-]S(=O)(=O)C(F)(F)F)C(F)(F)F	CCCC[N+]1(C)CCCC1.O=S(=O)([N-]S(=O)(=O)C(F)(F)F)C(F)(F)F
298.15	700	CCCC[n+]1ccn(C)c1.F[B-](F)(F)F	0.107	CCCC[n+]1ccn(C)c1	F[B-](F)(F)F	CCCC[n+]1ccn(C)c1.F[B-](F)(F)F
298.15	1501	CC(O)C(=O)[O-].[NH3+]CCO	0.1056	[NH3+]CCO	CC(O)C(=O)[O-]	[NH3+]CCO.CC(O)C(=O)[O-]
298.15	41.7	CC(C)C(N)C(=O)[O-].CCCC[n+]1ccn(C)c1	0.105323	CCCC[n+]1ccn(C)c1	CC(C)C(N)C(=O)[O-]	CCCC[n+]1ccn(C)c1.CC(C)C(N)C(=O)[O-]
298.15	499	CCCC[N+](C)(CCCC)CCCC.O=S(=O)([N-]S(=O)(=O)C(F)(F)F)C(F)(F)F	0.105	CCCC[N+](C)(CCCC)CCCC	O=S(=O)([N-]S(=O)(=O)C(F)(F)F)C(F)(F)F	CCCC[N+](C)(CCCC)CCCC.O=S(=O)([N-]S(=O)(=O)C(F)(F)F)C(F)(F)F
298.15	750	CCCC[n+]1ccn(C)c1C.F[B-](F)(F)F	0.1049	CCCC[n+]1ccn(C)c1C	F[B-](F)(F)F	CCCC[n+]1ccn(C)c1C.F[B-](F)(F)F
298.15	600	CCCC[n+]1ccn(C)c1.F[P-](F)(F)(F)(F)F	0.10325	CCCC[n+]1ccn(C)c1	F[P-](F)(F)(F)(F)F	CCCC[n+]1ccn(C)c1.F[P-](F)(F)(F)(F)F
298.15	601	CCCC[n+]1ccn(C)c1.F[P-](F)(F)(F)(F)F	0.10295	CCCC[n+]1ccn(C)c1	F[P-](F)(F)(F)(F)F	CCCC[n+]1ccn(C)c1.F[P-](F)(F)(F)(F)F
298.15	1293	CC[NH+]1C=CN(C)C1.N#C[C-](C#N)C#N	0.10245	CC[NH+]1C=CN(C)C1	N#C[C-](C#N)C#N	CC[NH+]1C=CN(C)C1.N#C[C-](C#N)C#N
298.15	4	CC(=O)[O-].CC[n+]1ccn(C)c1	0.102	CC[n+]1ccn(C)c1	CC(=O)[O-]	CC[n+]1ccn(C)c1.CC(=O)[O-]
298.15	400	CCn1cc[n+](C)c1.O=S(=O)([N-]S(=O)(=O)C(F)(F)F)C(F)(F)F	0.1014	CCn1cc[n+](C)c1	O=S(=O)([N-]S(=O)(=O)C(F)(F)F)C(F)(F)F	CCn1cc[n+](C)c1.O=S(=O)([N-]S(=O)(=O)C(F)(F)F)C(F)(F)F
298.15	993	CCCCCCC[n+]1ccn(C)c1.N#C[C-](C#N)C#N	0.10045	CCCCCCC[n+]1ccn(C)c1	N#C[C-](C#N)C#N	CCCCCCC[n+]1ccn(C)c1.N#C[C-](C#N)C#N
298.15	640	CCCCCCCCn1cc[n+](C)c1.O=[N+]([O-])[O-]	0.100255	CCCCCCCCn1cc[n+](C)c1	O=[N+]([O-])[O-]	CCCCCCCCn1cc[n+](C)c1.O=[N+]([O-])[O-]
298.15	26.1	CC(N)C(=O)[O-].CCCC[n+]1ccn(C)c1	0.0994818	CCCC[n+]1ccn(C)c1	CC(N)C(=O)[O-]	CCCC[n+]1ccn(C)c1.CC(N)C(=O)[O-]
298.15	700	CCCC[n+]1ccn(C)c1C.F[B-](F)(F)F	0.0984	CCCC[n+]1ccn(C)c1C	F[B-](F)(F)F	CCCC[n+]1ccn(C)c1C.F[B-](F)(F)F
298.15	700	CCCC[n+]1ccn(C)c1C.F[P-](F)(F)(F)(F)F	0.09825	CCCC[n+]1ccn(C)c1C	F[P-](F)(F)(F)(F)F	CCCC[n+]1ccn(C)c1C.F[P-](F)(F)(F)(F)F
298.15	8.8	CCCC[n+]1ccn(C)c1.NCC(=O)[O-]	0.0977553	CCCC[n+]1ccn(C)c1	NCC(=O)[O-]	CCCC[n+]1ccn(C)c1.NCC(=O)[O-]
298.15	993	CCCCCCn1cc[n+](C)c1.N#C[C-](C#N)C#N	0.09695	CCCCCCn1cc[n+](C)c1	N#C[C-](C#N)C#N	CCCCCCn1cc[n+](C)c1.N#C[C-](C#N)C#N
298.15	550	CCCC[n+]1ccn(C)c1.F[P-](F)(F)(F)(F)F	0.0958	CCCC[n+]1ccn(C)c1	F[P-](F)(F)(F)(F)F	CCCC[n+]1ccn(C)c1.F[P-](F)(F)(F)(F)F
298.15	551	CCCC[n+]1ccn(C)c1.F[P-](F)(F)(F)(F)F	0.0951	CCCC[n+]1ccn(C)c1	F[P-](F)(F)(F)(F)F	CCCC[n+]1ccn(C)c1.F[P-](F)(F)(F)(F)F
298.15	650	CCCC[n+]1ccn(C)c1C.F[P-](F)(F)(F)(F)F	0.09475	CCCC[n+]1ccn(C)c1C	F[P-](F)(F)(F)(F)F	CCCC[n+]1ccn(C)c1C.F[P-](F)(F)(F)(F)F
298.15	250	CCCCCCn1cc[n+](C)c1.FC(F)(F)C(F)(F)[P-](F)(F)(F)(C(F)(F)C(F)(F)F)C(F)(F)C(F)(F)F	0.094	CCCCCCn1cc[n+](C)c1	FC(F)(F)C(F)(F)[P-](F)(F)(F)(C(F)(F)C(F)(F)F)C(F)(F)C(F)(F)F	CCCCCCn1cc[n+](C)c1.FC(F)(F)C(F)(F)[P-](F)(F)(F)(C(F)(F)C(F)(F)F)C(F)(F)C(F)(F)F
298.15	400	CCCC[N+]1(C)CCCC1.O=S(=O)([N-]S(=O)(=O)C(F)(F)F)C(F)(F)F	0.093	CCCC[N+]1(C)CCCC1	O=S(=O)([N-]S(=O)(=O)C(F)(F)F)C(F)(F)F	CCCC[N+]1(C)CCCC1.O=S(=O)([N-]S(=O)(=O)C(F)(F)F)C(F)(F)F
298.15	198	CCCCCCn1cc[n+](C)c1.FC(F)(F)C(F)(F)C(F)(F)[P-](F)(F)(F)(C(F)(F)C(F)(F)C(F)(F)F)C(F)(F)C(F)(F)C(F)(F)F	0.093	CCCCCCn1cc[n+](C)c1	FC(F)(F)C(F)(F)C(F)(F)[P-](F)(F)(F)(C(F)(F)C(F)(F)C(F)(F)F)C(F)(F)C(F)(F)C(F)(F)F	CCCCCCn1cc[n+](C)c1.FC(F)(F)C(F)(F)C(F)(F)[P-](F)(F)(F)(C(F)(F)C(F)(F)C(F)(F)F)C(F)(F)C(F)(F)C(F)(F)F
298.15	650	CCCC[n+]1ccn(C)c1C.F[B-](F)(F)F	0.0927	CCCC[n+]1ccn(C)c1C	F[B-](F)(F)F	CCCC[n+]1ccn(C)c1C.F[B-](F)(F)F
298.15	893	CCCCCCC[n+]1ccn(C)c1.N#C[C-](C#N)C#N	0.0918	CCCCCCC[n+]1ccn(C)c1	N#C[C-](C#N)C#N	CCCCCCC[n+]1ccn(C)c1.N#C[C-](C#N)C#N
298.15	750.8	CC[n+]1ccn(C)c1.F[B-](F)(F)F	0.0912163	CC[n+]1ccn(C)c1	F[B-](F)(F)F	CC[n+]1ccn(C)c1.F[B-](F)(F)F
298.15	400	CCn1cc[n+](C)c1C.O=S(=O)([N-]S(=O)(=O)C(F)(F)F)C(F)(F)F	0.091	CCn1cc[n+](C)c1C	O=S(=O)([N-]S(=O)(=O)C(F)(F)F)C(F)(F)F	CCn1cc[n+](C)c1C.O=S(=O)([N-]S(=O)(=O)C(F)(F)F)C(F)(F)F
298.15	500	CCCC[n+]1ccn(C)c1.F[P-](F)(F)(F)(F)F	0.0894	CCCC[n+]1ccn(C)c1	F[P-](F)(F)(F)(F)F	CCCC[n+]1ccn(C)c1.F[P-](F)(F)(F)(F)F
298.15	893	CCCCCCn1cc[n+](C)c1.N#C[C-](C#N)C#N	0.08825	CCCCCCn1cc[n+](C)c1	N#C[C-](C#N)C#N	CCCCCCn1cc[n+](C)c1.N#C[C-](C#N)C#N
298.15	394	CCCCCCC[n+]1ccn(C)c1.N#C[C-](C#N)C#N	0.0877	CCCCCCC[n+]1ccn(C)c1	N#C[C-](C#N)C#N	CCCCCCC[n+]1ccn(C)c1.N#C[C-](C#N)C#N
298.15	1241	CC(O)C(=O)[O-].[NH3+]CCO	0.0876	[NH3+]CCO	CC(O)C(=O)[O-]	[NH3+]CCO.CC(O)C(=O)[O-]
298.15	501	CCCC[n+]1ccn(C)c1.F[P-](F)(F)(F)(F)F	0.0874	CCCC[n+]1ccn(C)c1	F[P-](F)(F)(F)(F)F	CCCC[n+]1ccn(C)c1.F[P-](F)(F)(F)(F)F
298.15	304.9	CCCCn1cc[n+](C)c1.O=S(=O)([N-]S(=O)(=O)C(F)(F)F)C(F)(F)F	0.086	CCCCn1cc[n+](C)c1	O=S(=O)([N-]S(=O)(=O)C(F)(F)F)C(F)(F)F	CCCCn1cc[n+](C)c1.O=S(=O)([N-]S(=O)(=O)C(F)(F)F)C(F)(F)F
298.15	600	CCCC[n+]1ccn(C)c1C.F[B-](F)(F)F	0.0858	CCCC[n+]1ccn(C)c1C	F[B-](F)(F)F	CCCC[n+]1ccn(C)c1C.F[B-](F)(F)F
298.15	400	CCCC[N+](C)(CCCC)CCCC.O=S(=O)([N-]S(=O)(=O)C(F)(F)F)C(F)(F)F	0.0855	CCCC[N+](C)(CCCC)CCCC	O=S(=O)([N-]S(=O)(=O)C(F)(F)F)C(F)(F)F	CCCC[N+](C)(CCCC)CCCC.O=S(=O)([N-]S(=O)(=O)C(F)(F)F)C(F)(F)F
298.15	600	CCCC[n+]1ccn(C)c1C.F[P-](F)(F)(F)(F)F	0.085	CCCC[n+]1ccn(C)c1C	F[P-](F)(F)(F)(F)F	CCCC[n+]1ccn(C)c1C.F[P-](F)(F)(F)(F)F
298.15	550	CCCC[n+]1ccn(C)c1.F[B-](F)(F)F	0.085	CCCC[n+]1ccn(C)c1	F[B-](F)(F)F	CCCC[n+]1ccn(C)c1.F[B-](F)(F)F
298.15	482	CCCC[n+]1ccn(C)c1.F[B-](F)(F)F	0.084	CCCC[n+]1ccn(C)c1	F[B-](F)(F)F	CCCC[n+]1ccn(C)c1.F[B-](F)(F)F
298.15	550	CCCC[n+]1ccn(C)c1C.F[P-](F)(F)(F)(F)F	0.08175	CCCC[n+]1ccn(C)c1C	F[P-](F)(F)(F)(F)F	CCCC[n+]1ccn(C)c1C.F[P-](F)(F)(F)(F)F
298.15	993	CC[NH+]1C=CN(C)C1.N#C[C-](C#N)C#N	0.08135	CC[NH+]1C=CN(C)C1	N#C[C-](C#N)C#N	CC[NH+]1C=CN(C)C1.N#C[C-](C#N)C#N
298.15	550	CCCC[n+]1ccn(C)c1C.F[B-](F)(F)F	0.08	CCCC[n+]1ccn(C)c1C	F[B-](F)(F)F	CCCC[n+]1ccn(C)c1C.F[B-](F)(F)F
298.15	200	CCCCCCn1cc[n+](C)c1.FC(F)(F)C(F)(F)[P-](F)(F)(F)(C(F)(F)C(F)(F)F)C(F)(F)C(F)(F)F	0.08	CCCCCCn1cc[n+](C)c1	FC(F)(F)C(F)(F)[P-](F)(F)(F)(C(F)(F)C(F)(F)F)C(F)(F)C(F)(F)F	CCCCCCn1cc[n+](C)c1.FC(F)(F)C(F)(F)[P-](F)(F)(F)(C(F)(F)C(F)(F)F)C(F)(F)C(F)(F)F
298.15	793	CCCCCCn1cc[n+](C)c1.N#C[C-](C#N)C#N	0.0795	CCCCCCn1cc[n+](C)c1	N#C[C-](C#N)C#N	CCCCCCn1cc[n+](C)c1.N#C[C-](C#N)C#N
298.15	450	CCCC[n+]1ccn(C)c1.F[P-](F)(F)(F)(F)F	0.0794	CCCC[n+]1ccn(C)c1	F[P-](F)(F)(F)(F)F	CCCC[n+]1ccn(C)c1.F[P-](F)(F)(F)(F)F
298.15	451	CCCC[n+]1ccn(C)c1.F[P-](F)(F)(F)(F)F	0.0794	CCCC[n+]1ccn(C)c1	F[P-](F)(F)(F)(F)F	CCCC[n+]1ccn(C)c1.F[P-](F)(F)(F)(F)F
298.15	1098	CC(O)C(=O)[O-].[NH3+]CCO	0.0775	[NH3+]CCO	CC(O)C(=O)[O-]	[NH3+]CCO.CC(O)C(=O)[O-]
298.15	299.9	CCC[N+](C)(CC)CC.O=S(=O)(F)[N-]S(=O)(=O)F	0.074	CCC[N+](C)(CC)CC	O=S(=O)(F)[N-]S(=O)(=O)F	CCC[N+](C)(CC)CC.O=S(=O)(F)[N-]S(=O)(=O)F
298.15	399.9	CCCC[n+]1ccn(C)c1.F[P-](F)(F)(F)(F)F	0.074	CCCC[n+]1ccn(C)c1	F[P-](F)(F)(F)(F)F	CCCC[n+]1ccn(C)c1.F[P-](F)(F)(F)(F)F
298.15	893	CC[NH+]1C=CN(C)C1.N#C[C-](C#N)C#N	0.0738	CC[NH+]1C=CN(C)C1	N#C[C-](C#N)C#N	CC[NH+]1C=CN(C)C1.N#C[C-](C#N)C#N
298.15	500	CCCC[n+]1ccn(C)c1C.F[B-](F)(F)F	0.0729	CCCC[n+]1ccn(C)c1C	F[B-](F)(F)F	CCCC[n+]1ccn(C)c1C.F[B-](F)(F)F
298.15	250	CCCCn1cc[n+](C)c1.O=S(=O)([N-]S(=O)(=O)C(F)(F)F)C(F)(F)F	0.0727	CCCCn1cc[n+](C)c1	O=S(=O)([N-]S(=O)(=O)C(F)(F)F)C(F)(F)F	CCCCn1cc[n+](C)c1.O=S(=O)([N-]S(=O)(=O)C(F)(F)F)C(F)(F)F
298.15	399.63	CCCC[n+]1ccn(C)c1.F[P-](F)(F)(F)(F)F	0.072	CCCC[n+]1ccn(C)c1	F[P-](F)(F)(F)(F)F	CCCC[n+]1ccn(C)c1.F[P-](F)(F)(F)(F)F
298.15	500	CCCC[n+]1ccn(C)c1C.F[P-](F)(F)(F)(F)F	0.07155	CCCC[n+]1ccn(C)c1C	F[P-](F)(F)(F)(F)F	CCCC[n+]1ccn(C)c1C.F[P-](F)(F)(F)(F)F
298.15	401	CCCC[n+]1ccn(C)c1.F[P-](F)(F)(F)(F)F	0.0711	CCCC[n+]1ccn(C)c1	F[P-](F)(F)(F)(F)F	CCCC[n+]1ccn(C)c1.F[P-](F)(F)(F)(F)F
298.15	693	CCCCCCn1cc[n+](C)c1.N#C[C-](C#N)C#N	0.0705	CCCCCCn1cc[n+](C)c1	N#C[C-](C#N)C#N	CCCCCCn1cc[n+](C)c1.N#C[C-](C#N)C#N
298.15	400	CCCC[n+]1ccn(C)c1.F[P-](F)(F)(F)(F)F	0.0703	CCCC[n+]1ccn(C)c1	F[P-](F)(F)(F)(F)F	CCCC[n+]1ccn(C)c1.F[P-](F)(F)(F)(F)F
298.15	299.7	CCC[N+]1(C)CCCC1.O=S(=O)(F)[N-]S(=O)(=O)F	0.07	CCC[N+]1(C)CCCC1	O=S(=O)(F)[N-]S(=O)(=O)F	CCC[N+]1(C)CCCC1.O=S(=O)(F)[N-]S(=O)(=O)F
298.15	300	CCC[N+]1(C)CCCCC1.O=S(=O)(F)NS(=O)(=O)F	0.07	CCC[N+]1(C)CCCCC1	O=S(=O)(F)NS(=O)(=O)F	CCC[N+]1(C)CCCCC1.O=S(=O)(F)NS(=O)(=O)F
298.15	399.56	CCCC[n+]1ccn(C)c1.F[B-](F)(F)F	0.069	CCCC[n+]1ccn(C)c1	F[B-](F)(F)F	CCCC[n+]1ccn(C)c1.F[B-](F)(F)F
298.15	450	CCCC[n+]1ccn(C)c1C.F[P-](F)(F)(F)(F)F	0.0685	CCCC[n+]1ccn(C)c1C	F[P-](F)(F)(F)(F)F	CCCC[n+]1ccn(C)c1C.F[P-](F)(F)(F)(F)F
298.15	450	CCCC[n+]1ccn(C)c1C.F[B-](F)(F)F	0.067	CCCC[n+]1ccn(C)c1C	F[B-](F)(F)F	CCCC[n+]1ccn(C)c1C.F[B-](F)(F)F
298.15	296	CCCCCCC[n+]1ccn(C)c1.N#C[C-](C#N)C#N	0.0669	CCCCCCC[n+]1ccn(C)c1	N#C[C-](C#N)C#N	CCCCCCC[n+]1ccn(C)c1.N#C[C-](C#N)C#N
298.15	360	CCCC[n+]1ccn(C)c1.F[B-](F)(F)F	0.0662689	CCCC[n+]1ccn(C)c1	F[B-](F)(F)F	CCCC[n+]1ccn(C)c1.F[B-](F)(F)F
298.15	793	CC[NH+]1C=CN(C)C1.N#C[C-](C#N)C#N	0.06615	CC[NH+]1C=CN(C)C1	N#C[C-](C#N)C#N	CC[NH+]1C=CN(C)C1.N#C[C-](C#N)C#N
298.15	250	CCn1cc[n+](C)c1.O=S(=O)([N-]S(=O)(=O)C(F)(F)F)C(F)(F)F	0.0657	CCn1cc[n+](C)c1	O=S(=O)([N-]S(=O)(=O)C(F)(F)F)C(F)(F)F	CCn1cc[n+](C)c1.O=S(=O)([N-]S(=O)(=O)C(F)(F)F)C(F)(F)F
298.15	593	CCCCCCCCn1cc[n+](C)c1.N#C[C-](C#N)C#N	0.06545	CCCCCCCCn1cc[n+](C)c1	N#C[C-](C#N)C#N	CCCCCCCCn1cc[n+](C)c1.N#C[C-](C#N)C#N
298.15	499.7	CC[n+]1ccn(C)c1.F[B-](F)(F)F	0.0630655	CC[n+]1ccn(C)c1	F[B-](F)(F)F	CC[n+]1ccn(C)c1.F[B-](F)(F)F
298.15	351	CCCC[n+]1ccn(C)c1.F[P-](F)(F)(F)(F)F	0.0628	CCCC[n+]1ccn(C)c1	F[P-](F)(F)(F)(F)F	CCCC[n+]1ccn(C)c1.F[P-](F)(F)(F)(F)F
298.15	350	CCCC[n+]1ccn(C)c1.F[P-](F)(F)(F)(F)F	0.0619	CCCC[n+]1ccn(C)c1	F[P-](F)(F)(F)(F)F	CCCC[n+]1ccn(C)c1.F[P-](F)(F)(F)(F)F
298.15	400	CCCC[n+]1ccn(C)c1.F[B-](F)(F)F	0.06185	CCCC[n+]1ccn(C)c1	F[B-](F)(F)F	CCCC[n+]1ccn(C)c1.F[B-](F)(F)F
298.15	199.5	CCCCCCn1cc[n+](C)c1.O=S(=O)([N-]S(=O)(=O)C(F)(F)F)C(F)(F)F	0.06033	CCCCCCn1cc[n+](C)c1	O=S(=O)([N-]S(=O)(=O)C(F)(F)F)C(F)(F)F	CCCCCCn1cc[n+](C)c1.O=S(=O)([N-]S(=O)(=O)C(F)(F)F)C(F)(F)F
298.15	200	CCCCn1cc[n+](C)c1.O=S(=O)([N-]S(=O)(=O)C(F)(F)F)C(F)(F)F	0.06015	CCCCn1cc[n+](C)c1	O=S(=O)([N-]S(=O)(=O)C(F)(F)F)C(F)(F)F	CCCCn1cc[n+](C)c1.O=S(=O)([N-]S(=O)(=O)C(F)(F)F)C(F)(F)F
298.15	193	CCCCCCn1cc[n+](C)c1.O=S(=O)([N-]S(=O)(=O)C(F)(F)F)C(F)(F)F	0.0598	CCCCCCn1cc[n+](C)c1	O=S(=O)([N-]S(=O)(=O)C(F)(F)F)C(F)(F)F	CCCCCCn1cc[n+](C)c1.O=S(=O)([N-]S(=O)(=O)C(F)(F)F)C(F)(F)F
298.15	400	CCCC[n+]1ccn(C)c1C.F[B-](F)(F)F	0.0592	CCCC[n+]1ccn(C)c1C	F[B-](F)(F)F	CCCC[n+]1ccn(C)c1C.F[B-](F)(F)F
298.15	25.1	CC(C)C(N)C(=O)[O-].CCCC[n+]1ccn(C)c1	0.0591061	CCCC[n+]1ccn(C)c1	CC(C)C(N)C(=O)[O-]	CCCC[n+]1ccn(C)c1.CC(C)C(N)C(=O)[O-]
298.15	250	CCn1cc[n+](C)c1C.O=S(=O)([N-]S(=O)(=O)C(F)(F)F)C(F)(F)F	0.0589	CCn1cc[n+](C)c1C	O=S(=O)([N-]S(=O)(=O)C(F)(F)F)C(F)(F)F	CCn1cc[n+](C)c1C.O=S(=O)([N-]S(=O)(=O)C(F)(F)F)C(F)(F)F
298.15	200	CCCC[N+]1(C)CCCC1.O=S(=O)([N-]S(=O)(=O)C(F)(F)F)C(F)(F)F	0.0585	CCCC[N+]1(C)CCCC1	O=S(=O)([N-]S(=O)(=O)C(F)(F)F)C(F)(F)F	CCCC[N+]1(C)CCCC1.O=S(=O)([N-]S(=O)(=O)C(F)(F)F)C(F)(F)F
298.15	12.8	CC(N)C(=O)[O-].CCCC[n+]1ccn(C)c1	0.058026	CCCC[n+]1ccn(C)c1	CC(N)C(=O)[O-]	CCCC[n+]1ccn(C)c1.CC(N)C(=O)[O-]
298.15	200	CCCCCC[N+]1(C)CCCC1.O=S(=O)(NS(=O)(=O)C(F)(F)F)C(F)(F)F	0.058	CCCCCC[N+]1(C)CCCC1	O=S(=O)(NS(=O)(=O)C(F)(F)F)C(F)(F)F	CCCCCC[N+]1(C)CCCC1.O=S(=O)(NS(=O)(=O)C(F)(F)F)C(F)(F)F
298.15	250	CCCC[N+]1(C)CCCC1.O=S(=O)([N-]S(=O)(=O)C(F)(F)F)C(F)(F)F	0.0576	CCCC[N+]1(C)CCCC1	O=S(=O)([N-]S(=O)(=O)C(F)(F)F)C(F)(F)F	CCCC[N+]1(C)CCCC1.O=S(=O)([N-]S(=O)(=O)C(F)(F)F)C(F)(F)F
298.15	400	CCCC[n+]1ccn(C)c1C.F[P-](F)(F)(F)(F)F	0.0575	CCCC[n+]1ccn(C)c1C	F[P-](F)(F)(F)(F)F	CCCC[n+]1ccn(C)c1C.F[P-](F)(F)(F)(F)F
298.15	250	CCCC[N+](C)(CCCC)CCCC.O=S(=O)([N-]S(=O)(=O)C(F)(F)F)C(F)(F)F	0.0547	CCCC[N+](C)(CCCC)CCCC	O=S(=O)([N-]S(=O)(=O)C(F)(F)F)C(F)(F)F	CCCC[N+](C)(CCCC)CCCC.O=S(=O)([N-]S(=O)(=O)C(F)(F)F)C(F)(F)F
298.15	350	CCCC[n+]1ccn(C)c1C.F[P-](F)(F)(F)(F)F	0.05465	CCCC[n+]1ccn(C)c1C	F[P-](F)(F)(F)(F)F	CCCC[n+]1ccn(C)c1C.F[P-](F)(F)(F)(F)F
298.15	301	CCCC[n+]1ccn(C)c1.F[P-](F)(F)(F)(F)F	0.0545	CCCC[n+]1ccn(C)c1	F[P-](F)(F)(F)(F)F	CCCC[n+]1ccn(C)c1.F[P-](F)(F)(F)(F)F
298.15	200	CCn1cc[n+](C)c1.O=S(=O)([N-]S(=O)(=O)C(F)(F)F)C(F)(F)F	0.0537	CCn1cc[n+](C)c1	O=S(=O)([N-]S(=O)(=O)C(F)(F)F)C(F)(F)F	CCn1cc[n+](C)c1.O=S(=O)([N-]S(=O)(=O)C(F)(F)F)C(F)(F)F
298.15	300	CCCC[n+]1ccn(C)c1.F[P-](F)(F)(F)(F)F	0.0534	CCCC[n+]1ccn(C)c1	F[P-](F)(F)(F)(F)F	CCCC[n+]1ccn(C)c1.F[P-](F)(F)(F)(F)F
298.15	350	CCCC[n+]1ccn(C)c1C.F[B-](F)(F)F	0.0534	CCCC[n+]1ccn(C)c1C	F[B-](F)(F)F	CCCC[n+]1ccn(C)c1C.F[B-](F)(F)F
298.15	493	CCCCCCn1cc[n+](C)c1.N#C[C-](C#N)C#N	0.0516	CCCCCCn1cc[n+](C)c1	N#C[C-](C#N)C#N	CCCCCCn1cc[n+](C)c1.N#C[C-](C#N)C#N
298.15	300	CCCCCCCCn1cc[n+](C)c1.O=[N+]([O-])[O-]	0.0508061	CCCCCCCCn1cc[n+](C)c1	O=[N+]([O-])[O-]	CCCCCCCCn1cc[n+](C)c1.O=[N+]([O-])[O-]
298.15	199.9	CCC[N+](C)(CC)CC.O=S(=O)(F)[N-]S(=O)(=O)F	0.05	CCC[N+](C)(CC)CC	O=S(=O)(F)[N-]S(=O)(=O)F	CCC[N+](C)(CC)CC.O=S(=O)(F)[N-]S(=O)(=O)F
298.15	199.9	CCC[N+]1(C)CCCC1.O=S(=O)(F)[N-]S(=O)(=O)F	0.048	CCC[N+]1(C)CCCC1	O=S(=O)(F)[N-]S(=O)(=O)F	CCC[N+]1(C)CCCC1.O=S(=O)(F)[N-]S(=O)(=O)F
298.15	200	CCn1cc[n+](C)c1C.O=S(=O)([N-]S(=O)(=O)C(F)(F)F)C(F)(F)F	0.0478	CCn1cc[n+](C)c1C	O=S(=O)([N-]S(=O)(=O)C(F)(F)F)C(F)(F)F	CCn1cc[n+](C)c1C.O=S(=O)([N-]S(=O)(=O)C(F)(F)F)C(F)(F)F
298.15	97.5	CCCCCCn1cc[n+](C)c1.FC(F)(F)C(F)(F)C(F)(F)[P-](F)(F)(F)(C(F)(F)C(F)(F)C(F)(F)F)C(F)(F)C(F)(F)C(F)(F)F	0.047	CCCCCCn1cc[n+](C)c1	FC(F)(F)C(F)(F)C(F)(F)[P-](F)(F)(F)(C(F)(F)C(F)(F)C(F)(F)F)C(F)(F)C(F)(F)C(F)(F)F	CCCCCCn1cc[n+](C)c1.FC(F)(F)C(F)(F)C(F)(F)[P-](F)(F)(F)(C(F)(F)C(F)(F)C(F)(F)F)C(F)(F)C(F)(F)C(F)(F)F
298.15	199.9	CCC[N+]1(C)CCCCC1.O=S(=O)(F)NS(=O)(=O)F	0.047	CCC[N+]1(C)CCCCC1	O=S(=O)(F)NS(=O)(=O)F	CCC[N+]1(C)CCCCC1.O=S(=O)(F)NS(=O)(=O)F
298.15	100	CCCCn1cc[n+](C)c1.O=S(=O)([N-]S(=O)(=O)C(F)(F)F)C(F)(F)F	0.047	CCCCn1cc[n+](C)c1	O=S(=O)([N-]S(=O)(=O)C(F)(F)F)C(F)(F)F	CCCCn1cc[n+](C)c1.O=S(=O)([N-]S(=O)(=O)C(F)(F)F)C(F)(F)F
298.15	251	CCCC[n+]1ccn(C)c1.F[P-](F)(F)(F)(F)F	0.0458	CCCC[n+]1ccn(C)c1	F[P-](F)(F)(F)(F)F	CCCC[n+]1ccn(C)c1.F[P-](F)(F)(F)(F)F
298.15	648	CC(O)C(=O)[O-].[NH3+]CCO	0.0456	[NH3+]CCO	CC(O)C(=O)[O-]	[NH3+]CCO.CC(O)C(=O)[O-]
298.15	300	CCCC[n+]1ccn(C)c1C.F[B-](F)(F)F	0.0453	CCCC[n+]1ccn(C)c1C	F[B-](F)(F)F	CCCC[n+]1ccn(C)c1C.F[B-](F)(F)F
298.15	393	CCCCCCCCn1cc[n+](C)c1.N#C[C-](C#N)C#N	0.0447	CCCCCCCCn1cc[n+](C)c1	N#C[C-](C#N)C#N	CCCCCCCCn1cc[n+](C)c1.N#C[C-](C#N)C#N
298.15	250	CCCC[n+]1ccn(C)c1.F[P-](F)(F)(F)(F)F	0.0446	CCCC[n+]1ccn(C)c1	F[P-](F)(F)(F)(F)F	CCCC[n+]1ccn(C)c1.F[P-](F)(F)(F)(F)F
298.15	200	CCCC[N+](C)(CCCC)CCCC.O=S(=O)([N-]S(=O)(=O)C(F)(F)F)C(F)(F)F	0.0444	CCCC[N+](C)(CCCC)CCCC	O=S(=O)([N-]S(=O)(=O)C(F)(F)F)C(F)(F)F	CCCC[N+](C)(CCCC)CCCC.O=S(=O)([N-]S(=O)(=O)C(F)(F)F)C(F)(F)F
298.15	195	CCCCCCC[n+]1ccn(C)c1.N#C[C-](C#N)C#N	0.0443	CCCCCCC[n+]1ccn(C)c1	N#C[C-](C#N)C#N	CCCCCCC[n+]1ccn(C)c1.N#C[C-](C#N)C#N
298.15	300	CCCC[n+]1ccn(C)c1C.F[P-](F)(F)(F)(F)F	0.0431	CCCC[n+]1ccn(C)c1C	F[P-](F)(F)(F)(F)F	CCCC[n+]1ccn(C)c1C.F[P-](F)(F)(F)(F)F
298.15	493	CC[NH+]1C=CN(C)C1.N#C[C-](C#N)C#N	0.0423	CC[NH+]1C=CN(C)C1	N#C[C-](C#N)C#N	CC[NH+]1C=CN(C)C1.N#C[C-](C#N)C#N
298.15	393	CCCCCCn1cc[n+](C)c1.N#C[C-](C#N)C#N	0.04165	CCCCCCn1cc[n+](C)c1	N#C[C-](C#N)C#N	CCCCCCn1cc[n+](C)c1.N#C[C-](C#N)C#N
298.15	250	CCCC[n+]1ccn(C)c1C.F[P-](F)(F)(F)(F)F	0.04045	CCCC[n+]1ccn(C)c1C	F[P-](F)(F)(F)(F)F	CCCC[n+]1ccn(C)c1C.F[P-](F)(F)(F)(F)F
298.15	99.9	CCCCCCn1cc[n+](C)c1.FC(F)(F)C(F)(F)[P-](F)(F)(F)(C(F)(F)C(F)(F)F)C(F)(F)C(F)(F)F	0.04	CCCCCCn1cc[n+](C)c1	FC(F)(F)C(F)(F)[P-](F)(F)(F)(C(F)(F)C(F)(F)F)C(F)(F)C(F)(F)F	CCCCCCn1cc[n+](C)c1.FC(F)(F)C(F)(F)[P-](F)(F)(F)(C(F)(F)C(F)(F)F)C(F)(F)C(F)(F)F
298.15	250	CCCC[n+]1ccn(C)c1C.F[B-](F)(F)F	0.0393	CCCC[n+]1ccn(C)c1C	F[B-](F)(F)F	CCCC[n+]1ccn(C)c1C.F[B-](F)(F)F
298.15	250	CCCC[n+]1ccn(C)c1.F[B-](F)(F)F	0.03775	CCCC[n+]1ccn(C)c1	F[B-](F)(F)F	CCCC[n+]1ccn(C)c1.F[B-](F)(F)F
298.15	201	CCCC[n+]1ccn(C)c1.F[P-](F)(F)(F)(F)F	0.0369	CCCC[n+]1ccn(C)c1	F[P-](F)(F)(F)(F)F	CCCC[n+]1ccn(C)c1.F[P-](F)(F)(F)(F)F
298.15	200	CCCC[n+]1ccn(C)c1.F[P-](F)(F)(F)(F)F	0.0355	CCCC[n+]1ccn(C)c1	F[P-](F)(F)(F)(F)F	CCCC[n+]1ccn(C)c1.F[P-](F)(F)(F)(F)F
298.15	100	CCCCCCCCCC[n+]1ccn(C)c1.O=S(=O)([N-]S(=O)(=O)C(F)(F)F)C(F)(F)F	0.035	CCCCCCCCCC[n+]1ccn(C)c1	O=S(=O)([N-]S(=O)(=O)C(F)(F)F)C(F)(F)F	CCCCCCCCCC[n+]1ccn(C)c1.O=S(=O)([N-]S(=O)(=O)C(F)(F)F)C(F)(F)F
298.15	293	CCCCCCCCn1cc[n+](C)c1.N#C[C-](C#N)C#N	0.03405	CCCCCCCCn1cc[n+](C)c1	N#C[C-](C#N)C#N	CCCCCCCCn1cc[n+](C)c1.N#C[C-](C#N)C#N
298.15	393	CC[NH+]1C=CN(C)C1.N#C[C-](C#N)C#N	0.03405	CC[NH+]1C=CN(C)C1	N#C[C-](C#N)C#N	CC[NH+]1C=CN(C)C1.N#C[C-](C#N)C#N
298.15	247.1	CC[n+]1ccn(C)c1.F[B-](F)(F)F	0.0321887	CC[n+]1ccn(C)c1	F[B-](F)(F)F	CC[n+]1ccn(C)c1.F[B-](F)(F)F
298.15	100	CCCCCCCCn1cc[n+](C)c1.O=S(=O)(NS(=O)(=O)C(F)(F)F)C(F)(F)F	0.032	CCCCCCCCn1cc[n+](C)c1	O=S(=O)(NS(=O)(=O)C(F)(F)F)C(F)(F)F	CCCCCCCCn1cc[n+](C)c1.O=S(=O)(NS(=O)(=O)C(F)(F)F)C(F)(F)F
298.15	100	CCCCCCn1cc[n+](C)c1.O=S(=O)([N-]S(=O)(=O)C(F)(F)F)C(F)(F)F	0.032	CCCCCCn1cc[n+](C)c1	O=S(=O)([N-]S(=O)(=O)C(F)(F)F)C(F)(F)F	CCCCCCn1cc[n+](C)c1.O=S(=O)([N-]S(=O)(=O)C(F)(F)F)C(F)(F)F
298.15	293	CCCCCCn1cc[n+](C)c1.N#C[C-](C#N)C#N	0.03165	CCCCCCn1cc[n+](C)c1	N#C[C-](C#N)C#N	CCCCCCn1cc[n+](C)c1.N#C[C-](C#N)C#N
298.15	99.5	CCCCCCn1cc[n+](C)c1.O=S(=O)([N-]S(=O)(=O)C(F)(F)F)C(F)(F)F	0.03133	CCCCCCn1cc[n+](C)c1	O=S(=O)([N-]S(=O)(=O)C(F)(F)F)C(F)(F)F	CCCCCCn1cc[n+](C)c1.O=S(=O)([N-]S(=O)(=O)C(F)(F)F)C(F)(F)F
298.15	200	CCCC[n+]1ccn(C)c1C.F[B-](F)(F)F	0.0308	CCCC[n+]1ccn(C)c1C	F[B-](F)(F)F	CCCC[n+]1ccn(C)c1C.F[B-](F)(F)F
298.15	99.9	CCCCn1cc[n+](C)c1.O=S(=O)([N-]S(=O)(=O)C(F)(F)F)C(F)(F)F	0.03035	CCCCn1cc[n+](C)c1	O=S(=O)([N-]S(=O)(=O)C(F)(F)F)C(F)(F)F	CCCCn1cc[n+](C)c1.O=S(=O)([N-]S(=O)(=O)C(F)(F)F)C(F)(F)F
298.15	93	CCCCCCn1cc[n+](C)c1.O=S(=O)([N-]S(=O)(=O)C(F)(F)F)C(F)(F)F	0.0302	CCCCCCn1cc[n+](C)c1	O=S(=O)([N-]S(=O)(=O)C(F)(F)F)C(F)(F)F	CCCCCCn1cc[n+](C)c1.O=S(=O)([N-]S(=O)(=O)C(F)(F)F)C(F)(F)F
298.15	100	CCCC[N+]1(C)CCCC1.O=S(=O)([N-]S(=O)(=O)C(F)(F)F)C(F)(F)F	0.029	CCCC[N+]1(C)CCCC1	O=S(=O)([N-]S(=O)(=O)C(F)(F)F)C(F)(F)F	CCCC[N+]1(C)CCCC1.O=S(=O)([N-]S(=O)(=O)C(F)(F)F)C(F)(F)F
298.15	100	CCCCn1cc[n+](C)c1.FC(F)(F)C(F)(F)[P-](F)(F)(F)(C(F)(F)C(F)(F)F)C(F)(F)C(F)(F)F	0.029	CCCCn1cc[n+](C)c1	FC(F)(F)C(F)(F)[P-](F)(F)(F)(C(F)(F)C(F)(F)F)C(F)(F)C(F)(F)F	CCCCn1cc[n+](C)c1.FC(F)(F)C(F)(F)[P-](F)(F)(F)(C(F)(F)C(F)(F)F)C(F)(F)C(F)(F)F
298.15	200	CCCC[n+]1ccn(C)c1C.F[P-](F)(F)(F)(F)F	0.0283	CCCC[n+]1ccn(C)c1C	F[P-](F)(F)(F)(F)F	CCCC[n+]1ccn(C)c1C.F[P-](F)(F)(F)(F)F
298.15	151	CCCC[n+]1ccn(C)c1.F[P-](F)(F)(F)(F)F	0.028	CCCC[n+]1ccn(C)c1	F[P-](F)(F)(F)(F)F	CCCC[n+]1ccn(C)c1.F[P-](F)(F)(F)(F)F
298.15	99.9	CCn1cc[n+](C)c1.O=S(=O)([N-]S(=O)(=O)C(F)(F)F)C(F)(F)F	0.0272	CCn1cc[n+](C)c1	O=S(=O)([N-]S(=O)(=O)C(F)(F)F)C(F)(F)F	CCn1cc[n+](C)c1.O=S(=O)([N-]S(=O)(=O)C(F)(F)F)C(F)(F)F
298.15	150	CCCC[n+]1ccn(C)c1.F[P-](F)(F)(F)(F)F	0.0265	CCCC[n+]1ccn(C)c1	F[P-](F)(F)(F)(F)F	CCCC[n+]1ccn(C)c1.F[P-](F)(F)(F)(F)F
298.15	99.7	CCC[N+](C)(CC)CC.O=S(=O)(F)[N-]S(=O)(=O)F	0.026	CCC[N+](C)(CC)CC	O=S(=O)(F)[N-]S(=O)(=O)F	CCC[N+](C)(CC)CC.O=S(=O)(F)[N-]S(=O)(=O)F
298.15	225	CCCC[n+]1ccn(C)c1.F[B-](F)(F)F	0.026	CCCC[n+]1ccn(C)c1	F[B-](F)(F)F	CCCC[n+]1ccn(C)c1.F[B-](F)(F)F
298.15	150	CCCC[n+]1ccn(C)c1C.F[P-](F)(F)(F)(F)F	0.02595	CCCC[n+]1ccn(C)c1C	F[P-](F)(F)(F)(F)F	CCCC[n+]1ccn(C)c1C.F[P-](F)(F)(F)(F)F
298.15	294	CC[NH+]1C=CN(C)C1.N#C[C-](C#N)C#N	0.02545	CC[NH+]1C=CN(C)C1	N#C[C-](C#N)C#N	CC[NH+]1C=CN(C)C1.N#C[C-](C#N)C#N
298.15	358	CC(O)C(=O)[O-].[NH3+]CCO	0.0251	[NH3+]CCO	CC(O)C(=O)[O-]	[NH3+]CCO.CC(O)C(=O)[O-]
298.15	100.1	CCC[N+]1(C)CCCC1.O=S(=O)(F)[N-]S(=O)(=O)F	0.025	CCC[N+]1(C)CCCC1	O=S(=O)(F)[N-]S(=O)(=O)F	CCC[N+]1(C)CCCC1.O=S(=O)(F)[N-]S(=O)(=O)F
298.15	150	CCCC[n+]1ccn(C)c1C.F[B-](F)(F)F	0.0247	CCCC[n+]1ccn(C)c1C	F[B-](F)(F)F	CCCC[n+]1ccn(C)c1C.F[B-](F)(F)F
298.15	99.8	CCn1cc[n+](C)c1C.O=S(=O)([N-]S(=O)(=O)C(F)(F)F)C(F)(F)F	0.0243	CCn1cc[n+](C)c1C	O=S(=O)([N-]S(=O)(=O)C(F)(F)F)C(F)(F)F	CCn1cc[n+](C)c1C.O=S(=O)([N-]S(=O)(=O)C(F)(F)F)C(F)(F)F
298.15	100.3	CCC[N+]1(C)CCCCC1.O=S(=O)(F)NS(=O)(=O)F	0.024	CCC[N+]1(C)CCCCC1	O=S(=O)(F)NS(=O)(=O)F	CCC[N+]1(C)CCCCC1.O=S(=O)(F)NS(=O)(=O)F
298.15	74.5	CCCCCCn1cc[n+](C)c1.O=S(=O)([N-]S(=O)(=O)C(F)(F)F)C(F)(F)F	0.02381	CCCCCCn1cc[n+](C)c1	O=S(=O)([N-]S(=O)(=O)C(F)(F)F)C(F)(F)F	CCCCCCn1cc[n+](C)c1.O=S(=O)([N-]S(=O)(=O)C(F)(F)F)C(F)(F)F
298.15	99.9	CCCC[N+]1(C)CCCC1.O=S(=O)([N-]S(=O)(=O)C(F)(F)F)C(F)(F)F	0.0233	CCCC[N+]1(C)CCCC1	O=S(=O)([N-]S(=O)(=O)C(F)(F)F)C(F)(F)F	CCCC[N+]1(C)CCCC1.O=S(=O)([N-]S(=O)(=O)C(F)(F)F)C(F)(F)F
298.15	75	CCCC[N+]1(C)CCCC1.O=S(=O)([N-]S(=O)(=O)C(F)(F)F)C(F)(F)F	0.023	CCCC[N+]1(C)CCCC1	O=S(=O)([N-]S(=O)(=O)C(F)(F)F)C(F)(F)F	CCCC[N+]1(C)CCCC1.O=S(=O)([N-]S(=O)(=O)C(F)(F)F)C(F)(F)F
298.15	47.8	CCCCCCn1cc[n+](C)c1.FC(F)(F)C(F)(F)C(F)(F)[P-](F)(F)(F)(C(F)(F)C(F)(F)C(F)(F)F)C(F)(F)C(F)(F)C(F)(F)F	0.023	CCCCCCn1cc[n+](C)c1	FC(F)(F)C(F)(F)C(F)(F)[P-](F)(F)(F)(C(F)(F)C(F)(F)C(F)(F)F)C(F)(F)C(F)(F)C(F)(F)F	CCCCCCn1cc[n+](C)c1.FC(F)(F)C(F)(F)C(F)(F)[P-](F)(F)(F)(C(F)(F)C(F)(F)C(F)(F)F)C(F)(F)C(F)(F)C(F)(F)F
298.15	194	CCCCCCCCn1cc[n+](C)c1.N#C[C-](C#N)C#N	0.0228	CCCCCCCCn1cc[n+](C)c1	N#C[C-](C#N)C#N	CCCCCCCCn1cc[n+](C)c1.N#C[C-](C#N)C#N
298.15	99.8	CCCC[N+](C)(CCCC)CCCC.O=S(=O)([N-]S(=O)(=O)C(F)(F)F)C(F)(F)F	0.0227	CCCC[N+](C)(CCCC)CCCC	O=S(=O)([N-]S(=O)(=O)C(F)(F)F)C(F)(F)F	CCCC[N+](C)(CCCC)CCCC.O=S(=O)([N-]S(=O)(=O)C(F)(F)F)C(F)(F)F
298.15	95	CCCCCCC[n+]1ccn(C)c1.N#C[C-](C#N)C#N	0.0213	CCCCCCC[n+]1ccn(C)c1	N#C[C-](C#N)C#N	CCCCCCC[n+]1ccn(C)c1.N#C[C-](C#N)C#N
298.15	194	CCCCCCn1cc[n+](C)c1.N#C[C-](C#N)C#N	0.0209	CCCCCCn1cc[n+](C)c1	N#C[C-](C#N)C#N	CCCCCCn1cc[n+](C)c1.N#C[C-](C#N)C#N
298.15	50.4	CCCCCCn1cc[n+](C)c1.FC(F)(F)C(F)(F)[P-](F)(F)(F)(C(F)(F)C(F)(F)F)C(F)(F)C(F)(F)F	0.02	CCCCCCn1cc[n+](C)c1	FC(F)(F)C(F)(F)[P-](F)(F)(F)(C(F)(F)C(F)(F)F)C(F)(F)C(F)(F)F	CCCCCCn1cc[n+](C)c1.FC(F)(F)C(F)(F)[P-](F)(F)(F)(C(F)(F)C(F)(F)F)C(F)(F)C(F)(F)F
298.15	99.9	CCCC[n+]1ccn(C)c1.F[P-](F)(F)(F)(F)F	0.019	CCCC[n+]1ccn(C)c1	F[P-](F)(F)(F)(F)F	CCCC[n+]1ccn(C)c1.F[P-](F)(F)(F)(F)F
298.15	101	CCCC[n+]1ccn(C)c1.F[P-](F)(F)(F)(F)F	0.0189	CCCC[n+]1ccn(C)c1	F[P-](F)(F)(F)(F)F	CCCC[n+]1ccn(C)c1.F[P-](F)(F)(F)(F)F
298.15	100	CCCC[n+]1ccn(C)c1.F[P-](F)(F)(F)(F)F	0.0179	CCCC[n+]1ccn(C)c1	F[P-](F)(F)(F)(F)F	CCCC[n+]1ccn(C)c1.F[P-](F)(F)(F)(F)F
298.15	194	CC[NH+]1C=CN(C)C1.N#C[C-](C#N)C#N	0.0167	CC[NH+]1C=CN(C)C1	N#C[C-](C#N)C#N	CC[NH+]1C=CN(C)C1.N#C[C-](C#N)C#N
298.15	99.9	CCCC[n+]1ccn(C)c1C.F[B-](F)(F)F	0.0162	CCCC[n+]1ccn(C)c1C	F[B-](F)(F)F	CCCC[n+]1ccn(C)c1C.F[B-](F)(F)F
298.15	49.52	CCCCCCn1cc[n+](C)c1.O=S(=O)([N-]S(=O)(=O)C(F)(F)F)C(F)(F)F	0.01596	CCCCCCn1cc[n+](C)c1	O=S(=O)([N-]S(=O)(=O)C(F)(F)F)C(F)(F)F	CCCCCCn1cc[n+](C)c1.O=S(=O)([N-]S(=O)(=O)C(F)(F)F)C(F)(F)F
298.15	49.8	CCCCn1cc[n+](C)c1.O=S(=O)([N-]S(=O)(=O)C(F)(F)F)C(F)(F)F	0.0155	CCCCn1cc[n+](C)c1	O=S(=O)([N-]S(=O)(=O)C(F)(F)F)C(F)(F)F	CCCCn1cc[n+](C)c1.O=S(=O)([N-]S(=O)(=O)C(F)(F)F)C(F)(F)F
298.15	50	CCCC[N+]1(C)CCCC1.O=S(=O)([N-]S(=O)(=O)C(F)(F)F)C(F)(F)F	0.015	CCCC[N+]1(C)CCCC1	O=S(=O)([N-]S(=O)(=O)C(F)(F)F)C(F)(F)F	CCCC[N+]1(C)CCCC1.O=S(=O)([N-]S(=O)(=O)C(F)(F)F)C(F)(F)F
298.15	50	CCCCn1cc[n+](C)c1.O=S(=O)([N-]S(=O)(=O)C(F)(F)F)C(F)(F)F	0.0149	CCCCn1cc[n+](C)c1	O=S(=O)([N-]S(=O)(=O)C(F)(F)F)C(F)(F)F	CCCCn1cc[n+](C)c1.O=S(=O)([N-]S(=O)(=O)C(F)(F)F)C(F)(F)F
298.15	99.9	CCCC[n+]1ccn(C)c1.F[B-](F)(F)F	0.01475	CCCC[n+]1ccn(C)c1	F[B-](F)(F)F	CCCC[n+]1ccn(C)c1.F[B-](F)(F)F
298.15	100	CCCC[n+]1ccn(C)c1C.F[P-](F)(F)(F)(F)F	0.01385	CCCC[n+]1ccn(C)c1C	F[P-](F)(F)(F)(F)F	CCCC[n+]1ccn(C)c1C.F[P-](F)(F)(F)(F)F
298.15	49.9	CCn1cc[n+](C)c1.O=S(=O)([N-]S(=O)(=O)C(F)(F)F)C(F)(F)F	0.0137	CCn1cc[n+](C)c1	O=S(=O)([N-]S(=O)(=O)C(F)(F)F)C(F)(F)F	CCn1cc[n+](C)c1.O=S(=O)([N-]S(=O)(=O)C(F)(F)F)C(F)(F)F
298.15	50	CCC[N+](C)(CC)CC.O=S(=O)(F)[N-]S(=O)(=O)F	0.013	CCC[N+](C)(CC)CC	O=S(=O)(F)[N-]S(=O)(=O)F	CCC[N+](C)(CC)CC.O=S(=O)(F)[N-]S(=O)(=O)F
298.15	49.9	CCC[N+]1(C)CCCC1.O=S(=O)(F)[N-]S(=O)(=O)F	0.013	CCC[N+]1(C)CCCC1	O=S(=O)(F)[N-]S(=O)(=O)F	CCC[N+]1(C)CCCC1.O=S(=O)(F)[N-]S(=O)(=O)F
298.15	50.1	CCC[N+]1(C)CCCCC1.O=S(=O)(F)NS(=O)(=O)F	0.013	CCC[N+]1(C)CCCCC1	O=S(=O)(F)NS(=O)(=O)F	CCC[N+]1(C)CCCCC1.O=S(=O)(F)NS(=O)(=O)F
298.15	49.8	CCn1cc[n+](C)c1C.O=S(=O)([N-]S(=O)(=O)C(F)(F)F)C(F)(F)F	0.0121	CCn1cc[n+](C)c1C	O=S(=O)([N-]S(=O)(=O)C(F)(F)F)C(F)(F)F	CCn1cc[n+](C)c1C.O=S(=O)([N-]S(=O)(=O)C(F)(F)F)C(F)(F)F
298.15	156	CC(O)C(=O)[O-].[NH3+]CCO	0.0112	[NH3+]CCO	CC(O)C(=O)[O-]	[NH3+]CCO.CC(O)C(=O)[O-]
298.15	49.8	CCCC[N+](C)(CCCC)CCCC.O=S(=O)([N-]S(=O)(=O)C(F)(F)F)C(F)(F)F	0.0112	CCCC[N+](C)(CCCC)CCCC	O=S(=O)([N-]S(=O)(=O)C(F)(F)F)C(F)(F)F	CCCC[N+](C)(CCCC)CCCC.O=S(=O)([N-]S(=O)(=O)C(F)(F)F)C(F)(F)F
298.15	94	CCCCCCCCn1cc[n+](C)c1.N#C[C-](C#N)C#N	0.0111	CCCCCCCCn1cc[n+](C)c1	N#C[C-](C#N)C#N	CCCCCCCCn1cc[n+](C)c1.N#C[C-](C#N)C#N
298.15	17.1	CCCCCCn1cc[n+](C)c1.FC(F)(F)C(F)(F)C(F)(F)[P-](F)(F)(F)(C(F)(F)C(F)(F)C(F)(F)F)C(F)(F)C(F)(F)C(F)(F)F	0.011	CCCCCCn1cc[n+](C)c1	FC(F)(F)C(F)(F)C(F)(F)[P-](F)(F)(F)(C(F)(F)C(F)(F)C(F)(F)F)C(F)(F)C(F)(F)C(F)(F)F	CCCCCCn1cc[n+](C)c1.FC(F)(F)C(F)(F)C(F)(F)[P-](F)(F)(F)(C(F)(F)C(F)(F)C(F)(F)F)C(F)(F)C(F)(F)C(F)(F)F
298.15	49.9	CCCC[N+]1(C)CCCC1.O=S(=O)([N-]S(=O)(=O)C(F)(F)F)C(F)(F)F	0.0108	CCCC[N+]1(C)CCCC1	O=S(=O)([N-]S(=O)(=O)C(F)(F)F)C(F)(F)F	CCCC[N+]1(C)CCCC1.O=S(=O)([N-]S(=O)(=O)C(F)(F)F)C(F)(F)F
298.15	50.1	CCCC[n+]1ccn(C)c1C.F[P-](F)(F)(F)(F)F	0.0108	CCCC[n+]1ccn(C)c1C	F[P-](F)(F)(F)(F)F	CCCC[n+]1ccn(C)c1C.F[P-](F)(F)(F)(F)F
298.15	59.8	CCCC[n+]1ccn(C)c1C.F[B-](F)(F)F	0.0101	CCCC[n+]1ccn(C)c1C	F[B-](F)(F)F	CCCC[n+]1ccn(C)c1C.F[B-](F)(F)F
298.15	19.9	CCCC[N+]1(C)CCCC1.O=S(=O)([N-]S(=O)(=O)C(F)(F)F)C(F)(F)F	0.0101	CCCC[N+]1(C)CCCC1	O=S(=O)([N-]S(=O)(=O)C(F)(F)F)C(F)(F)F	CCCC[N+]1(C)CCCC1.O=S(=O)([N-]S(=O)(=O)C(F)(F)F)C(F)(F)F
298.15	50.02	CCCC[n+]1ccn(C)c1.F[B-](F)(F)F	0.01	CCCC[n+]1ccn(C)c1	F[B-](F)(F)F	CCCC[n+]1ccn(C)c1.F[B-](F)(F)F
298.15	94	CCCCCCn1cc[n+](C)c1.N#C[C-](C#N)C#N	0.01	CCCCCCn1cc[n+](C)c1	N#C[C-](C#N)C#N	CCCCCCn1cc[n+](C)c1.N#C[C-](C#N)C#N
298.15	50.5	CCCC[n+]1ccn(C)c1.F[P-](F)(F)(F)(F)F	0.0098	CCCC[n+]1ccn(C)c1	F[P-](F)(F)(F)(F)F	CCCC[n+]1ccn(C)c1.F[P-](F)(F)(F)(F)F
298.15	71.7	CC[n+]1ccn(C)c1.F[B-](F)(F)F	0.00960743	CC[n+]1ccn(C)c1	F[B-](F)(F)F	CC[n+]1ccn(C)c1.F[B-](F)(F)F
298.15	50.1	CCCC[n+]1ccn(C)c1.F[P-](F)(F)(F)(F)F	0.009	CCCC[n+]1ccn(C)c1	F[P-](F)(F)(F)(F)F	CCCC[n+]1ccn(C)c1.F[P-](F)(F)(F)(F)F
298.15	49.9	CCCC[n+]1ccn(C)c1C.F[B-](F)(F)F	0.0087	CCCC[n+]1ccn(C)c1C	F[B-](F)(F)F	CCCC[n+]1ccn(C)c1C.F[B-](F)(F)F
298.15	20.3	CCCCCCn1cc[n+](C)c1.FC(F)(F)C(F)(F)[P-](F)(F)(F)(C(F)(F)C(F)(F)F)C(F)(F)C(F)(F)F	0.0086	CCCCCCn1cc[n+](C)c1	FC(F)(F)C(F)(F)[P-](F)(F)(F)(C(F)(F)C(F)(F)F)C(F)(F)C(F)(F)F	CCCCCCn1cc[n+](C)c1.FC(F)(F)C(F)(F)[P-](F)(F)(F)(C(F)(F)C(F)(F)F)C(F)(F)C(F)(F)F
298.15	60	CCCC[n+]1ccn(C)c1C.F[P-](F)(F)(F)(F)F	0.0083	CCCC[n+]1ccn(C)c1C	F[P-](F)(F)(F)(F)F	CCCC[n+]1ccn(C)c1C.F[P-](F)(F)(F)(F)F
298.15	24.59	CCCCCCn1cc[n+](C)c1.O=S(=O)([N-]S(=O)(=O)C(F)(F)F)C(F)(F)F	0.00828	CCCCCCn1cc[n+](C)c1	O=S(=O)([N-]S(=O)(=O)C(F)(F)F)C(F)(F)F	CCCCCCn1cc[n+](C)c1.O=S(=O)([N-]S(=O)(=O)C(F)(F)F)C(F)(F)F
298.15	19.9	CCCCn1cc[n+](C)c1.O=S(=O)([N-]S(=O)(=O)C(F)(F)F)C(F)(F)F	0.0081	CCCCn1cc[n+](C)c1	O=S(=O)([N-]S(=O)(=O)C(F)(F)F)C(F)(F)F	CCCCn1cc[n+](C)c1.O=S(=O)([N-]S(=O)(=O)C(F)(F)F)C(F)(F)F
298.15	96	CC[NH+]1C=CN(C)C1.N#C[C-](C#N)C#N	0.00805	CC[NH+]1C=CN(C)C1	N#C[C-](C#N)C#N	CC[NH+]1C=CN(C)C1.N#C[C-](C#N)C#N
298.15	25	CCCC[N+]1(C)CCCC1.O=S(=O)([N-]S(=O)(=O)C(F)(F)F)C(F)(F)F	0.008	CCCC[N+]1(C)CCCC1	O=S(=O)([N-]S(=O)(=O)C(F)(F)F)C(F)(F)F	CCCC[N+]1(C)CCCC1.O=S(=O)([N-]S(=O)(=O)C(F)(F)F)C(F)(F)F
298.15	49.9	CCCC[n+]1ccn(C)c1.F[B-](F)(F)F	0.00772	CCCC[n+]1ccn(C)c1	F[B-](F)(F)F	CCCC[n+]1ccn(C)c1.F[B-](F)(F)F
298.15	50.3	CCCC[n+]1ccn(C)c1.F[P-](F)(F)(F)(F)F	0.0076	CCCC[n+]1ccn(C)c1	F[P-](F)(F)(F)(F)F	CCCC[n+]1ccn(C)c1.F[P-](F)(F)(F)(F)F
298.15	59.9	CCCC[n+]1ccn(C)c1C.F[P-](F)(F)(F)(F)F	0.0071	CCCC[n+]1ccn(C)c1C	F[P-](F)(F)(F)(F)F	CCCC[n+]1ccn(C)c1C.F[P-](F)(F)(F)(F)F
298.15	19.8	CCCCn1cc[n+](C)c1.O=S(=O)([N-]S(=O)(=O)C(F)(F)F)C(F)(F)F	0.0064	CCCCn1cc[n+](C)c1	O=S(=O)([N-]S(=O)(=O)C(F)(F)F)C(F)(F)F	CCCCn1cc[n+](C)c1.O=S(=O)([N-]S(=O)(=O)C(F)(F)F)C(F)(F)F
298.15	50.2	CCCC[n+]1ccn(C)c1.F[B-](F)(F)F	0.005685	CCCC[n+]1ccn(C)c1	F[B-](F)(F)F	CCCC[n+]1ccn(C)c1.F[B-](F)(F)F
298.15	19.9	CCn1cc[n+](C)c1.O=S(=O)([N-]S(=O)(=O)C(F)(F)F)C(F)(F)F	0.0055	CCn1cc[n+](C)c1	O=S(=O)([N-]S(=O)(=O)C(F)(F)F)C(F)(F)F	CCn1cc[n+](C)c1.O=S(=O)([N-]S(=O)(=O)C(F)(F)F)C(F)(F)F
298.15	14.2	CCCCCCn1cc[n+](C)c1.FC(F)(F)C(F)(F)C(F)(F)[P-](F)(F)(F)(C(F)(F)C(F)(F)C(F)(F)F)C(F)(F)C(F)(F)C(F)(F)F	0.0047	CCCCCCn1cc[n+](C)c1	FC(F)(F)C(F)(F)C(F)(F)[P-](F)(F)(F)(C(F)(F)C(F)(F)C(F)(F)F)C(F)(F)C(F)(F)C(F)(F)F	CCCCCCn1cc[n+](C)c1.FC(F)(F)C(F)(F)C(F)(F)[P-](F)(F)(F)(C(F)(F)C(F)(F)C(F)(F)F)C(F)(F)C(F)(F)C(F)(F)F
298.15	25	CCC[N+]1(C)CCCC1.O=S(=O)([N-]S(=O)(=O)C(F)(F)F)C(F)(F)F	0.0046	CCC[N+]1(C)CCCC1	O=S(=O)([N-]S(=O)(=O)C(F)(F)F)C(F)(F)F	CCC[N+]1(C)CCCC1.O=S(=O)([N-]S(=O)(=O)C(F)(F)F)C(F)(F)F
298.15	19.9	CCn1cc[n+](C)c1C.O=S(=O)([N-]S(=O)(=O)C(F)(F)F)C(F)(F)F	0.0044	CCn1cc[n+](C)c1C	O=S(=O)([N-]S(=O)(=O)C(F)(F)F)C(F)(F)F	CCn1cc[n+](C)c1C.O=S(=O)([N-]S(=O)(=O)C(F)(F)F)C(F)(F)F
298.15	19.7	CCCC[n+]1ccn(C)c1C.F[B-](F)(F)F	0.0041	CCCC[n+]1ccn(C)c1C	F[B-](F)(F)F	CCCC[n+]1ccn(C)c1C.F[B-](F)(F)F
298.15	43.73	Cn1cc[n+](CCO)c1.F[B-](F)(F)F	0.004057	Cn1cc[n+](CCO)c1	F[B-](F)(F)F	Cn1cc[n+](CCO)c1.F[B-](F)(F)F
298.15	10.9	CCCCCCn1cc[n+](C)c1.FC(F)(F)C(F)(F)[P-](F)(F)(F)(C(F)(F)C(F)(F)F)C(F)(F)C(F)(F)F	0.004	CCCCCCn1cc[n+](C)c1	FC(F)(F)C(F)(F)[P-](F)(F)(F)(C(F)(F)C(F)(F)F)C(F)(F)C(F)(F)F	CCCCCCn1cc[n+](C)c1.FC(F)(F)C(F)(F)[P-](F)(F)(F)(C(F)(F)C(F)(F)F)C(F)(F)C(F)(F)F
298.15	19.8	CCCC[N+](C)(CCCC)CCCC.O=S(=O)([N-]S(=O)(=O)C(F)(F)F)C(F)(F)F	0.0037	CCCC[N+](C)(CCCC)CCCC	O=S(=O)([N-]S(=O)(=O)C(F)(F)F)C(F)(F)F	CCCC[N+](C)(CCCC)CCCC.O=S(=O)([N-]S(=O)(=O)C(F)(F)F)C(F)(F)F
298.15	9.68	CCCC[n+]1ccn(C)c1C.F[P-](F)(F)(F)(F)F	0.00335	CCCC[n+]1ccn(C)c1C	F[P-](F)(F)(F)(F)F	CCCC[n+]1ccn(C)c1C.F[P-](F)(F)(F)(F)F
298.15	10.2	CCCCn1cc[n+](C)c1.O=S(=O)([N-]S(=O)(=O)C(F)(F)F)C(F)(F)F	0.0032	CCCCn1cc[n+](C)c1	O=S(=O)([N-]S(=O)(=O)C(F)(F)F)C(F)(F)F	CCCCn1cc[n+](C)c1.O=S(=O)([N-]S(=O)(=O)C(F)(F)F)C(F)(F)F
298.15	10.1	CCC[N+](C)(CC)CC.O=S(=O)(F)[N-]S(=O)(=O)F	0.003	CCC[N+](C)(CC)CC	O=S(=O)(F)[N-]S(=O)(=O)F	CCC[N+](C)(CC)CC.O=S(=O)(F)[N-]S(=O)(=O)F
298.15	9.91	CCCCn1cc[n+](C)c1.O=S(=O)([N-]S(=O)(=O)C(F)(F)F)C(F)(F)F	0.0029	CCCCn1cc[n+](C)c1	O=S(=O)([N-]S(=O)(=O)C(F)(F)F)C(F)(F)F	CCCCn1cc[n+](C)c1.O=S(=O)([N-]S(=O)(=O)C(F)(F)F)C(F)(F)F
298.15	8.42	CCCCCCn1cc[n+](C)c1.FC(F)(F)C(F)(F)C(F)(F)[P-](F)(F)(F)(C(F)(F)C(F)(F)C(F)(F)F)C(F)(F)C(F)(F)C(F)(F)F	0.0029	CCCCCCn1cc[n+](C)c1	FC(F)(F)C(F)(F)C(F)(F)[P-](F)(F)(F)(C(F)(F)C(F)(F)C(F)(F)F)C(F)(F)C(F)(F)C(F)(F)F	CCCCCCn1cc[n+](C)c1.FC(F)(F)C(F)(F)C(F)(F)[P-](F)(F)(F)(C(F)(F)C(F)(F)C(F)(F)F)C(F)(F)C(F)(F)C(F)(F)F
298.15	7.3	CCCCn1cc[n+](C)c1.O=S(=O)([N-]S(=O)(=O)C(F)(F)F)C(F)(F)F	0.0028	CCCCn1cc[n+](C)c1	O=S(=O)([N-]S(=O)(=O)C(F)(F)F)C(F)(F)F	CCCCn1cc[n+](C)c1.O=S(=O)([N-]S(=O)(=O)C(F)(F)F)C(F)(F)F
298.15	7.31	CCCC[N+]1(C)CCCC1.O=S(=O)([N-]S(=O)(=O)C(F)(F)F)C(F)(F)F	0.00273	CCCC[N+]1(C)CCCC1	O=S(=O)([N-]S(=O)(=O)C(F)(F)F)C(F)(F)F	CCCC[N+]1(C)CCCC1.O=S(=O)([N-]S(=O)(=O)C(F)(F)F)C(F)(F)F
298.15	19.9	CCCC[n+]1ccn(C)c1C.F[P-](F)(F)(F)(F)F	0.0025	CCCC[n+]1ccn(C)c1C	F[P-](F)(F)(F)(F)F	CCCC[n+]1ccn(C)c1C.F[P-](F)(F)(F)(F)F
298.15	9.65	CCCC[n+]1ccn(C)c1C.F[B-](F)(F)F	0.0024	CCCC[n+]1ccn(C)c1C	F[B-](F)(F)F	CCCC[n+]1ccn(C)c1C.F[B-](F)(F)F
298.15	9.91	CCn1cc[n+](C)c1.O=S(=O)([N-]S(=O)(=O)C(F)(F)F)C(F)(F)F	0.0024	CCn1cc[n+](C)c1	O=S(=O)([N-]S(=O)(=O)C(F)(F)F)C(F)(F)F	CCn1cc[n+](C)c1.O=S(=O)([N-]S(=O)(=O)C(F)(F)F)C(F)(F)F
298.15	10	CCn1cc[n+](C)c1C.O=S(=O)([N-]S(=O)(=O)C(F)(F)F)C(F)(F)F	0.0022	CCn1cc[n+](C)c1C	O=S(=O)([N-]S(=O)(=O)C(F)(F)F)C(F)(F)F	CCn1cc[n+](C)c1C.O=S(=O)([N-]S(=O)(=O)C(F)(F)F)C(F)(F)F
298.15	9.89	CCCC[N+](C)(CCCC)CCCC.O=S(=O)([N-]S(=O)(=O)C(F)(F)F)C(F)(F)F	0.0021	CCCC[N+](C)(CCCC)CCCC	O=S(=O)([N-]S(=O)(=O)C(F)(F)F)C(F)(F)F	CCCC[N+](C)(CCCC)CCCC.O=S(=O)([N-]S(=O)(=O)C(F)(F)F)C(F)(F)F
298.15	7.37	CCn1cc[n+](C)c1.O=S(=O)([N-]S(=O)(=O)C(F)(F)F)C(F)(F)F	0.002	CCn1cc[n+](C)c1	O=S(=O)([N-]S(=O)(=O)C(F)(F)F)C(F)(F)F	CCn1cc[n+](C)c1.O=S(=O)([N-]S(=O)(=O)C(F)(F)F)C(F)(F)F
298.15	10	CCC[N+]1(C)CCCC1.O=S(=O)(F)[N-]S(=O)(=O)F	0.002	CCC[N+]1(C)CCCC1	O=S(=O)(F)[N-]S(=O)(=O)F	CCC[N+]1(C)CCCC1.O=S(=O)(F)[N-]S(=O)(=O)F
298.15	10	CCC[N+]1(C)CCCCC1.O=S(=O)(F)NS(=O)(=O)F	0.002	CCC[N+]1(C)CCCCC1	O=S(=O)(F)NS(=O)(=O)F	CCC[N+]1(C)CCCCC1.O=S(=O)(F)NS(=O)(=O)F
298.15	9.89	CCCC[N+]1(C)CCCC1.O=S(=O)([N-]S(=O)(=O)C(F)(F)F)C(F)(F)F	0.00198	CCCC[N+]1(C)CCCC1	O=S(=O)([N-]S(=O)(=O)C(F)(F)F)C(F)(F)F	CCCC[N+]1(C)CCCC1.O=S(=O)([N-]S(=O)(=O)C(F)(F)F)C(F)(F)F
298.15	4.81	CCCC[n+]1ccn(C)c1C.F[B-](F)(F)F	0.0019	CCCC[n+]1ccn(C)c1C	F[B-](F)(F)F	CCCC[n+]1ccn(C)c1C.F[B-](F)(F)F
298.15	2.91	CCCCCCn1cc[n+](C)c1.FC(F)(F)C(F)(F)C(F)(F)[P-](F)(F)(F)(C(F)(F)C(F)(F)C(F)(F)F)C(F)(F)C(F)(F)C(F)(F)F	0.0019	CCCCCCn1cc[n+](C)c1	FC(F)(F)C(F)(F)C(F)(F)[P-](F)(F)(F)(C(F)(F)C(F)(F)C(F)(F)F)C(F)(F)C(F)(F)C(F)(F)F	CCCCCCn1cc[n+](C)c1.FC(F)(F)C(F)(F)C(F)(F)[P-](F)(F)(F)(C(F)(F)C(F)(F)C(F)(F)F)C(F)(F)C(F)(F)C(F)(F)F
298.15	7.5	CCCCn1cc[n+](C)c1.O=S(=O)([N-]S(=O)(=O)C(F)(F)F)C(F)(F)F	0.0018	CCCCn1cc[n+](C)c1	O=S(=O)([N-]S(=O)(=O)C(F)(F)F)C(F)(F)F	CCCCn1cc[n+](C)c1.O=S(=O)([N-]S(=O)(=O)C(F)(F)F)C(F)(F)F
298.15	4.27	CCCCCCn1cc[n+](C)c1.FC(F)(F)C(F)(F)[P-](F)(F)(F)(C(F)(F)C(F)(F)F)C(F)(F)C(F)(F)F	0.0018	CCCCCCn1cc[n+](C)c1	FC(F)(F)C(F)(F)[P-](F)(F)(F)(C(F)(F)C(F)(F)F)C(F)(F)C(F)(F)F	CCCCCCn1cc[n+](C)c1.FC(F)(F)C(F)(F)[P-](F)(F)(F)(C(F)(F)C(F)(F)F)C(F)(F)C(F)(F)F
298.15	2.35	CCCCn1cc[n+](C)c1.O=S(=O)([N-]S(=O)(=O)C(F)(F)F)C(F)(F)F	0.0017	CCCCn1cc[n+](C)c1	O=S(=O)([N-]S(=O)(=O)C(F)(F)F)C(F)(F)F	CCCCn1cc[n+](C)c1.O=S(=O)([N-]S(=O)(=O)C(F)(F)F)C(F)(F)F
298.15	0.31	CCCC[n+]1ccn(C)c1C.F[P-](F)(F)(F)(F)F	0.0016	CCCC[n+]1ccn(C)c1C	F[P-](F)(F)(F)(F)F	CCCC[n+]1ccn(C)c1C.F[P-](F)(F)(F)(F)F
298.15	5	CCCCn1cc[n+](C)c1.O=S(=O)([N-]S(=O)(=O)C(F)(F)F)C(F)(F)F	0.0014	CCCCn1cc[n+](C)c1	O=S(=O)([N-]S(=O)(=O)C(F)(F)F)C(F)(F)F	CCCCn1cc[n+](C)c1.O=S(=O)([N-]S(=O)(=O)C(F)(F)F)C(F)(F)F
298.15	0.33	CCCC[n+]1ccn(C)c1C.F[P-](F)(F)(F)(F)F	0.0013	CCCC[n+]1ccn(C)c1C	F[P-](F)(F)(F)(F)F	CCCC[n+]1ccn(C)c1C.F[P-](F)(F)(F)(F)F
298.15	19.8	CCCC[n+]1ccn(C)c1C.F[P-](F)(F)(F)(F)F	0.0013	CCCC[n+]1ccn(C)c1C	F[P-](F)(F)(F)(F)F	CCCC[n+]1ccn(C)c1C.F[P-](F)(F)(F)(F)F
298.15	9.95	CCCC[n+]1ccn(C)c1.F[B-](F)(F)F	0.00122	CCCC[n+]1ccn(C)c1	F[B-](F)(F)F	CCCC[n+]1ccn(C)c1.F[B-](F)(F)F
298.15	4.78	CCCCn1cc[n+](C)c1.O=S(=O)([N-]S(=O)(=O)C(F)(F)F)C(F)(F)F	0.0012	CCCCn1cc[n+](C)c1	O=S(=O)([N-]S(=O)(=O)C(F)(F)F)C(F)(F)F	CCCCn1cc[n+](C)c1.O=S(=O)([N-]S(=O)(=O)C(F)(F)F)C(F)(F)F
298.15	1.05	CCCC[n+]1ccn(C)c1C.F[B-](F)(F)F	0.0012	CCCC[n+]1ccn(C)c1C	F[B-](F)(F)F	CCCC[n+]1ccn(C)c1C.F[B-](F)(F)F
298.15	7.27	CCn1cc[n+](C)c1C.O=S(=O)([N-]S(=O)(=O)C(F)(F)F)C(F)(F)F	0.0011	CCn1cc[n+](C)c1C	O=S(=O)([N-]S(=O)(=O)C(F)(F)F)C(F)(F)F	CCn1cc[n+](C)c1C.O=S(=O)([N-]S(=O)(=O)C(F)(F)F)C(F)(F)F
298.15	10	CCCC[n+]1ccn(C)c1.F[B-](F)(F)F	0.001	CCCC[n+]1ccn(C)c1	F[B-](F)(F)F	CCCC[n+]1ccn(C)c1.F[B-](F)(F)F
298.15	10.3	CCCC[n+]1ccn(C)c1.F[P-](F)(F)(F)(F)F	0.001	CCCC[n+]1ccn(C)c1	F[P-](F)(F)(F)(F)F	CCCC[n+]1ccn(C)c1.F[P-](F)(F)(F)(F)F
298.15	4.89	CCn1cc[n+](C)c1.O=S(=O)([N-]S(=O)(=O)C(F)(F)F)C(F)(F)F	0.00092	CCn1cc[n+](C)c1	O=S(=O)([N-]S(=O)(=O)C(F)(F)F)C(F)(F)F	CCn1cc[n+](C)c1.O=S(=O)([N-]S(=O)(=O)C(F)(F)F)C(F)(F)F
298.15	7.06	CCCCCCn1cc[n+](C)c1.FC(F)(F)C(F)(F)[P-](F)(F)(F)(C(F)(F)C(F)(F)F)C(F)(F)C(F)(F)F	0.00088	CCCCCCn1cc[n+](C)c1	FC(F)(F)C(F)(F)[P-](F)(F)(F)(C(F)(F)C(F)(F)F)C(F)(F)C(F)(F)F	CCCCCCn1cc[n+](C)c1.FC(F)(F)C(F)(F)[P-](F)(F)(F)(C(F)(F)C(F)(F)F)C(F)(F)C(F)(F)F
298.15	4.73	CCCC[N+](C)(CCCC)CCCC.O=S(=O)([N-]S(=O)(=O)C(F)(F)F)C(F)(F)F	0.00088	CCCC[N+](C)(CCCC)CCCC	O=S(=O)([N-]S(=O)(=O)C(F)(F)F)C(F)(F)F	CCCC[N+](C)(CCCC)CCCC.O=S(=O)([N-]S(=O)(=O)C(F)(F)F)C(F)(F)F
298.15	0.03	CCCC[n+]1ccn(C)c1C.F[P-](F)(F)(F)(F)F	0.00087	CCCC[n+]1ccn(C)c1C	F[P-](F)(F)(F)(F)F	CCCC[n+]1ccn(C)c1C.F[P-](F)(F)(F)(F)F
298.15	4.91	CCn1cc[n+](C)c1C.O=S(=O)([N-]S(=O)(=O)C(F)(F)F)C(F)(F)F	0.00085	CCn1cc[n+](C)c1C	O=S(=O)([N-]S(=O)(=O)C(F)(F)F)C(F)(F)F	CCn1cc[n+](C)c1C.O=S(=O)([N-]S(=O)(=O)C(F)(F)F)C(F)(F)F
298.15	3.33	CCCC[n+]1ccn(C)c1.F[P-](F)(F)(F)(F)F	0.0007	CCCC[n+]1ccn(C)c1	F[P-](F)(F)(F)(F)F	CCCC[n+]1ccn(C)c1.F[P-](F)(F)(F)(F)F
298.15	4.81	CCCC[N+]1(C)CCCC1.O=S(=O)([N-]S(=O)(=O)C(F)(F)F)C(F)(F)F	0.000689	CCCC[N+]1(C)CCCC1	O=S(=O)([N-]S(=O)(=O)C(F)(F)F)C(F)(F)F	CCCC[N+]1(C)CCCC1.O=S(=O)([N-]S(=O)(=O)C(F)(F)F)C(F)(F)F
298.15	0.35	CCCC[n+]1ccn(C)c1C.F[B-](F)(F)F	0.00066	CCCC[n+]1ccn(C)c1C	F[B-](F)(F)F	CCCC[n+]1ccn(C)c1C.F[B-](F)(F)F
298.15	1.53	CCCC[n+]1ccn(C)c1.F[B-](F)(F)F	0.000471	CCCC[n+]1ccn(C)c1	F[B-](F)(F)F	CCCC[n+]1ccn(C)c1.F[B-](F)(F)F
298.15	7.56	CCCC[N+](C)(CCCC)CCCC.O=S(=O)([N-]S(=O)(=O)C(F)(F)F)C(F)(F)F	0.0004	CCCC[N+](C)(CCCC)CCCC	O=S(=O)([N-]S(=O)(=O)C(F)(F)F)C(F)(F)F	CCCC[N+](C)(CCCC)CCCC.O=S(=O)([N-]S(=O)(=O)C(F)(F)F)C(F)(F)F
298.15	4.95	CCCC[n+]1ccn(C)c1.F[B-](F)(F)F	0.000372	CCCC[n+]1ccn(C)c1	F[B-](F)(F)F	CCCC[n+]1ccn(C)c1.F[B-](F)(F)F
298.15	2.25	CCCCn1cc[n+](C)c1.O=S(=O)([N-]S(=O)(=O)C(F)(F)F)C(F)(F)F	0.00034	CCCCn1cc[n+](C)c1	O=S(=O)([N-]S(=O)(=O)C(F)(F)F)C(F)(F)F	CCCCn1cc[n+](C)c1.O=S(=O)([N-]S(=O)(=O)C(F)(F)F)C(F)(F)F
298.15	4.7	CCCC[n+]1ccn(C)c1C.F[P-](F)(F)(F)(F)F	0.0003	CCCC[n+]1ccn(C)c1C	F[P-](F)(F)(F)(F)F	CCCC[n+]1ccn(C)c1C.F[P-](F)(F)(F)(F)F
298.15	0.812	CCCCCCn1cc[n+](C)c1.FC(F)(F)C(F)(F)C(F)(F)[P-](F)(F)(F)(C(F)(F)C(F)(F)C(F)(F)F)C(F)(F)C(F)(F)C(F)(F)F	0.00028	CCCCCCn1cc[n+](C)c1	FC(F)(F)C(F)(F)C(F)(F)[P-](F)(F)(F)(C(F)(F)C(F)(F)C(F)(F)F)C(F)(F)C(F)(F)C(F)(F)F	CCCCCCn1cc[n+](C)c1.FC(F)(F)C(F)(F)C(F)(F)[P-](F)(F)(F)(C(F)(F)C(F)(F)C(F)(F)F)C(F)(F)C(F)(F)C(F)(F)F
298.15	4.82	CCCC[n+]1ccn(C)c1.F[B-](F)(F)F	0.00018	CCCC[n+]1ccn(C)c1	F[B-](F)(F)F	CCCC[n+]1ccn(C)c1.F[B-](F)(F)F
298.15	0.826	CCCCCCn1cc[n+](C)c1.FC(F)(F)C(F)(F)[P-](F)(F)(F)(C(F)(F)C(F)(F)F)C(F)(F)C(F)(F)F	0.00013	CCCCCCn1cc[n+](C)c1	FC(F)(F)C(F)(F)[P-](F)(F)(F)(C(F)(F)C(F)(F)F)C(F)(F)C(F)(F)F	CCCCCCn1cc[n+](C)c1.FC(F)(F)C(F)(F)[P-](F)(F)(F)(C(F)(F)C(F)(F)F)C(F)(F)C(F)(F)F
298.15	1.27	CCCCn1cc[n+](C)c1.O=S(=O)([N-]S(=O)(=O)C(F)(F)F)C(F)(F)F	0.00011	CCCCn1cc[n+](C)c1	O=S(=O)([N-]S(=O)(=O)C(F)(F)F)C(F)(F)F	CCCCn1cc[n+](C)c1.O=S(=O)([N-]S(=O)(=O)C(F)(F)F)C(F)(F)F
298.15	0.125	CCCC[N+](C)(CCCC)CCCC.O=S(=O)([N-]S(=O)(=O)C(F)(F)F)C(F)(F)F	1.2e-05	CCCC[N+](C)(CCCC)CCCC	O=S(=O)([N-]S(=O)(=O)C(F)(F)F)C(F)(F)F	CCCC[N+](C)(CCCC)CCCC.O=S(=O)([N-]S(=O)(=O)C(F)(F)F)C(F)(F)F
298.15	0.03	CCCC[n+]1ccn(C)c1.F[P-](F)(F)(F)(F)F	6.4e-06	CCCC[n+]1ccn(C)c1	F[P-](F)(F)(F)(F)F	CCCC[n+]1ccn(C)c1.F[P-](F)(F)(F)(F)F
298.15	0.0425	CCCCn1cc[n+](C)c1.O=S(=O)([N-]S(=O)(=O)C(F)(F)F)C(F)(F)F	5.2e-06	CCCCn1cc[n+](C)c1	O=S(=O)([N-]S(=O)(=O)C(F)(F)F)C(F)(F)F	CCCCn1cc[n+](C)c1.O=S(=O)([N-]S(=O)(=O)C(F)(F)F)C(F)(F)F
298.15	0.0425	CCCC[N+]1(C)CCCC1.O=S(=O)([N-]S(=O)(=O)C(F)(F)F)C(F)(F)F	4.58e-06	CCCC[N+]1(C)CCCC1	O=S(=O)([N-]S(=O)(=O)C(F)(F)F)C(F)(F)F	CCCC[N+]1(C)CCCC1.O=S(=O)([N-]S(=O)(=O)C(F)(F)F)C(F)(F)F
298.15	0.0288	CCCC[n+]1ccn(C)c1.F[B-](F)(F)F	4.57e-06	CCCC[n+]1ccn(C)c1	F[B-](F)(F)F	CCCC[n+]1ccn(C)c1.F[B-](F)(F)F
298.15	1.08	CCCC[n+]1ccn(C)c1C.F[P-](F)(F)(F)(F)F	3.8e-06	CCCC[n+]1ccn(C)c1C	F[P-](F)(F)(F)(F)F	CCCC[n+]1ccn(C)c1C.F[P-](F)(F)(F)(F)F
298.15	0.0562	CCCC[n+]1ccn(C)c1.F[B-](F)(F)F	2.92e-06	CCCC[n+]1ccn(C)c1	F[B-](F)(F)F	CCCC[n+]1ccn(C)c1.F[B-](F)(F)F
298.15	0.0288	CCn1cc[n+](C)c1C.O=S(=O)([N-]S(=O)(=O)C(F)(F)F)C(F)(F)F	2e-06	CCn1cc[n+](C)c1C	O=S(=O)([N-]S(=O)(=O)C(F)(F)F)C(F)(F)F	CCn1cc[n+](C)c1C.O=S(=O)([N-]S(=O)(=O)C(F)(F)F)C(F)(F)F
298.15	1.44	CCCCn1cc[n+](C)c1.O=S(=O)([N-]S(=O)(=O)C(F)(F)F)C(F)(F)F	1.8e-06	CCCCn1cc[n+](C)c1	O=S(=O)([N-]S(=O)(=O)C(F)(F)F)C(F)(F)F	CCCCn1cc[n+](C)c1.O=S(=O)([N-]S(=O)(=O)C(F)(F)F)C(F)(F)F
298.15	93	CCCCCCC[n+]1ccn(C)c1.N#C[C-](C#N)C#N	0	CCCCCCC[n+]1ccn(C)c1	N#C[C-](C#N)C#N	CCCCCCC[n+]1ccn(C)c1.N#C[C-](C#N)C#N
298.15	193	CCCCCCC[n+]1ccn(C)c1.N#C[C-](C#N)C#N	0	CCCCCCC[n+]1ccn(C)c1	N#C[C-](C#N)C#N	CCCCCCC[n+]1ccn(C)c1.N#C[C-](C#N)C#N
298.15	293	CCCCCCC[n+]1ccn(C)c1.N#C[C-](C#N)C#N	0	CCCCCCC[n+]1ccn(C)c1	N#C[C-](C#N)C#N	CCCCCCC[n+]1ccn(C)c1.N#C[C-](C#N)C#N
298.15	393	CCCCCCC[n+]1ccn(C)c1.N#C[C-](C#N)C#N	0	CCCCCCC[n+]1ccn(C)c1	N#C[C-](C#N)C#N	CCCCCCC[n+]1ccn(C)c1.N#C[C-](C#N)C#N
298.15	492	CCCCCCC[n+]1ccn(C)c1.N#C[C-](C#N)C#N	0	CCCCCCC[n+]1ccn(C)c1	N#C[C-](C#N)C#N	CCCCCCC[n+]1ccn(C)c1.N#C[C-](C#N)C#N
298.15	692	CCCCCCC[n+]1ccn(C)c1.N#C[C-](C#N)C#N	0	CCCCCCC[n+]1ccn(C)c1	N#C[C-](C#N)C#N	CCCCCCC[n+]1ccn(C)c1.N#C[C-](C#N)C#N
298.15	792	CCCCCCC[n+]1ccn(C)c1.N#C[C-](C#N)C#N	0	CCCCCCC[n+]1ccn(C)c1	N#C[C-](C#N)C#N	CCCCCCC[n+]1ccn(C)c1.N#C[C-](C#N)C#N
298.15	1792	CCCCCCC[n+]1ccn(C)c1.N#C[C-](C#N)C#N	0	CCCCCCC[n+]1ccn(C)c1	N#C[C-](C#N)C#N	CCCCCCC[n+]1ccn(C)c1.N#C[C-](C#N)C#N
298.16	3620	C[n+]1ccn(CCC(F)(F)C(F)(F)C(F)(F)C(F)(F)C(F)(F)C(F)(F)F)c1.O=S(=O)(NS(=O)(=O)C(F)(F)F)C(F)(F)F	0.655	C[n+]1ccn(CCC(F)(F)C(F)(F)C(F)(F)C(F)(F)C(F)(F)C(F)(F)F)c1	O=S(=O)(NS(=O)(=O)C(F)(F)F)C(F)(F)F	C[n+]1ccn(CCC(F)(F)C(F)(F)C(F)(F)C(F)(F)C(F)(F)C(F)(F)F)c1.O=S(=O)(NS(=O)(=O)C(F)(F)F)C(F)(F)F
298.16	2210	C[n+]1ccn(CCC(F)(F)C(F)(F)C(F)(F)C(F)(F)C(F)(F)C(F)(F)F)c1.O=S(=O)(NS(=O)(=O)C(F)(F)F)C(F)(F)F	0.548	C[n+]1ccn(CCC(F)(F)C(F)(F)C(F)(F)C(F)(F)C(F)(F)C(F)(F)F)c1	O=S(=O)(NS(=O)(=O)C(F)(F)F)C(F)(F)F	C[n+]1ccn(CCC(F)(F)C(F)(F)C(F)(F)C(F)(F)C(F)(F)C(F)(F)F)c1.O=S(=O)(NS(=O)(=O)C(F)(F)F)C(F)(F)F
298.16	1310	C[n+]1ccn(CCC(F)(F)C(F)(F)C(F)(F)C(F)(F)C(F)(F)C(F)(F)F)c1.O=S(=O)(NS(=O)(=O)C(F)(F)F)C(F)(F)F	0.46	C[n+]1ccn(CCC(F)(F)C(F)(F)C(F)(F)C(F)(F)C(F)(F)C(F)(F)F)c1	O=S(=O)(NS(=O)(=O)C(F)(F)F)C(F)(F)F	C[n+]1ccn(CCC(F)(F)C(F)(F)C(F)(F)C(F)(F)C(F)(F)C(F)(F)F)c1.O=S(=O)(NS(=O)(=O)C(F)(F)F)C(F)(F)F
298.16	3205	CCCC[n+]1ccn(C)c1.N#CC(C#N)C#N	0.4	CCCC[n+]1ccn(C)c1	N#CC(C#N)C#N	CCCC[n+]1ccn(C)c1.N#CC(C#N)C#N
298.16	1600	CCCCCC[N+]1(C)CCCC1.O=S(=O)(NS(=O)(=O)C(F)(F)F)C(F)(F)F	0.359	CCCCCC[N+]1(C)CCCC1	O=S(=O)(NS(=O)(=O)C(F)(F)F)C(F)(F)F	CCCCCC[N+]1(C)CCCC1.O=S(=O)(NS(=O)(=O)C(F)(F)F)C(F)(F)F
298.16	1300	C[n+]1ccn(CCC(F)(F)C(F)(F)C(F)(F)C(F)(F)C(F)(F)C(F)(F)F)c1.O=S(=O)(NS(=O)(=O)C(F)(F)F)C(F)(F)F	0.351	C[n+]1ccn(CCC(F)(F)C(F)(F)C(F)(F)C(F)(F)C(F)(F)C(F)(F)F)c1	O=S(=O)(NS(=O)(=O)C(F)(F)F)C(F)(F)F	C[n+]1ccn(CCC(F)(F)C(F)(F)C(F)(F)C(F)(F)C(F)(F)C(F)(F)F)c1.O=S(=O)(NS(=O)(=O)C(F)(F)F)C(F)(F)F
298.16	1300	C[NH+]1C=CN(CCC(F)(F)C(F)(F)C(F)(F)C(F)(F)F)C1.O=S(=O)(NS(=O)(=O)C(F)(F)F)C(F)(F)F	0.337	C[NH+]1C=CN(CCC(F)(F)C(F)(F)C(F)(F)C(F)(F)F)C1	O=S(=O)(NS(=O)(=O)C(F)(F)F)C(F)(F)F	C[NH+]1C=CN(CCC(F)(F)C(F)(F)C(F)(F)C(F)(F)F)C1.O=S(=O)(NS(=O)(=O)C(F)(F)F)C(F)(F)F
298.16	1200	C[n+]1ccn(CCC(F)(F)C(F)(F)C(F)(F)C(F)(F)C(F)(F)C(F)(F)F)c1.O=S(=O)(NS(=O)(=O)C(F)(F)F)C(F)(F)F	0.332	C[n+]1ccn(CCC(F)(F)C(F)(F)C(F)(F)C(F)(F)C(F)(F)C(F)(F)F)c1	O=S(=O)(NS(=O)(=O)C(F)(F)F)C(F)(F)F	C[n+]1ccn(CCC(F)(F)C(F)(F)C(F)(F)C(F)(F)C(F)(F)C(F)(F)F)c1.O=S(=O)(NS(=O)(=O)C(F)(F)F)C(F)(F)F
298.16	1200	C[NH+]1C=CN(CCC(F)(F)C(F)(F)C(F)(F)C(F)(F)F)C1.O=S(=O)(NS(=O)(=O)C(F)(F)F)C(F)(F)F	0.319	C[NH+]1C=CN(CCC(F)(F)C(F)(F)C(F)(F)C(F)(F)F)C1	O=S(=O)(NS(=O)(=O)C(F)(F)F)C(F)(F)F	C[NH+]1C=CN(CCC(F)(F)C(F)(F)C(F)(F)C(F)(F)F)C1.O=S(=O)(NS(=O)(=O)C(F)(F)F)C(F)(F)F
298.16	1090	C[n+]1ccn(CCC(F)(F)C(F)(F)C(F)(F)C(F)(F)C(F)(F)C(F)(F)F)c1.O=S(=O)(NS(=O)(=O)C(F)(F)F)C(F)(F)F	0.313	C[n+]1ccn(CCC(F)(F)C(F)(F)C(F)(F)C(F)(F)C(F)(F)C(F)(F)F)c1	O=S(=O)(NS(=O)(=O)C(F)(F)F)C(F)(F)F	C[n+]1ccn(CCC(F)(F)C(F)(F)C(F)(F)C(F)(F)C(F)(F)C(F)(F)F)c1.O=S(=O)(NS(=O)(=O)C(F)(F)F)C(F)(F)F
298.16	1400.2	CCCC[N+]1(C)CCCC1.O=S(=O)([N-]S(=O)(=O)C(F)(F)F)C(F)(F)F	0.31	CCCC[N+]1(C)CCCC1	O=S(=O)([N-]S(=O)(=O)C(F)(F)F)C(F)(F)F	CCCC[N+]1(C)CCCC1.O=S(=O)([N-]S(=O)(=O)C(F)(F)F)C(F)(F)F
298.16	1300	CCCCCC[n+]1cccc(C)c1.O=S(=O)(NS(=O)(=O)C(F)(F)F)C(F)(F)F	0.304	CCCCCC[n+]1cccc(C)c1	O=S(=O)(NS(=O)(=O)C(F)(F)F)C(F)(F)F	CCCCCC[n+]1cccc(C)c1.O=S(=O)(NS(=O)(=O)C(F)(F)F)C(F)(F)F
298.16	1100	C[NH+]1C=CN(CCC(F)(F)C(F)(F)C(F)(F)C(F)(F)F)C1.O=S(=O)(NS(=O)(=O)C(F)(F)F)C(F)(F)F	0.3	C[NH+]1C=CN(CCC(F)(F)C(F)(F)C(F)(F)C(F)(F)F)C1	O=S(=O)(NS(=O)(=O)C(F)(F)F)C(F)(F)F	C[NH+]1C=CN(CCC(F)(F)C(F)(F)C(F)(F)C(F)(F)F)C1.O=S(=O)(NS(=O)(=O)C(F)(F)F)C(F)(F)F
298.16	1000	C[n+]1ccn(CCC(F)(F)C(F)(F)C(F)(F)C(F)(F)C(F)(F)C(F)(F)F)c1.O=S(=O)(NS(=O)(=O)C(F)(F)F)C(F)(F)F	0.29	C[n+]1ccn(CCC(F)(F)C(F)(F)C(F)(F)C(F)(F)C(F)(F)C(F)(F)F)c1	O=S(=O)(NS(=O)(=O)C(F)(F)F)C(F)(F)F	C[n+]1ccn(CCC(F)(F)C(F)(F)C(F)(F)C(F)(F)C(F)(F)C(F)(F)F)c1.O=S(=O)(NS(=O)(=O)C(F)(F)F)C(F)(F)F
298.16	1200	CCCCCC[n+]1cccc(C)c1.O=S(=O)(NS(=O)(=O)C(F)(F)F)C(F)(F)F	0.286	CCCCCC[n+]1cccc(C)c1	O=S(=O)(NS(=O)(=O)C(F)(F)F)C(F)(F)F	CCCCCC[n+]1cccc(C)c1.O=S(=O)(NS(=O)(=O)C(F)(F)F)C(F)(F)F
298.16	1000	C[NH+]1C=CN(CCC(F)(F)C(F)(F)C(F)(F)C(F)(F)F)C1.O=S(=O)(NS(=O)(=O)C(F)(F)F)C(F)(F)F	0.279	C[NH+]1C=CN(CCC(F)(F)C(F)(F)C(F)(F)C(F)(F)F)C1	O=S(=O)(NS(=O)(=O)C(F)(F)F)C(F)(F)F	C[NH+]1C=CN(CCC(F)(F)C(F)(F)C(F)(F)C(F)(F)F)C1.O=S(=O)(NS(=O)(=O)C(F)(F)F)C(F)(F)F
298.16	1100	CCCCCC[n+]1cccc(C)c1.O=S(=O)(NS(=O)(=O)C(F)(F)F)C(F)(F)F	0.27	CCCCCC[n+]1cccc(C)c1	O=S(=O)(NS(=O)(=O)C(F)(F)F)C(F)(F)F	CCCCCC[n+]1cccc(C)c1.O=S(=O)(NS(=O)(=O)C(F)(F)F)C(F)(F)F
298.16	854	C[n+]1ccn(CCC(F)(F)C(F)(F)C(F)(F)C(F)(F)C(F)(F)C(F)(F)F)c1.O=S(=O)(NS(=O)(=O)C(F)(F)F)C(F)(F)F	0.256	C[n+]1ccn(CCC(F)(F)C(F)(F)C(F)(F)C(F)(F)C(F)(F)C(F)(F)F)c1	O=S(=O)(NS(=O)(=O)C(F)(F)F)C(F)(F)F	C[n+]1ccn(CCC(F)(F)C(F)(F)C(F)(F)C(F)(F)C(F)(F)C(F)(F)F)c1.O=S(=O)(NS(=O)(=O)C(F)(F)F)C(F)(F)F
298.16	1000	CCCCCC[n+]1cccc(C)c1.O=S(=O)(NS(=O)(=O)C(F)(F)F)C(F)(F)F	0.249	CCCCCC[n+]1cccc(C)c1	O=S(=O)(NS(=O)(=O)C(F)(F)F)C(F)(F)F	CCCCCC[n+]1cccc(C)c1.O=S(=O)(NS(=O)(=O)C(F)(F)F)C(F)(F)F
298.16	850	C[NH+]1C=CN(CCC(F)(F)C(F)(F)C(F)(F)C(F)(F)F)C1.O=S(=O)(NS(=O)(=O)C(F)(F)F)C(F)(F)F	0.245	C[NH+]1C=CN(CCC(F)(F)C(F)(F)C(F)(F)C(F)(F)F)C1	O=S(=O)(NS(=O)(=O)C(F)(F)F)C(F)(F)F	C[NH+]1C=CN(CCC(F)(F)C(F)(F)C(F)(F)C(F)(F)F)C1.O=S(=O)(NS(=O)(=O)C(F)(F)F)C(F)(F)F
298.16	999.8	CCCC[N+]1(C)CCCC1.O=S(=O)([N-]S(=O)(=O)C(F)(F)F)C(F)(F)F	0.238	CCCC[N+]1(C)CCCC1	O=S(=O)([N-]S(=O)(=O)C(F)(F)F)C(F)(F)F	CCCC[N+]1(C)CCCC1.O=S(=O)([N-]S(=O)(=O)C(F)(F)F)C(F)(F)F
298.16	1000.1	CCC[N+]1(C)CCCC1.O=S(=O)([N-]S(=O)(=O)C(F)(F)F)C(F)(F)F	0.234	CCC[N+]1(C)CCCC1	O=S(=O)([N-]S(=O)(=O)C(F)(F)F)C(F)(F)F	CCC[N+]1(C)CCCC1.O=S(=O)([N-]S(=O)(=O)C(F)(F)F)C(F)(F)F
298.16	850	CCCCCC[n+]1cccc(C)c1.O=S(=O)(NS(=O)(=O)C(F)(F)F)C(F)(F)F	0.219	CCCCCC[n+]1cccc(C)c1	O=S(=O)(NS(=O)(=O)C(F)(F)F)C(F)(F)F	CCCCCC[n+]1cccc(C)c1.O=S(=O)(NS(=O)(=O)C(F)(F)F)C(F)(F)F
298.16	696	C[n+]1ccn(CCC(F)(F)C(F)(F)C(F)(F)C(F)(F)C(F)(F)C(F)(F)F)c1.O=S(=O)(NS(=O)(=O)C(F)(F)F)C(F)(F)F	0.218	C[n+]1ccn(CCC(F)(F)C(F)(F)C(F)(F)C(F)(F)C(F)(F)C(F)(F)F)c1	O=S(=O)(NS(=O)(=O)C(F)(F)F)C(F)(F)F	C[n+]1ccn(CCC(F)(F)C(F)(F)C(F)(F)C(F)(F)C(F)(F)C(F)(F)F)c1.O=S(=O)(NS(=O)(=O)C(F)(F)F)C(F)(F)F
298.16	699	C[NH+]1C=CN(CCC(F)(F)C(F)(F)C(F)(F)C(F)(F)F)C1.O=S(=O)(NS(=O)(=O)C(F)(F)F)C(F)(F)F	0.21	C[NH+]1C=CN(CCC(F)(F)C(F)(F)C(F)(F)C(F)(F)F)C1	O=S(=O)(NS(=O)(=O)C(F)(F)F)C(F)(F)F	C[NH+]1C=CN(CCC(F)(F)C(F)(F)C(F)(F)C(F)(F)F)C1.O=S(=O)(NS(=O)(=O)C(F)(F)F)C(F)(F)F
298.16	594	C[n+]1ccn(CCC(F)(F)C(F)(F)C(F)(F)C(F)(F)C(F)(F)C(F)(F)F)c1.O=S(=O)(NS(=O)(=O)C(F)(F)F)C(F)(F)F	0.199	C[n+]1ccn(CCC(F)(F)C(F)(F)C(F)(F)C(F)(F)C(F)(F)C(F)(F)F)c1	O=S(=O)(NS(=O)(=O)C(F)(F)F)C(F)(F)F	C[n+]1ccn(CCC(F)(F)C(F)(F)C(F)(F)C(F)(F)C(F)(F)C(F)(F)F)c1.O=S(=O)(NS(=O)(=O)C(F)(F)F)C(F)(F)F
298.16	800	CCC[N+]1(C)CCCC1.O=S(=O)([N-]S(=O)(=O)C(F)(F)F)C(F)(F)F	0.193	CCC[N+]1(C)CCCC1	O=S(=O)([N-]S(=O)(=O)C(F)(F)F)C(F)(F)F	CCC[N+]1(C)CCCC1.O=S(=O)([N-]S(=O)(=O)C(F)(F)F)C(F)(F)F
298.16	600	C[NH+]1C=CN(CCC(F)(F)C(F)(F)C(F)(F)C(F)(F)F)C1.O=S(=O)(NS(=O)(=O)C(F)(F)F)C(F)(F)F	0.188	C[NH+]1C=CN(CCC(F)(F)C(F)(F)C(F)(F)C(F)(F)F)C1	O=S(=O)(NS(=O)(=O)C(F)(F)F)C(F)(F)F	C[NH+]1C=CN(CCC(F)(F)C(F)(F)C(F)(F)C(F)(F)F)C1.O=S(=O)(NS(=O)(=O)C(F)(F)F)C(F)(F)F
298.16	700	CCCCCC[n+]1cccc(C)c1.O=S(=O)(NS(=O)(=O)C(F)(F)F)C(F)(F)F	0.186	CCCCCC[n+]1cccc(C)c1	O=S(=O)(NS(=O)(=O)C(F)(F)F)C(F)(F)F	CCCCCC[n+]1cccc(C)c1.O=S(=O)(NS(=O)(=O)C(F)(F)F)C(F)(F)F
298.16	548	C[n+]1ccn(CCC(F)(F)C(F)(F)C(F)(F)C(F)(F)C(F)(F)C(F)(F)F)c1.O=S(=O)(NS(=O)(=O)C(F)(F)F)C(F)(F)F	0.177	C[n+]1ccn(CCC(F)(F)C(F)(F)C(F)(F)C(F)(F)C(F)(F)C(F)(F)F)c1	O=S(=O)(NS(=O)(=O)C(F)(F)F)C(F)(F)F	C[n+]1ccn(CCC(F)(F)C(F)(F)C(F)(F)C(F)(F)C(F)(F)C(F)(F)F)c1.O=S(=O)(NS(=O)(=O)C(F)(F)F)C(F)(F)F
298.16	550	C[NH+]1C=CN(CCC(F)(F)C(F)(F)C(F)(F)C(F)(F)F)C1.O=S(=O)(NS(=O)(=O)C(F)(F)F)C(F)(F)F	0.171	C[NH+]1C=CN(CCC(F)(F)C(F)(F)C(F)(F)C(F)(F)F)C1	O=S(=O)(NS(=O)(=O)C(F)(F)F)C(F)(F)F	C[NH+]1C=CN(CCC(F)(F)C(F)(F)C(F)(F)C(F)(F)F)C1.O=S(=O)(NS(=O)(=O)C(F)(F)F)C(F)(F)F
298.16	600	CCCCCC[n+]1cccc(C)c1.O=S(=O)(NS(=O)(=O)C(F)(F)F)C(F)(F)F	0.168	CCCCCC[n+]1cccc(C)c1	O=S(=O)(NS(=O)(=O)C(F)(F)F)C(F)(F)F	CCCCCC[n+]1cccc(C)c1.O=S(=O)(NS(=O)(=O)C(F)(F)F)C(F)(F)F
298.16	600	CCCC[N+]1(C)CCCC1.O=S(=O)([N-]S(=O)(=O)C(F)(F)F)C(F)(F)F	0.155	CCCC[N+]1(C)CCCC1	O=S(=O)([N-]S(=O)(=O)C(F)(F)F)C(F)(F)F	CCCC[N+]1(C)CCCC1.O=S(=O)([N-]S(=O)(=O)C(F)(F)F)C(F)(F)F
298.16	599.8	CCC[N+]1(C)CCCC1.O=S(=O)([N-]S(=O)(=O)C(F)(F)F)C(F)(F)F	0.15	CCC[N+]1(C)CCCC1	O=S(=O)([N-]S(=O)(=O)C(F)(F)F)C(F)(F)F	CCC[N+]1(C)CCCC1.O=S(=O)([N-]S(=O)(=O)C(F)(F)F)C(F)(F)F
298.16	550	CCCCCC[n+]1cccc(C)c1.O=S(=O)(NS(=O)(=O)C(F)(F)F)C(F)(F)F	0.15	CCCCCC[n+]1cccc(C)c1	O=S(=O)(NS(=O)(=O)C(F)(F)F)C(F)(F)F	CCCCCC[n+]1cccc(C)c1.O=S(=O)(NS(=O)(=O)C(F)(F)F)C(F)(F)F
298.16	403	C[n+]1ccn(CCC(F)(F)C(F)(F)C(F)(F)C(F)(F)C(F)(F)C(F)(F)F)c1.O=S(=O)(NS(=O)(=O)C(F)(F)F)C(F)(F)F	0.132	C[n+]1ccn(CCC(F)(F)C(F)(F)C(F)(F)C(F)(F)C(F)(F)C(F)(F)F)c1	O=S(=O)(NS(=O)(=O)C(F)(F)F)C(F)(F)F	C[n+]1ccn(CCC(F)(F)C(F)(F)C(F)(F)C(F)(F)C(F)(F)C(F)(F)F)c1.O=S(=O)(NS(=O)(=O)C(F)(F)F)C(F)(F)F
298.16	400	C[NH+]1C=CN(CCC(F)(F)C(F)(F)C(F)(F)C(F)(F)F)C1.O=S(=O)(NS(=O)(=O)C(F)(F)F)C(F)(F)F	0.128	C[NH+]1C=CN(CCC(F)(F)C(F)(F)C(F)(F)C(F)(F)F)C1	O=S(=O)(NS(=O)(=O)C(F)(F)F)C(F)(F)F	C[NH+]1C=CN(CCC(F)(F)C(F)(F)C(F)(F)C(F)(F)F)C1.O=S(=O)(NS(=O)(=O)C(F)(F)F)C(F)(F)F
298.16	400	CCCCCC[n+]1cccc(C)c1.O=S(=O)(NS(=O)(=O)C(F)(F)F)C(F)(F)F	0.111	CCCCCC[n+]1cccc(C)c1	O=S(=O)(NS(=O)(=O)C(F)(F)F)C(F)(F)F	CCCCCC[n+]1cccc(C)c1.O=S(=O)(NS(=O)(=O)C(F)(F)F)C(F)(F)F
298.16	400	CCC[N+]1(C)CCCC1.O=S(=O)([N-]S(=O)(=O)C(F)(F)F)C(F)(F)F	0.103	CCC[N+]1(C)CCCC1	O=S(=O)([N-]S(=O)(=O)C(F)(F)F)C(F)(F)F	CCC[N+]1(C)CCCC1.O=S(=O)([N-]S(=O)(=O)C(F)(F)F)C(F)(F)F
298.16	252	C[n+]1ccn(CCC(F)(F)C(F)(F)C(F)(F)C(F)(F)C(F)(F)C(F)(F)F)c1.O=S(=O)(NS(=O)(=O)C(F)(F)F)C(F)(F)F	0.083	C[n+]1ccn(CCC(F)(F)C(F)(F)C(F)(F)C(F)(F)C(F)(F)C(F)(F)F)c1	O=S(=O)(NS(=O)(=O)C(F)(F)F)C(F)(F)F	C[n+]1ccn(CCC(F)(F)C(F)(F)C(F)(F)C(F)(F)C(F)(F)C(F)(F)F)c1.O=S(=O)(NS(=O)(=O)C(F)(F)F)C(F)(F)F
298.16	250	C[NH+]1C=CN(CCC(F)(F)C(F)(F)C(F)(F)C(F)(F)F)C1.O=S(=O)(NS(=O)(=O)C(F)(F)F)C(F)(F)F	0.082	C[NH+]1C=CN(CCC(F)(F)C(F)(F)C(F)(F)C(F)(F)F)C1	O=S(=O)(NS(=O)(=O)C(F)(F)F)C(F)(F)F	C[NH+]1C=CN(CCC(F)(F)C(F)(F)C(F)(F)C(F)(F)F)C1.O=S(=O)(NS(=O)(=O)C(F)(F)F)C(F)(F)F
298.16	199	C[n+]1ccn(CCC(F)(F)C(F)(F)C(F)(F)C(F)(F)C(F)(F)C(F)(F)F)c1.O=S(=O)(NS(=O)(=O)C(F)(F)F)C(F)(F)F	0.08	C[n+]1ccn(CCC(F)(F)C(F)(F)C(F)(F)C(F)(F)C(F)(F)C(F)(F)F)c1	O=S(=O)(NS(=O)(=O)C(F)(F)F)C(F)(F)F	C[n+]1ccn(CCC(F)(F)C(F)(F)C(F)(F)C(F)(F)C(F)(F)C(F)(F)F)c1.O=S(=O)(NS(=O)(=O)C(F)(F)F)C(F)(F)F
298.16	200	C[NH+]1C=CN(CCC(F)(F)C(F)(F)C(F)(F)C(F)(F)F)C1.O=S(=O)(NS(=O)(=O)C(F)(F)F)C(F)(F)F	0.074	C[NH+]1C=CN(CCC(F)(F)C(F)(F)C(F)(F)C(F)(F)F)C1	O=S(=O)(NS(=O)(=O)C(F)(F)F)C(F)(F)F	C[NH+]1C=CN(CCC(F)(F)C(F)(F)C(F)(F)C(F)(F)F)C1.O=S(=O)(NS(=O)(=O)C(F)(F)F)C(F)(F)F
298.16	250	CCCCCC[n+]1cccc(C)c1.O=S(=O)(NS(=O)(=O)C(F)(F)F)C(F)(F)F	0.07	CCCCCC[n+]1cccc(C)c1	O=S(=O)(NS(=O)(=O)C(F)(F)F)C(F)(F)F	CCCCCC[n+]1cccc(C)c1.O=S(=O)(NS(=O)(=O)C(F)(F)F)C(F)(F)F
298.16	200	CCCCCC[n+]1cccc(C)c1.O=S(=O)(NS(=O)(=O)C(F)(F)F)C(F)(F)F	0.065	CCCCCC[n+]1cccc(C)c1	O=S(=O)(NS(=O)(=O)C(F)(F)F)C(F)(F)F	CCCCCC[n+]1cccc(C)c1.O=S(=O)(NS(=O)(=O)C(F)(F)F)C(F)(F)F
298.16	99.9	C[NH+]1C=CN(CCC(F)(F)C(F)(F)C(F)(F)C(F)(F)F)C1.O=S(=O)(NS(=O)(=O)C(F)(F)F)C(F)(F)F	0.034	C[NH+]1C=CN(CCC(F)(F)C(F)(F)C(F)(F)C(F)(F)F)C1	O=S(=O)(NS(=O)(=O)C(F)(F)F)C(F)(F)F	C[NH+]1C=CN(CCC(F)(F)C(F)(F)C(F)(F)C(F)(F)F)C1.O=S(=O)(NS(=O)(=O)C(F)(F)F)C(F)(F)F
298.16	103	C[n+]1ccn(CCC(F)(F)C(F)(F)C(F)(F)C(F)(F)C(F)(F)C(F)(F)F)c1.O=S(=O)(NS(=O)(=O)C(F)(F)F)C(F)(F)F	0.034	C[n+]1ccn(CCC(F)(F)C(F)(F)C(F)(F)C(F)(F)C(F)(F)C(F)(F)F)c1	O=S(=O)(NS(=O)(=O)C(F)(F)F)C(F)(F)F	C[n+]1ccn(CCC(F)(F)C(F)(F)C(F)(F)C(F)(F)C(F)(F)C(F)(F)F)c1.O=S(=O)(NS(=O)(=O)C(F)(F)F)C(F)(F)F
298.16	100	CCCCCC[n+]1cccc(C)c1.O=S(=O)(NS(=O)(=O)C(F)(F)F)C(F)(F)F	0.028	CCCCCC[n+]1cccc(C)c1	O=S(=O)(NS(=O)(=O)C(F)(F)F)C(F)(F)F	CCCCCC[n+]1cccc(C)c1.O=S(=O)(NS(=O)(=O)C(F)(F)F)C(F)(F)F
298.16	75	CCCCCC[N+]1(C)CCCC1.O=S(=O)(NS(=O)(=O)C(F)(F)F)C(F)(F)F	0.022	CCCCCC[N+]1(C)CCCC1	O=S(=O)(NS(=O)(=O)C(F)(F)F)C(F)(F)F	CCCCCC[N+]1(C)CCCC1.O=S(=O)(NS(=O)(=O)C(F)(F)F)C(F)(F)F
298.16	50	C[NH+]1C=CN(CCC(F)(F)C(F)(F)C(F)(F)C(F)(F)F)C1.O=S(=O)(NS(=O)(=O)C(F)(F)F)C(F)(F)F	0.017	C[NH+]1C=CN(CCC(F)(F)C(F)(F)C(F)(F)C(F)(F)F)C1	O=S(=O)(NS(=O)(=O)C(F)(F)F)C(F)(F)F	C[NH+]1C=CN(CCC(F)(F)C(F)(F)C(F)(F)C(F)(F)F)C1.O=S(=O)(NS(=O)(=O)C(F)(F)F)C(F)(F)F
298.16	48.5	C[n+]1ccn(CCC(F)(F)C(F)(F)C(F)(F)C(F)(F)C(F)(F)C(F)(F)F)c1.O=S(=O)(NS(=O)(=O)C(F)(F)F)C(F)(F)F	0.016	C[n+]1ccn(CCC(F)(F)C(F)(F)C(F)(F)C(F)(F)C(F)(F)C(F)(F)F)c1	O=S(=O)(NS(=O)(=O)C(F)(F)F)C(F)(F)F	C[n+]1ccn(CCC(F)(F)C(F)(F)C(F)(F)C(F)(F)C(F)(F)C(F)(F)F)c1.O=S(=O)(NS(=O)(=O)C(F)(F)F)C(F)(F)F
298.16	22.1	C[n+]1ccn(CCC(F)(F)C(F)(F)C(F)(F)C(F)(F)C(F)(F)C(F)(F)F)c1.O=S(=O)(NS(=O)(=O)C(F)(F)F)C(F)(F)F	0.015	C[n+]1ccn(CCC(F)(F)C(F)(F)C(F)(F)C(F)(F)C(F)(F)C(F)(F)F)c1	O=S(=O)(NS(=O)(=O)C(F)(F)F)C(F)(F)F	C[n+]1ccn(CCC(F)(F)C(F)(F)C(F)(F)C(F)(F)C(F)(F)C(F)(F)F)c1.O=S(=O)(NS(=O)(=O)C(F)(F)F)C(F)(F)F
298.16	50	CCCCCC[N+]1(C)CCCC1.O=S(=O)(NS(=O)(=O)C(F)(F)F)C(F)(F)F	0.014	CCCCCC[N+]1(C)CCCC1	O=S(=O)(NS(=O)(=O)C(F)(F)F)C(F)(F)F	CCCCCC[N+]1(C)CCCC1.O=S(=O)(NS(=O)(=O)C(F)(F)F)C(F)(F)F
298.16	50	CCCCCC[n+]1cccc(C)c1.O=S(=O)(NS(=O)(=O)C(F)(F)F)C(F)(F)F	0.013	CCCCCC[n+]1cccc(C)c1	O=S(=O)(NS(=O)(=O)C(F)(F)F)C(F)(F)F	CCCCCC[n+]1cccc(C)c1.O=S(=O)(NS(=O)(=O)C(F)(F)F)C(F)(F)F
298.16	19.8	C[NH+]1C=CN(CCC(F)(F)C(F)(F)C(F)(F)C(F)(F)F)C1.O=S(=O)(NS(=O)(=O)C(F)(F)F)C(F)(F)F	0.012	C[NH+]1C=CN(CCC(F)(F)C(F)(F)C(F)(F)C(F)(F)F)C1	O=S(=O)(NS(=O)(=O)C(F)(F)F)C(F)(F)F	C[NH+]1C=CN(CCC(F)(F)C(F)(F)C(F)(F)C(F)(F)F)C1.O=S(=O)(NS(=O)(=O)C(F)(F)F)C(F)(F)F
298.16	50	CCC[N+]1(C)CCCC1.O=S(=O)([N-]S(=O)(=O)C(F)(F)F)C(F)(F)F	0.011	CCC[N+]1(C)CCCC1	O=S(=O)([N-]S(=O)(=O)C(F)(F)F)C(F)(F)F	CCC[N+]1(C)CCCC1.O=S(=O)([N-]S(=O)(=O)C(F)(F)F)C(F)(F)F
298.16	19.9	CCCCCC[n+]1cccc(C)c1.O=S(=O)(NS(=O)(=O)C(F)(F)F)C(F)(F)F	0.0096	CCCCCC[n+]1cccc(C)c1	O=S(=O)(NS(=O)(=O)C(F)(F)F)C(F)(F)F	CCCCCC[n+]1cccc(C)c1.O=S(=O)(NS(=O)(=O)C(F)(F)F)C(F)(F)F
298.16	25	CCCCCC[N+]1(C)CCCC1.O=S(=O)(NS(=O)(=O)C(F)(F)F)C(F)(F)F	0.0063	CCCCCC[N+]1(C)CCCC1	O=S(=O)(NS(=O)(=O)C(F)(F)F)C(F)(F)F	CCCCCC[N+]1(C)CCCC1.O=S(=O)(NS(=O)(=O)C(F)(F)F)C(F)(F)F
298.16	9.87	C[NH+]1C=CN(CCC(F)(F)C(F)(F)C(F)(F)C(F)(F)F)C1.O=S(=O)(NS(=O)(=O)C(F)(F)F)C(F)(F)F	0.0035	C[NH+]1C=CN(CCC(F)(F)C(F)(F)C(F)(F)C(F)(F)F)C1	O=S(=O)(NS(=O)(=O)C(F)(F)F)C(F)(F)F	C[NH+]1C=CN(CCC(F)(F)C(F)(F)C(F)(F)C(F)(F)F)C1.O=S(=O)(NS(=O)(=O)C(F)(F)F)C(F)(F)F
298.16	7.3	C[NH+]1C=CN(CCC(F)(F)C(F)(F)C(F)(F)C(F)(F)F)C1.O=S(=O)(NS(=O)(=O)C(F)(F)F)C(F)(F)F	0.0028	C[NH+]1C=CN(CCC(F)(F)C(F)(F)C(F)(F)C(F)(F)F)C1	O=S(=O)(NS(=O)(=O)C(F)(F)F)C(F)(F)F	C[NH+]1C=CN(CCC(F)(F)C(F)(F)C(F)(F)C(F)(F)F)C1.O=S(=O)(NS(=O)(=O)C(F)(F)F)C(F)(F)F
298.16	13.6	C[n+]1ccn(CCC(F)(F)C(F)(F)C(F)(F)C(F)(F)C(F)(F)C(F)(F)F)c1.O=S(=O)(NS(=O)(=O)C(F)(F)F)C(F)(F)F	0.0027	C[n+]1ccn(CCC(F)(F)C(F)(F)C(F)(F)C(F)(F)C(F)(F)C(F)(F)F)c1	O=S(=O)(NS(=O)(=O)C(F)(F)F)C(F)(F)F	C[n+]1ccn(CCC(F)(F)C(F)(F)C(F)(F)C(F)(F)C(F)(F)C(F)(F)F)c1.O=S(=O)(NS(=O)(=O)C(F)(F)F)C(F)(F)F
298.16	7.46	C[n+]1ccn(CCC(F)(F)C(F)(F)C(F)(F)C(F)(F)C(F)(F)C(F)(F)F)c1.O=S(=O)(NS(=O)(=O)C(F)(F)F)C(F)(F)F	0.0024	C[n+]1ccn(CCC(F)(F)C(F)(F)C(F)(F)C(F)(F)C(F)(F)C(F)(F)F)c1	O=S(=O)(NS(=O)(=O)C(F)(F)F)C(F)(F)F	C[n+]1ccn(CCC(F)(F)C(F)(F)C(F)(F)C(F)(F)C(F)(F)C(F)(F)F)c1.O=S(=O)(NS(=O)(=O)C(F)(F)F)C(F)(F)F
298.16	7.32	CCCCCC[n+]1cccc(C)c1.O=S(=O)(NS(=O)(=O)C(F)(F)F)C(F)(F)F	0.0017	CCCCCC[n+]1cccc(C)c1	O=S(=O)(NS(=O)(=O)C(F)(F)F)C(F)(F)F	CCCCCC[n+]1cccc(C)c1.O=S(=O)(NS(=O)(=O)C(F)(F)F)C(F)(F)F
298.16	4.76	C[NH+]1C=CN(CCC(F)(F)C(F)(F)C(F)(F)C(F)(F)F)C1.O=S(=O)(NS(=O)(=O)C(F)(F)F)C(F)(F)F	0.0016	C[NH+]1C=CN(CCC(F)(F)C(F)(F)C(F)(F)C(F)(F)F)C1	O=S(=O)(NS(=O)(=O)C(F)(F)F)C(F)(F)F	C[NH+]1C=CN(CCC(F)(F)C(F)(F)C(F)(F)C(F)(F)F)C1.O=S(=O)(NS(=O)(=O)C(F)(F)F)C(F)(F)F
298.16	9.89	CCCCCC[n+]1cccc(C)c1.O=S(=O)(NS(=O)(=O)C(F)(F)F)C(F)(F)F	0.001	CCCCCC[n+]1cccc(C)c1	O=S(=O)(NS(=O)(=O)C(F)(F)F)C(F)(F)F	CCCCCC[n+]1cccc(C)c1.O=S(=O)(NS(=O)(=O)C(F)(F)F)C(F)(F)F
298.16	3.19	C[n+]1ccn(CCC(F)(F)C(F)(F)C(F)(F)C(F)(F)C(F)(F)C(F)(F)F)c1.O=S(=O)(NS(=O)(=O)C(F)(F)F)C(F)(F)F	0.00081	C[n+]1ccn(CCC(F)(F)C(F)(F)C(F)(F)C(F)(F)C(F)(F)C(F)(F)F)c1	O=S(=O)(NS(=O)(=O)C(F)(F)F)C(F)(F)F	C[n+]1ccn(CCC(F)(F)C(F)(F)C(F)(F)C(F)(F)C(F)(F)C(F)(F)F)c1.O=S(=O)(NS(=O)(=O)C(F)(F)F)C(F)(F)F
298.16	1.57	C[NH+]1C=CN(CCC(F)(F)C(F)(F)C(F)(F)C(F)(F)F)C1.O=S(=O)(NS(=O)(=O)C(F)(F)F)C(F)(F)F	0.00024	C[NH+]1C=CN(CCC(F)(F)C(F)(F)C(F)(F)C(F)(F)F)C1	O=S(=O)(NS(=O)(=O)C(F)(F)F)C(F)(F)F	C[NH+]1C=CN(CCC(F)(F)C(F)(F)C(F)(F)C(F)(F)F)C1.O=S(=O)(NS(=O)(=O)C(F)(F)F)C(F)(F)F
298.16	1.44	CCCCCC[n+]1cccc(C)c1.O=S(=O)(NS(=O)(=O)C(F)(F)F)C(F)(F)F	0	CCCCCC[n+]1cccc(C)c1	O=S(=O)(NS(=O)(=O)C(F)(F)F)C(F)(F)F	CCCCCC[n+]1cccc(C)c1.O=S(=O)(NS(=O)(=O)C(F)(F)F)C(F)(F)F
298.16	4.84	CCCCCC[n+]1cccc(C)c1.O=S(=O)(NS(=O)(=O)C(F)(F)F)C(F)(F)F	0	CCCCCC[n+]1cccc(C)c1	O=S(=O)(NS(=O)(=O)C(F)(F)F)C(F)(F)F	CCCCCC[n+]1cccc(C)c1.O=S(=O)(NS(=O)(=O)C(F)(F)F)C(F)(F)F
298.16	1.02	C[n+]1ccn(CCC(F)(F)C(F)(F)C(F)(F)C(F)(F)C(F)(F)C(F)(F)F)c1.O=S(=O)(NS(=O)(=O)C(F)(F)F)C(F)(F)F	0	C[n+]1ccn(CCC(F)(F)C(F)(F)C(F)(F)C(F)(F)C(F)(F)C(F)(F)F)c1	O=S(=O)(NS(=O)(=O)C(F)(F)F)C(F)(F)F	C[n+]1ccn(CCC(F)(F)C(F)(F)C(F)(F)C(F)(F)C(F)(F)C(F)(F)F)c1.O=S(=O)(NS(=O)(=O)C(F)(F)F)C(F)(F)F
298.16	99.2	C[n+]1ccn(CCC(F)(F)C(F)(F)C(F)(F)C(F)(F)C(F)(F)C(F)(F)F)c1.O=S(=O)(NS(=O)(=O)C(F)(F)F)C(F)(F)F	0	C[n+]1ccn(CCC(F)(F)C(F)(F)C(F)(F)C(F)(F)C(F)(F)C(F)(F)F)c1	O=S(=O)(NS(=O)(=O)C(F)(F)F)C(F)(F)F	C[n+]1ccn(CCC(F)(F)C(F)(F)C(F)(F)C(F)(F)C(F)(F)C(F)(F)F)c1.O=S(=O)(NS(=O)(=O)C(F)(F)F)C(F)(F)F
298.17	12200	CCCCCCCCCCCCCC[P+](CCCCCC)(CCCCCC)CCCCCC.N#C[N-]C#N	0.784	CCCCCCCCCCCCCC[P+](CCCCCC)(CCCCCC)CCCCCC	N#C[N-]C#N	CCCCCCCCCCCCCC[P+](CCCCCC)(CCCCCC)CCCCCC.N#C[N-]C#N
[truncated: 12,055 more rows]

## Sheet: Viscosity
Temperature, K	Pressure, kPa	vis	SMILES	new_cation	new_anion
269.96	101.325	2.1136	CCCCCCCCn1cc[n+](C)c1.F[P-](F)(F)(F)(F)F	CCCCCCCCn1cc[n+](C)c1	F[P-](F)(F)(F)(F)F
270.27	101.325	2.07568	CCCCCCCCn1cc[n+](C)c1.F[P-](F)(F)(F)(F)F	CCCCCCCCn1cc[n+](C)c1	F[P-](F)(F)(F)(F)F
270.37	101.325	2.05668	CCCCCCCCn1cc[n+](C)c1.F[P-](F)(F)(F)(F)F	CCCCCCCCn1cc[n+](C)c1	F[P-](F)(F)(F)(F)F
270.91	101.325	2.0161	CCCCCCCCn1cc[n+](C)c1.F[P-](F)(F)(F)(F)F	CCCCCCCCn1cc[n+](C)c1	F[P-](F)(F)(F)(F)F
271.66	101.325	1.91265	CCCCCCCCn1cc[n+](C)c1.F[P-](F)(F)(F)(F)F	CCCCCCCCn1cc[n+](C)c1	F[P-](F)(F)(F)(F)F
272.33	101.325	1.85942	CCCCCCCCn1cc[n+](C)c1.F[P-](F)(F)(F)(F)F	CCCCCCCCn1cc[n+](C)c1	F[P-](F)(F)(F)(F)F
272.44	101.325	1.83578	CCCCCCCCn1cc[n+](C)c1.F[P-](F)(F)(F)(F)F	CCCCCCCCn1cc[n+](C)c1	F[P-](F)(F)(F)(F)F
273.24	101.325	1.75665	CCCCCCCCn1cc[n+](C)c1.F[P-](F)(F)(F)(F)F	CCCCCCCCn1cc[n+](C)c1	F[P-](F)(F)(F)(F)F
274.02	101.325	1.6771	CCCCCCCCn1cc[n+](C)c1.F[P-](F)(F)(F)(F)F	CCCCCCCCn1cc[n+](C)c1	F[P-](F)(F)(F)(F)F
274.63	101.325	1.60784	CCCCCCCCn1cc[n+](C)c1.F[P-](F)(F)(F)(F)F	CCCCCCCCn1cc[n+](C)c1	F[P-](F)(F)(F)(F)F
274.8	101.325	1.59979	CCCCCCCCn1cc[n+](C)c1.F[P-](F)(F)(F)(F)F	CCCCCCCCn1cc[n+](C)c1	F[P-](F)(F)(F)(F)F
274.81	101.325	1.58985	CCCCCCCCn1cc[n+](C)c1.F[P-](F)(F)(F)(F)F	CCCCCCCCn1cc[n+](C)c1	F[P-](F)(F)(F)(F)F
274.88	101.325	1.58494	CCCCCCCCn1cc[n+](C)c1.F[P-](F)(F)(F)(F)F	CCCCCCCCn1cc[n+](C)c1	F[P-](F)(F)(F)(F)F
275.31	101.325	1.5373	CCCCCCCCn1cc[n+](C)c1.F[P-](F)(F)(F)(F)F	CCCCCCCCn1cc[n+](C)c1	F[P-](F)(F)(F)(F)F
275.44	101.325	1.53364	CCCCCCCCn1cc[n+](C)c1.F[P-](F)(F)(F)(F)F	CCCCCCCCn1cc[n+](C)c1	F[P-](F)(F)(F)(F)F
275.56	101.325	1.52475	CCCCCCCCn1cc[n+](C)c1.F[P-](F)(F)(F)(F)F	CCCCCCCCn1cc[n+](C)c1	F[P-](F)(F)(F)(F)F
276.14	101.325	1.46649	CCCCCCCCn1cc[n+](C)c1.F[P-](F)(F)(F)(F)F	CCCCCCCCn1cc[n+](C)c1	F[P-](F)(F)(F)(F)F
276.34	101.325	1.45115	CCCCCCCCn1cc[n+](C)c1.F[P-](F)(F)(F)(F)F	CCCCCCCCn1cc[n+](C)c1	F[P-](F)(F)(F)(F)F
276.47	101.325	1.43889	CCCCCCCCn1cc[n+](C)c1.F[P-](F)(F)(F)(F)F	CCCCCCCCn1cc[n+](C)c1	F[P-](F)(F)(F)(F)F
276.9	101.325	1.39946	CCCCCCCCn1cc[n+](C)c1.F[P-](F)(F)(F)(F)F	CCCCCCCCn1cc[n+](C)c1	F[P-](F)(F)(F)(F)F
277.09	101.325	1.37549	CCCCCCCCn1cc[n+](C)c1.F[P-](F)(F)(F)(F)F	CCCCCCCCn1cc[n+](C)c1	F[P-](F)(F)(F)(F)F
277.68	101.325	1.32893	CCCCCCCCn1cc[n+](C)c1.F[P-](F)(F)(F)(F)F	CCCCCCCCn1cc[n+](C)c1	F[P-](F)(F)(F)(F)F
277.76	101.325	1.31828	CCCCCCCCn1cc[n+](C)c1.F[P-](F)(F)(F)(F)F	CCCCCCCCn1cc[n+](C)c1	F[P-](F)(F)(F)(F)F
277.85	101.325	1.30644	CCCCCCCCn1cc[n+](C)c1.F[P-](F)(F)(F)(F)F	CCCCCCCCn1cc[n+](C)c1	F[P-](F)(F)(F)(F)F
278.46	101.325	1.25931	CCCCCCCCn1cc[n+](C)c1.F[P-](F)(F)(F)(F)F	CCCCCCCCn1cc[n+](C)c1	F[P-](F)(F)(F)(F)F
278.6	101.325	1.23547	CCCCCCCCn1cc[n+](C)c1.F[P-](F)(F)(F)(F)F	CCCCCCCCn1cc[n+](C)c1	F[P-](F)(F)(F)(F)F
279.19	101.325	1.17588	CCCCCCCCn1cc[n+](C)c1.F[P-](F)(F)(F)(F)F	CCCCCCCCn1cc[n+](C)c1	F[P-](F)(F)(F)(F)F
279.24	101.325	1.18754	CCCCCCCCn1cc[n+](C)c1.F[P-](F)(F)(F)(F)F	CCCCCCCCn1cc[n+](C)c1	F[P-](F)(F)(F)(F)F
279.34	101.325	1.16969	CCCCCCCCn1cc[n+](C)c1.F[P-](F)(F)(F)(F)F	CCCCCCCCn1cc[n+](C)c1	F[P-](F)(F)(F)(F)F
280.01	101.325	1.11514	CCCCCCCCn1cc[n+](C)c1.F[P-](F)(F)(F)(F)F	CCCCCCCCn1cc[n+](C)c1	F[P-](F)(F)(F)(F)F
280.09	101.325	1.09961	CCCCCCCCn1cc[n+](C)c1.F[P-](F)(F)(F)(F)F	CCCCCCCCn1cc[n+](C)c1	F[P-](F)(F)(F)(F)F
280.77	101.325	1.04556	CCCCCCCCn1cc[n+](C)c1.F[P-](F)(F)(F)(F)F	CCCCCCCCn1cc[n+](C)c1	F[P-](F)(F)(F)(F)F
280.78	101.325	1.05292	CCCCCCCCn1cc[n+](C)c1.F[P-](F)(F)(F)(F)F	CCCCCCCCn1cc[n+](C)c1	F[P-](F)(F)(F)(F)F
280.84	101.325	1.03105	CCCCCCCCn1cc[n+](C)c1.F[P-](F)(F)(F)(F)F	CCCCCCCCn1cc[n+](C)c1	F[P-](F)(F)(F)(F)F
281.53	101.325	0.977198	CCCCCCCCn1cc[n+](C)c1.F[P-](F)(F)(F)(F)F	CCCCCCCCn1cc[n+](C)c1	F[P-](F)(F)(F)(F)F
281.59	101.325	0.963174	CCCCCCCCn1cc[n+](C)c1.F[P-](F)(F)(F)(F)F	CCCCCCCCn1cc[n+](C)c1	F[P-](F)(F)(F)(F)F
282.29	101.325	0.911077	CCCCCCCCn1cc[n+](C)c1.F[P-](F)(F)(F)(F)F	CCCCCCCCn1cc[n+](C)c1	F[P-](F)(F)(F)(F)F
282.33	101.325	0.899348	CCCCCCCCn1cc[n+](C)c1.F[P-](F)(F)(F)(F)F	CCCCCCCCn1cc[n+](C)c1	F[P-](F)(F)(F)(F)F
282.53	101.325	0.880871	CCCCCCCCn1cc[n+](C)c1.F[P-](F)(F)(F)(F)F	CCCCCCCCn1cc[n+](C)c1	F[P-](F)(F)(F)(F)F
283.04	101.325	0.846297	CCCCCCCCn1cc[n+](C)c1.F[P-](F)(F)(F)(F)F	CCCCCCCCn1cc[n+](C)c1	F[P-](F)(F)(F)(F)F
283.08	101.325	0.832474	CCCCCCCCn1cc[n+](C)c1.F[P-](F)(F)(F)(F)F	CCCCCCCCn1cc[n+](C)c1	F[P-](F)(F)(F)(F)F
283.79	101.325	0.776569	CCCCCCCCn1cc[n+](C)c1.F[P-](F)(F)(F)(F)F	CCCCCCCCn1cc[n+](C)c1	F[P-](F)(F)(F)(F)F
283.83	101.325	0.767327	CCCCCCCCn1cc[n+](C)c1.F[P-](F)(F)(F)(F)F	CCCCCCCCn1cc[n+](C)c1	F[P-](F)(F)(F)(F)F
284.54	101.325	0.711478	CCCCCCCCn1cc[n+](C)c1.F[P-](F)(F)(F)(F)F	CCCCCCCCn1cc[n+](C)c1	F[P-](F)(F)(F)(F)F
284.55	101.325	0.693647	CCCCCCCCn1cc[n+](C)c1.F[P-](F)(F)(F)(F)F	CCCCCCCCn1cc[n+](C)c1	F[P-](F)(F)(F)(F)F
284.58	101.325	0.701611	CCCCCCCCn1cc[n+](C)c1.F[P-](F)(F)(F)(F)F	CCCCCCCCn1cc[n+](C)c1	F[P-](F)(F)(F)(F)F
285.28	101.325	0.65024	CCCCCCCCn1cc[n+](C)c1.F[P-](F)(F)(F)(F)F	CCCCCCCCn1cc[n+](C)c1	F[P-](F)(F)(F)(F)F
285.32	101.325	0.638163	CCCCCCCCn1cc[n+](C)c1.F[P-](F)(F)(F)(F)F	CCCCCCCCn1cc[n+](C)c1	F[P-](F)(F)(F)(F)F
286.03	101.325	0.587787	CCCCCCCCn1cc[n+](C)c1.F[P-](F)(F)(F)(F)F	CCCCCCCCn1cc[n+](C)c1	F[P-](F)(F)(F)(F)F
286.06	101.325	0.576613	CCCCCCCCn1cc[n+](C)c1.F[P-](F)(F)(F)(F)F	CCCCCCCCn1cc[n+](C)c1	F[P-](F)(F)(F)(F)F
286.78	101.325	0.528862	CCCCCCCCn1cc[n+](C)c1.F[P-](F)(F)(F)(F)F	CCCCCCCCn1cc[n+](C)c1	F[P-](F)(F)(F)(F)F
286.8	101.325	0.514021	CCCCCCCCn1cc[n+](C)c1.F[P-](F)(F)(F)(F)F	CCCCCCCCn1cc[n+](C)c1	F[P-](F)(F)(F)(F)F
287.52	101.325	0.466247	CCCCCCCCn1cc[n+](C)c1.F[P-](F)(F)(F)(F)F	CCCCCCCCn1cc[n+](C)c1	F[P-](F)(F)(F)(F)F
287.55	101.325	0.452985	CCCCCCCCn1cc[n+](C)c1.F[P-](F)(F)(F)(F)F	CCCCCCCCn1cc[n+](C)c1	F[P-](F)(F)(F)(F)F
288.27	101.325	0.403463	CCCCCCCCn1cc[n+](C)c1.F[P-](F)(F)(F)(F)F	CCCCCCCCn1cc[n+](C)c1	F[P-](F)(F)(F)(F)F
288.29	101.325	0.391366	CCCCCCCCn1cc[n+](C)c1.F[P-](F)(F)(F)(F)F	CCCCCCCCn1cc[n+](C)c1	F[P-](F)(F)(F)(F)F
289.02	101.325	0.34146	CCCCCCCCn1cc[n+](C)c1.F[P-](F)(F)(F)(F)F	CCCCCCCCn1cc[n+](C)c1	F[P-](F)(F)(F)(F)F
289.03	101.325	0.330742	CCCCCCCCn1cc[n+](C)c1.F[P-](F)(F)(F)(F)F	CCCCCCCCn1cc[n+](C)c1	F[P-](F)(F)(F)(F)F
289.76	101.325	0.283523	CCCCCCCCn1cc[n+](C)c1.F[P-](F)(F)(F)(F)F	CCCCCCCCn1cc[n+](C)c1	F[P-](F)(F)(F)(F)F
289.78	101.325	0.273	CCCCCCCCn1cc[n+](C)c1.F[P-](F)(F)(F)(F)F	CCCCCCCCn1cc[n+](C)c1	F[P-](F)(F)(F)(F)F
290.5	101.325	0.22594	CCCCCCCCn1cc[n+](C)c1.F[P-](F)(F)(F)(F)F	CCCCCCCCn1cc[n+](C)c1	F[P-](F)(F)(F)(F)F
290.52	101.325	0.215918	CCCCCCCCn1cc[n+](C)c1.F[P-](F)(F)(F)(F)F	CCCCCCCCn1cc[n+](C)c1	F[P-](F)(F)(F)(F)F
291.24	101.325	0.168223	CCCCCCCCn1cc[n+](C)c1.F[P-](F)(F)(F)(F)F	CCCCCCCCn1cc[n+](C)c1	F[P-](F)(F)(F)(F)F
291.27	101.325	0.155635	CCCCCCCCn1cc[n+](C)c1.F[P-](F)(F)(F)(F)F	CCCCCCCCn1cc[n+](C)c1	F[P-](F)(F)(F)(F)F
291.98	101.325	0.109572	CCCCCCCCn1cc[n+](C)c1.F[P-](F)(F)(F)(F)F	CCCCCCCCn1cc[n+](C)c1	F[P-](F)(F)(F)(F)F
292	101.325	0.0969452	CCCCCCCCn1cc[n+](C)c1.F[P-](F)(F)(F)(F)F	CCCCCCCCn1cc[n+](C)c1	F[P-](F)(F)(F)(F)F
292.73	101.325	0.0519281	CCCCCCCCn1cc[n+](C)c1.F[P-](F)(F)(F)(F)F	CCCCCCCCn1cc[n+](C)c1	F[P-](F)(F)(F)(F)F
292.75	101.325	0.0393169	CCCCCCCCn1cc[n+](C)c1.F[P-](F)(F)(F)(F)F	CCCCCCCCn1cc[n+](C)c1	F[P-](F)(F)(F)(F)F
293.48	101.325	-0.00601807	CCCCCCCCn1cc[n+](C)c1.F[P-](F)(F)(F)(F)F	CCCCCCCCn1cc[n+](C)c1	F[P-](F)(F)(F)(F)F
293.49	101.325	-0.0161294	CCCCCCCCn1cc[n+](C)c1.F[P-](F)(F)(F)(F)F	CCCCCCCCn1cc[n+](C)c1	F[P-](F)(F)(F)(F)F
294.22	101.325	-0.0693501	CCCCCCCCn1cc[n+](C)c1.F[P-](F)(F)(F)(F)F	CCCCCCCCn1cc[n+](C)c1	F[P-](F)(F)(F)(F)F
294.25	101.325	-0.0736465	CCCCCCCCn1cc[n+](C)c1.F[P-](F)(F)(F)(F)F	CCCCCCCCn1cc[n+](C)c1	F[P-](F)(F)(F)(F)F
294.96	101.325	-0.12443	CCCCCCCCn1cc[n+](C)c1.F[P-](F)(F)(F)(F)F	CCCCCCCCn1cc[n+](C)c1	F[P-](F)(F)(F)(F)F
295.02	101.325	-0.12897	CCCCCCCCn1cc[n+](C)c1.F[P-](F)(F)(F)(F)F	CCCCCCCCn1cc[n+](C)c1	F[P-](F)(F)(F)(F)F
295.71	101.325	-0.168419	CCCCCCCCn1cc[n+](C)c1.F[P-](F)(F)(F)(F)F	CCCCCCCCn1cc[n+](C)c1	F[P-](F)(F)(F)(F)F
295.79	101.325	-0.187535	CCCCCCCCn1cc[n+](C)c1.F[P-](F)(F)(F)(F)F	CCCCCCCCn1cc[n+](C)c1	F[P-](F)(F)(F)(F)F
296.47	101.325	-0.225647	CCCCCCCCn1cc[n+](C)c1.F[P-](F)(F)(F)(F)F	CCCCCCCCn1cc[n+](C)c1	F[P-](F)(F)(F)(F)F
296.57	101.325	-0.243346	CCCCCCCCn1cc[n+](C)c1.F[P-](F)(F)(F)(F)F	CCCCCCCCn1cc[n+](C)c1	F[P-](F)(F)(F)(F)F
297.2	101.325	-0.278392	CCCCCCCCn1cc[n+](C)c1.F[P-](F)(F)(F)(F)F	CCCCCCCCn1cc[n+](C)c1	F[P-](F)(F)(F)(F)F
297.33	101.325	-0.298406	CCCCCCCCn1cc[n+](C)c1.F[P-](F)(F)(F)(F)F	CCCCCCCCn1cc[n+](C)c1	F[P-](F)(F)(F)(F)F
297.94	101.325	-0.331286	CCCCCCCCn1cc[n+](C)c1.F[P-](F)(F)(F)(F)F	CCCCCCCCn1cc[n+](C)c1	F[P-](F)(F)(F)(F)F
298.08	101.325	-0.349557	CCCCCCCCn1cc[n+](C)c1.F[P-](F)(F)(F)(F)F	CCCCCCCCn1cc[n+](C)c1	F[P-](F)(F)(F)(F)F
298.69	101.325	-0.382726	CCCCCCCCn1cc[n+](C)c1.F[P-](F)(F)(F)(F)F	CCCCCCCCn1cc[n+](C)c1	F[P-](F)(F)(F)(F)F
298.82	101.325	-0.403467	CCCCCCCCn1cc[n+](C)c1.F[P-](F)(F)(F)(F)F	CCCCCCCCn1cc[n+](C)c1	F[P-](F)(F)(F)(F)F
299.43	101.325	-0.435409	CCCCCCCCn1cc[n+](C)c1.F[P-](F)(F)(F)(F)F	CCCCCCCCn1cc[n+](C)c1	F[P-](F)(F)(F)(F)F
299.55	101.325	-0.457285	CCCCCCCCn1cc[n+](C)c1.F[P-](F)(F)(F)(F)F	CCCCCCCCn1cc[n+](C)c1	F[P-](F)(F)(F)(F)F
300.16	101.325	-0.486133	CCCCCCCCn1cc[n+](C)c1.F[P-](F)(F)(F)(F)F	CCCCCCCCn1cc[n+](C)c1	F[P-](F)(F)(F)(F)F
300.28	101.325	-0.50916	CCCCCCCCn1cc[n+](C)c1.F[P-](F)(F)(F)(F)F	CCCCCCCCn1cc[n+](C)c1	F[P-](F)(F)(F)(F)F
300.91	101.325	-0.537854	CCCCCCCCn1cc[n+](C)c1.F[P-](F)(F)(F)(F)F	CCCCCCCCn1cc[n+](C)c1	F[P-](F)(F)(F)(F)F
301	101.325	-0.558616	CCCCCCCCn1cc[n+](C)c1.F[P-](F)(F)(F)(F)F	CCCCCCCCn1cc[n+](C)c1	F[P-](F)(F)(F)(F)F
301.65	101.325	-0.588787	CCCCCCCCn1cc[n+](C)c1.F[P-](F)(F)(F)(F)F	CCCCCCCCn1cc[n+](C)c1	F[P-](F)(F)(F)(F)F
301.73	101.325	-0.606969	CCCCCCCCn1cc[n+](C)c1.F[P-](F)(F)(F)(F)F	CCCCCCCCn1cc[n+](C)c1	F[P-](F)(F)(F)(F)F
302.39	101.325	-0.636767	CCCCCCCCn1cc[n+](C)c1.F[P-](F)(F)(F)(F)F	CCCCCCCCn1cc[n+](C)c1	F[P-](F)(F)(F)(F)F
302.46	101.325	-0.653926	CCCCCCCCn1cc[n+](C)c1.F[P-](F)(F)(F)(F)F	CCCCCCCCn1cc[n+](C)c1	F[P-](F)(F)(F)(F)F
303.14	101.325	-0.687165	CCCCCCCCn1cc[n+](C)c1.F[P-](F)(F)(F)(F)F	CCCCCCCCn1cc[n+](C)c1	F[P-](F)(F)(F)(F)F
303.19	101.325	-0.70522	CCCCCCCCn1cc[n+](C)c1.F[P-](F)(F)(F)(F)F	CCCCCCCCn1cc[n+](C)c1	F[P-](F)(F)(F)(F)F
303.88	101.325	-0.736055	CCCCCCCCn1cc[n+](C)c1.F[P-](F)(F)(F)(F)F	CCCCCCCCn1cc[n+](C)c1	F[P-](F)(F)(F)(F)F
303.92	101.325	-0.752897	CCCCCCCCn1cc[n+](C)c1.F[P-](F)(F)(F)(F)F	CCCCCCCCn1cc[n+](C)c1	F[P-](F)(F)(F)(F)F
304.62	101.325	-0.796288	CCCCCCCCn1cc[n+](C)c1.F[P-](F)(F)(F)(F)F	CCCCCCCCn1cc[n+](C)c1	F[P-](F)(F)(F)(F)F
304.65	101.325	-0.800732	CCCCCCCCn1cc[n+](C)c1.F[P-](F)(F)(F)(F)F	CCCCCCCCn1cc[n+](C)c1	F[P-](F)(F)(F)(F)F
305.37	101.325	-0.834711	CCCCCCCCn1cc[n+](C)c1.F[P-](F)(F)(F)(F)F	CCCCCCCCn1cc[n+](C)c1	F[P-](F)(F)(F)(F)F
305.39	101.325	-0.846298	CCCCCCCCn1cc[n+](C)c1.F[P-](F)(F)(F)(F)F	CCCCCCCCn1cc[n+](C)c1	F[P-](F)(F)(F)(F)F
306.11	101.325	-0.879477	CCCCCCCCn1cc[n+](C)c1.F[P-](F)(F)(F)(F)F	CCCCCCCCn1cc[n+](C)c1	F[P-](F)(F)(F)(F)F
306.13	101.325	-0.891598	CCCCCCCCn1cc[n+](C)c1.F[P-](F)(F)(F)(F)F	CCCCCCCCn1cc[n+](C)c1	F[P-](F)(F)(F)(F)F
306.85	101.325	-0.926341	CCCCCCCCn1cc[n+](C)c1.F[P-](F)(F)(F)(F)F	CCCCCCCCn1cc[n+](C)c1	F[P-](F)(F)(F)(F)F
306.86	101.325	-0.939048	CCCCCCCCn1cc[n+](C)c1.F[P-](F)(F)(F)(F)F	CCCCCCCCn1cc[n+](C)c1	F[P-](F)(F)(F)(F)F
307.59	101.325	-0.972861	CCCCCCCCn1cc[n+](C)c1.F[P-](F)(F)(F)(F)F	CCCCCCCCn1cc[n+](C)c1	F[P-](F)(F)(F)(F)F
307.6	101.325	-0.988861	CCCCCCCCn1cc[n+](C)c1.F[P-](F)(F)(F)(F)F	CCCCCCCCn1cc[n+](C)c1	F[P-](F)(F)(F)(F)F
308.34	101.325	-1.01888	CCCCCCCCn1cc[n+](C)c1.F[P-](F)(F)(F)(F)F	CCCCCCCCn1cc[n+](C)c1	F[P-](F)(F)(F)(F)F
308.35	101.325	-1.03282	CCCCCCCCn1cc[n+](C)c1.F[P-](F)(F)(F)(F)F	CCCCCCCCn1cc[n+](C)c1	F[P-](F)(F)(F)(F)F
309.82	101.325	-1.10866	CCCCCCCCn1cc[n+](C)c1.F[P-](F)(F)(F)(F)F	CCCCCCCCn1cc[n+](C)c1	F[P-](F)(F)(F)(F)F
309.84	101.325	-1.12086	CCCCCCCCn1cc[n+](C)c1.F[P-](F)(F)(F)(F)F	CCCCCCCCn1cc[n+](C)c1	F[P-](F)(F)(F)(F)F
311.31	101.325	-1.19733	CCCCCCCCn1cc[n+](C)c1.F[P-](F)(F)(F)(F)F	CCCCCCCCn1cc[n+](C)c1	F[P-](F)(F)(F)(F)F
311.32	101.325	-1.21066	CCCCCCCCn1cc[n+](C)c1.F[P-](F)(F)(F)(F)F	CCCCCCCCn1cc[n+](C)c1	F[P-](F)(F)(F)(F)F
312.05	101.325	-1.24133	CCCCCCCCn1cc[n+](C)c1.F[P-](F)(F)(F)(F)F	CCCCCCCCn1cc[n+](C)c1	F[P-](F)(F)(F)(F)F
312.06	101.325	-1.25527	CCCCCCCCn1cc[n+](C)c1.F[P-](F)(F)(F)(F)F	CCCCCCCCn1cc[n+](C)c1	F[P-](F)(F)(F)(F)F
313.54	101.325	-1.32803	CCCCCCCCn1cc[n+](C)c1.F[P-](F)(F)(F)(F)F	CCCCCCCCn1cc[n+](C)c1	F[P-](F)(F)(F)(F)F
313.55	101.325	-1.33941	CCCCCCCCn1cc[n+](C)c1.F[P-](F)(F)(F)(F)F	CCCCCCCCn1cc[n+](C)c1	F[P-](F)(F)(F)(F)F
314.28	101.325	-1.37042	CCCCCCCCn1cc[n+](C)c1.F[P-](F)(F)(F)(F)F	CCCCCCCCn1cc[n+](C)c1	F[P-](F)(F)(F)(F)F
314.29	101.325	-1.3823	CCCCCCCCn1cc[n+](C)c1.F[P-](F)(F)(F)(F)F	CCCCCCCCn1cc[n+](C)c1	F[P-](F)(F)(F)(F)F
317.25	101.325	-1.54178	CCCCCCCCn1cc[n+](C)c1.F[P-](F)(F)(F)(F)F	CCCCCCCCn1cc[n+](C)c1	F[P-](F)(F)(F)(F)F
317.26	101.325	-1.53712	CCCCCCCCn1cc[n+](C)c1.F[P-](F)(F)(F)(F)F	CCCCCCCCn1cc[n+](C)c1	F[P-](F)(F)(F)(F)F
317.99	101.325	-1.57988	CCCCCCCCn1cc[n+](C)c1.F[P-](F)(F)(F)(F)F	CCCCCCCCn1cc[n+](C)c1	F[P-](F)(F)(F)(F)F
318	101.325	-1.58964	CCCCCCCCn1cc[n+](C)c1.F[P-](F)(F)(F)(F)F	CCCCCCCCn1cc[n+](C)c1	F[P-](F)(F)(F)(F)F
320.96	101.325	-1.7464	CCCCCCCCn1cc[n+](C)c1.F[P-](F)(F)(F)(F)F	CCCCCCCCn1cc[n+](C)c1	F[P-](F)(F)(F)(F)F
320.97	101.325	-1.73727	CCCCCCCCn1cc[n+](C)c1.F[P-](F)(F)(F)(F)F	CCCCCCCCn1cc[n+](C)c1	F[P-](F)(F)(F)(F)F
321.71	101.325	-1.7832	CCCCCCCCn1cc[n+](C)c1.F[P-](F)(F)(F)(F)F	CCCCCCCCn1cc[n+](C)c1	F[P-](F)(F)(F)(F)F
321.72	101.325	-1.7749	CCCCCCCCn1cc[n+](C)c1.F[P-](F)(F)(F)(F)F	CCCCCCCCn1cc[n+](C)c1	F[P-](F)(F)(F)(F)F
322.44	101.325	-1.81033	CCCCCCCCn1cc[n+](C)c1.F[P-](F)(F)(F)(F)F	CCCCCCCCn1cc[n+](C)c1	F[P-](F)(F)(F)(F)F
322.46	101.325	-1.82263	CCCCCCCCn1cc[n+](C)c1.F[P-](F)(F)(F)(F)F	CCCCCCCCn1cc[n+](C)c1	F[P-](F)(F)(F)(F)F
323.93	101.325	-1.89845	CCCCCCCCn1cc[n+](C)c1.F[P-](F)(F)(F)(F)F	CCCCCCCCn1cc[n+](C)c1	F[P-](F)(F)(F)(F)F
323.94	101.325	-1.88981	CCCCCCCCn1cc[n+](C)c1.F[P-](F)(F)(F)(F)F	CCCCCCCCn1cc[n+](C)c1	F[P-](F)(F)(F)(F)F
324.68	101.325	-1.93586	CCCCCCCCn1cc[n+](C)c1.F[P-](F)(F)(F)(F)F	CCCCCCCCn1cc[n+](C)c1	F[P-](F)(F)(F)(F)F
324.69	101.325	-1.92689	CCCCCCCCn1cc[n+](C)c1.F[P-](F)(F)(F)(F)F	CCCCCCCCn1cc[n+](C)c1	F[P-](F)(F)(F)(F)F
325.43	101.325	-1.97113	CCCCCCCCn1cc[n+](C)c1.F[P-](F)(F)(F)(F)F	CCCCCCCCn1cc[n+](C)c1	F[P-](F)(F)(F)(F)F
325.44	101.325	-1.96255	CCCCCCCCn1cc[n+](C)c1.F[P-](F)(F)(F)(F)F	CCCCCCCCn1cc[n+](C)c1	F[P-](F)(F)(F)(F)F
326.17	101.325	-2.00026	CCCCCCCCn1cc[n+](C)c1.F[P-](F)(F)(F)(F)F	CCCCCCCCn1cc[n+](C)c1	F[P-](F)(F)(F)(F)F
326.18	101.325	-1.99731	CCCCCCCCn1cc[n+](C)c1.F[P-](F)(F)(F)(F)F	CCCCCCCCn1cc[n+](C)c1	F[P-](F)(F)(F)(F)F
326.91	101.325	-2.04407	CCCCCCCCn1cc[n+](C)c1.F[P-](F)(F)(F)(F)F	CCCCCCCCn1cc[n+](C)c1	F[P-](F)(F)(F)(F)F
326.92	101.325	-2.03409	CCCCCCCCn1cc[n+](C)c1.F[P-](F)(F)(F)(F)F	CCCCCCCCn1cc[n+](C)c1	F[P-](F)(F)(F)(F)F
327.65	101.325	-2.08024	CCCCCCCCn1cc[n+](C)c1.F[P-](F)(F)(F)(F)F	CCCCCCCCn1cc[n+](C)c1	F[P-](F)(F)(F)(F)F
327.67	101.325	-2.07147	CCCCCCCCn1cc[n+](C)c1.F[P-](F)(F)(F)(F)F	CCCCCCCCn1cc[n+](C)c1	F[P-](F)(F)(F)(F)F
328.39	101.325	-2.11362	CCCCCCCCn1cc[n+](C)c1.F[P-](F)(F)(F)(F)F	CCCCCCCCn1cc[n+](C)c1	F[P-](F)(F)(F)(F)F
328.46	101.325	-2.10702	CCCCCCCCn1cc[n+](C)c1.F[P-](F)(F)(F)(F)F	CCCCCCCCn1cc[n+](C)c1	F[P-](F)(F)(F)(F)F
330.62	101.325	-2.21733	CCCCCCCCn1cc[n+](C)c1.F[P-](F)(F)(F)(F)F	CCCCCCCCn1cc[n+](C)c1	F[P-](F)(F)(F)(F)F
330.63	101.325	-2.20818	CCCCCCCCn1cc[n+](C)c1.F[P-](F)(F)(F)(F)F	CCCCCCCCn1cc[n+](C)c1	F[P-](F)(F)(F)(F)F
331.36	101.325	-2.25284	CCCCCCCCn1cc[n+](C)c1.F[P-](F)(F)(F)(F)F	CCCCCCCCn1cc[n+](C)c1	F[P-](F)(F)(F)(F)F
331.37	101.325	-2.24432	CCCCCCCCn1cc[n+](C)c1.F[P-](F)(F)(F)(F)F	CCCCCCCCn1cc[n+](C)c1	F[P-](F)(F)(F)(F)F
332.1	101.325	-2.27692	CCCCCCCCn1cc[n+](C)c1.F[P-](F)(F)(F)(F)F	CCCCCCCCn1cc[n+](C)c1	F[P-](F)(F)(F)(F)F
332.11	101.325	-2.28671	CCCCCCCCn1cc[n+](C)c1.F[P-](F)(F)(F)(F)F	CCCCCCCCn1cc[n+](C)c1	F[P-](F)(F)(F)(F)F
334.34	101.325	-2.38055	CCCCCCCCn1cc[n+](C)c1.F[P-](F)(F)(F)(F)F	CCCCCCCCn1cc[n+](C)c1	F[P-](F)(F)(F)(F)F
334.35	101.325	-2.37516	CCCCCCCCn1cc[n+](C)c1.F[P-](F)(F)(F)(F)F	CCCCCCCCn1cc[n+](C)c1	F[P-](F)(F)(F)(F)F
335.07	101.325	-2.41128	CCCCCCCCn1cc[n+](C)c1.F[P-](F)(F)(F)(F)F	CCCCCCCCn1cc[n+](C)c1	F[P-](F)(F)(F)(F)F
335.09	101.325	-2.4124	CCCCCCCCn1cc[n+](C)c1.F[P-](F)(F)(F)(F)F	CCCCCCCCn1cc[n+](C)c1	F[P-](F)(F)(F)(F)F
336.57	101.325	-2.47575	CCCCCCCCn1cc[n+](C)c1.F[P-](F)(F)(F)(F)F	CCCCCCCCn1cc[n+](C)c1	F[P-](F)(F)(F)(F)F
338.05	101.325	-2.53452	CCCCCCCCn1cc[n+](C)c1.F[P-](F)(F)(F)(F)F	CCCCCCCCn1cc[n+](C)c1	F[P-](F)(F)(F)(F)F
338.06	101.325	-2.54084	CCCCCCCCn1cc[n+](C)c1.F[P-](F)(F)(F)(F)F	CCCCCCCCn1cc[n+](C)c1	F[P-](F)(F)(F)(F)F
338.79	101.325	-2.56916	CCCCCCCCn1cc[n+](C)c1.F[P-](F)(F)(F)(F)F	CCCCCCCCn1cc[n+](C)c1	F[P-](F)(F)(F)(F)F
338.81	101.325	-2.57439	CCCCCCCCn1cc[n+](C)c1.F[P-](F)(F)(F)(F)F	CCCCCCCCn1cc[n+](C)c1	F[P-](F)(F)(F)(F)F
340.28	101.325	-2.63109	CCCCCCCCn1cc[n+](C)c1.F[P-](F)(F)(F)(F)F	CCCCCCCCn1cc[n+](C)c1	F[P-](F)(F)(F)(F)F
340.29	101.325	-2.63248	CCCCCCCCn1cc[n+](C)c1.F[P-](F)(F)(F)(F)F	CCCCCCCCn1cc[n+](C)c1	F[P-](F)(F)(F)(F)F
341.03	101.325	-2.65926	CCCCCCCCn1cc[n+](C)c1.F[P-](F)(F)(F)(F)F	CCCCCCCCn1cc[n+](C)c1	F[P-](F)(F)(F)(F)F
341.04	101.325	-2.66212	CCCCCCCCn1cc[n+](C)c1.F[P-](F)(F)(F)(F)F	CCCCCCCCn1cc[n+](C)c1	F[P-](F)(F)(F)(F)F
344.73	101.325	-2.80677	CCCCCCCCn1cc[n+](C)c1.F[P-](F)(F)(F)(F)F	CCCCCCCCn1cc[n+](C)c1	F[P-](F)(F)(F)(F)F
344.76	101.325	-2.80677	CCCCCCCCn1cc[n+](C)c1.F[P-](F)(F)(F)(F)F	CCCCCCCCn1cc[n+](C)c1	F[P-](F)(F)(F)(F)F
345.48	101.325	-2.83361	CCCCCCCCn1cc[n+](C)c1.F[P-](F)(F)(F)(F)F	CCCCCCCCn1cc[n+](C)c1	F[P-](F)(F)(F)(F)F
345.51	101.325	-2.83361	CCCCCCCCn1cc[n+](C)c1.F[P-](F)(F)(F)(F)F	CCCCCCCCn1cc[n+](C)c1	F[P-](F)(F)(F)(F)F
346.22	101.325	-2.8612	CCCCCCCCn1cc[n+](C)c1.F[P-](F)(F)(F)(F)F	CCCCCCCCn1cc[n+](C)c1	F[P-](F)(F)(F)(F)F
346.29	101.325	-2.86646	CCCCCCCCn1cc[n+](C)c1.F[P-](F)(F)(F)(F)F	CCCCCCCCn1cc[n+](C)c1	F[P-](F)(F)(F)(F)F
346.97	101.325	-2.89318	CCCCCCCCn1cc[n+](C)c1.F[P-](F)(F)(F)(F)F	CCCCCCCCn1cc[n+](C)c1	F[P-](F)(F)(F)(F)F
347.05	101.325	-2.89861	CCCCCCCCn1cc[n+](C)c1.F[P-](F)(F)(F)(F)F	CCCCCCCCn1cc[n+](C)c1	F[P-](F)(F)(F)(F)F
347.72	101.325	-2.92248	CCCCCCCCn1cc[n+](C)c1.F[P-](F)(F)(F)(F)F	CCCCCCCCn1cc[n+](C)c1	F[P-](F)(F)(F)(F)F
347.81	101.325	-2.92434	CCCCCCCCn1cc[n+](C)c1.F[P-](F)(F)(F)(F)F	CCCCCCCCn1cc[n+](C)c1	F[P-](F)(F)(F)(F)F
348.46	101.325	-2.94885	CCCCCCCCn1cc[n+](C)c1.F[P-](F)(F)(F)(F)F	CCCCCCCCn1cc[n+](C)c1	F[P-](F)(F)(F)(F)F
348.57	101.325	-2.95076	CCCCCCCCn1cc[n+](C)c1.F[P-](F)(F)(F)(F)F	CCCCCCCCn1cc[n+](C)c1	F[P-](F)(F)(F)(F)F
349.19	101.325	-2.97397	CCCCCCCCn1cc[n+](C)c1.F[P-](F)(F)(F)(F)F	CCCCCCCCn1cc[n+](C)c1	F[P-](F)(F)(F)(F)F
349.33	101.325	-2.97986	CCCCCCCCn1cc[n+](C)c1.F[P-](F)(F)(F)(F)F	CCCCCCCCn1cc[n+](C)c1	F[P-](F)(F)(F)(F)F
349.94	101.325	-3.00175	CCCCCCCCn1cc[n+](C)c1.F[P-](F)(F)(F)(F)F	CCCCCCCCn1cc[n+](C)c1	F[P-](F)(F)(F)(F)F
350.07	101.325	-3.0078	CCCCCCCCn1cc[n+](C)c1.F[P-](F)(F)(F)(F)F	CCCCCCCCn1cc[n+](C)c1	F[P-](F)(F)(F)(F)F
350.69	101.325	-3.03032	CCCCCCCCn1cc[n+](C)c1.F[P-](F)(F)(F)(F)F	CCCCCCCCn1cc[n+](C)c1	F[P-](F)(F)(F)(F)F
350.77	101.325	-3.0324	CCCCCCCCn1cc[n+](C)c1.F[P-](F)(F)(F)(F)F	CCCCCCCCn1cc[n+](C)c1	F[P-](F)(F)(F)(F)F
351.42	101.325	-3.05761	CCCCCCCCn1cc[n+](C)c1.F[P-](F)(F)(F)(F)F	CCCCCCCCn1cc[n+](C)c1	F[P-](F)(F)(F)(F)F
351.48	101.325	-3.05336	CCCCCCCCn1cc[n+](C)c1.F[P-](F)(F)(F)(F)F	CCCCCCCCn1cc[n+](C)c1	F[P-](F)(F)(F)(F)F
352.16	101.325	-3.07911	CCCCCCCCn1cc[n+](C)c1.F[P-](F)(F)(F)(F)F	CCCCCCCCn1cc[n+](C)c1	F[P-](F)(F)(F)(F)F
352.22	101.325	-3.07261	CCCCCCCCn1cc[n+](C)c1.F[P-](F)(F)(F)(F)F	CCCCCCCCn1cc[n+](C)c1	F[P-](F)(F)(F)(F)F
352.91	101.325	-3.09887	CCCCCCCCn1cc[n+](C)c1.F[P-](F)(F)(F)(F)F	CCCCCCCCn1cc[n+](C)c1	F[P-](F)(F)(F)(F)F
352.99	101.325	-3.09666	CCCCCCCCn1cc[n+](C)c1.F[P-](F)(F)(F)(F)F	CCCCCCCCn1cc[n+](C)c1	F[P-](F)(F)(F)(F)F
353.66	101.325	-3.13041	CCCCCCCCn1cc[n+](C)c1.F[P-](F)(F)(F)(F)F	CCCCCCCCn1cc[n+](C)c1	F[P-](F)(F)(F)(F)F
353.75	101.325	-3.11677	CCCCCCCCn1cc[n+](C)c1.F[P-](F)(F)(F)(F)F	CCCCCCCCn1cc[n+](C)c1	F[P-](F)(F)(F)(F)F
354.39	101.325	-3.1559	CCCCCCCCn1cc[n+](C)c1.F[P-](F)(F)(F)(F)F	CCCCCCCCn1cc[n+](C)c1	F[P-](F)(F)(F)(F)F
354.48	101.325	-3.14656	CCCCCCCCn1cc[n+](C)c1.F[P-](F)(F)(F)(F)F	CCCCCCCCn1cc[n+](C)c1	F[P-](F)(F)(F)(F)F
355.14	101.325	-3.17247	CCCCCCCCn1cc[n+](C)c1.F[P-](F)(F)(F)(F)F	CCCCCCCCn1cc[n+](C)c1	F[P-](F)(F)(F)(F)F
355.2	101.325	-3.17009	CCCCCCCCn1cc[n+](C)c1.F[P-](F)(F)(F)(F)F	CCCCCCCCn1cc[n+](C)c1	F[P-](F)(F)(F)(F)F
355.88	101.325	-3.19663	CCCCCCCCn1cc[n+](C)c1.F[P-](F)(F)(F)(F)F	CCCCCCCCn1cc[n+](C)c1	F[P-](F)(F)(F)(F)F
355.92	101.325	-3.18689	CCCCCCCCn1cc[n+](C)c1.F[P-](F)(F)(F)(F)F	CCCCCCCCn1cc[n+](C)c1	F[P-](F)(F)(F)(F)F
356.63	101.325	-3.21389	CCCCCCCCn1cc[n+](C)c1.F[P-](F)(F)(F)(F)F	CCCCCCCCn1cc[n+](C)c1	F[P-](F)(F)(F)(F)F
356.66	101.325	-3.20645	CCCCCCCCn1cc[n+](C)c1.F[P-](F)(F)(F)(F)F	CCCCCCCCn1cc[n+](C)c1	F[P-](F)(F)(F)(F)F
357.36	101.325	-3.24419	CCCCCCCCn1cc[n+](C)c1.F[P-](F)(F)(F)(F)F	CCCCCCCCn1cc[n+](C)c1	F[P-](F)(F)(F)(F)F
357.39	101.325	-3.23908	CCCCCCCCn1cc[n+](C)c1.F[P-](F)(F)(F)(F)F	CCCCCCCCn1cc[n+](C)c1	F[P-](F)(F)(F)(F)F
358.1	101.325	-3.28075	CCCCCCCCn1cc[n+](C)c1.F[P-](F)(F)(F)(F)F	CCCCCCCCn1cc[n+](C)c1	F[P-](F)(F)(F)(F)F
358.11	101.325	-3.27017	CCCCCCCCn1cc[n+](C)c1.F[P-](F)(F)(F)(F)F	CCCCCCCCn1cc[n+](C)c1	F[P-](F)(F)(F)(F)F
358.85	101.325	-3.31044	CCCCCCCCn1cc[n+](C)c1.F[P-](F)(F)(F)(F)F	CCCCCCCCn1cc[n+](C)c1	F[P-](F)(F)(F)(F)F
358.86	101.325	-3.29684	CCCCCCCCn1cc[n+](C)c1.F[P-](F)(F)(F)(F)F	CCCCCCCCn1cc[n+](C)c1	F[P-](F)(F)(F)(F)F
361.08	101.325	-3.3639	CCCCCCCCn1cc[n+](C)c1.F[P-](F)(F)(F)(F)F	CCCCCCCCn1cc[n+](C)c1	F[P-](F)(F)(F)(F)F
361.09	101.325	-3.35241	CCCCCCCCn1cc[n+](C)c1.F[P-](F)(F)(F)(F)F	CCCCCCCCn1cc[n+](C)c1	F[P-](F)(F)(F)(F)F
362.57	101.325	-3.41733	CCCCCCCCn1cc[n+](C)c1.F[P-](F)(F)(F)(F)F	CCCCCCCCn1cc[n+](C)c1	F[P-](F)(F)(F)(F)F
362.58	101.325	-3.42652	CCCCCCCCn1cc[n+](C)c1.F[P-](F)(F)(F)(F)F	CCCCCCCCn1cc[n+](C)c1	F[P-](F)(F)(F)(F)F
363.31	101.325	-3.4389	CCCCCCCCn1cc[n+](C)c1.F[P-](F)(F)(F)(F)F	CCCCCCCCn1cc[n+](C)c1	F[P-](F)(F)(F)(F)F
363.32	101.325	-3.44515	CCCCCCCCn1cc[n+](C)c1.F[P-](F)(F)(F)(F)F	CCCCCCCCn1cc[n+](C)c1	F[P-](F)(F)(F)(F)F
364.79	101.325	-3.47055	CCCCCCCCn1cc[n+](C)c1.F[P-](F)(F)(F)(F)F	CCCCCCCCn1cc[n+](C)c1	F[P-](F)(F)(F)(F)F
364.8	101.325	-3.477	CCCCCCCCn1cc[n+](C)c1.F[P-](F)(F)(F)(F)F	CCCCCCCCn1cc[n+](C)c1	F[P-](F)(F)(F)(F)F
366.28	101.325	-3.51998	CCCCCCCCn1cc[n+](C)c1.F[P-](F)(F)(F)(F)F	CCCCCCCCn1cc[n+](C)c1	F[P-](F)(F)(F)(F)F
366.29	101.325	-3.53702	CCCCCCCCn1cc[n+](C)c1.F[P-](F)(F)(F)(F)F	CCCCCCCCn1cc[n+](C)c1	F[P-](F)(F)(F)(F)F
368.49	101.325	-3.58994	CCCCCCCCn1cc[n+](C)c1.F[P-](F)(F)(F)(F)F	CCCCCCCCn1cc[n+](C)c1	F[P-](F)(F)(F)(F)F
368.51	101.325	-3.60822	CCCCCCCCn1cc[n+](C)c1.F[P-](F)(F)(F)(F)F	CCCCCCCCn1cc[n+](C)c1	F[P-](F)(F)(F)(F)F
369.24	101.325	-3.61192	CCCCCCCCn1cc[n+](C)c1.F[P-](F)(F)(F)(F)F	CCCCCCCCn1cc[n+](C)c1	F[P-](F)(F)(F)(F)F
369.26	101.325	-3.62684	CCCCCCCCn1cc[n+](C)c1.F[P-](F)(F)(F)(F)F	CCCCCCCCn1cc[n+](C)c1	F[P-](F)(F)(F)(F)F
371.47	101.325	-3.68091	CCCCCCCCn1cc[n+](C)c1.F[P-](F)(F)(F)(F)F	CCCCCCCCn1cc[n+](C)c1	F[P-](F)(F)(F)(F)F
371.49	101.325	-3.69691	CCCCCCCCn1cc[n+](C)c1.F[P-](F)(F)(F)(F)F	CCCCCCCCn1cc[n+](C)c1	F[P-](F)(F)(F)(F)F
372.22	101.325	-3.69691	CCCCCCCCn1cc[n+](C)c1.F[P-](F)(F)(F)(F)F	CCCCCCCCn1cc[n+](C)c1	F[P-](F)(F)(F)(F)F
372.23	101.325	-3.71728	CCCCCCCCn1cc[n+](C)c1.F[P-](F)(F)(F)(F)F	CCCCCCCCn1cc[n+](C)c1	F[P-](F)(F)(F)(F)F
372.96	101.325	-3.71728	CCCCCCCCn1cc[n+](C)c1.F[P-](F)(F)(F)(F)F	CCCCCCCCn1cc[n+](C)c1	F[P-](F)(F)(F)(F)F
372.97	101.325	-3.71317	CCCCCCCCn1cc[n+](C)c1.F[P-](F)(F)(F)(F)F	CCCCCCCCn1cc[n+](C)c1	F[P-](F)(F)(F)(F)F
374.44	101.325	-3.76792	CCCCCCCCn1cc[n+](C)c1.F[P-](F)(F)(F)(F)F	CCCCCCCCn1cc[n+](C)c1	F[P-](F)(F)(F)(F)F
374.45	101.325	-3.77662	CCCCCCCCn1cc[n+](C)c1.F[P-](F)(F)(F)(F)F	CCCCCCCCn1cc[n+](C)c1	F[P-](F)(F)(F)(F)F
376.68	101.325	-3.82127	CCCCCCCCn1cc[n+](C)c1.F[P-](F)(F)(F)(F)F	CCCCCCCCn1cc[n+](C)c1	F[P-](F)(F)(F)(F)F
376.69	101.325	-3.81671	CCCCCCCCn1cc[n+](C)c1.F[P-](F)(F)(F)(F)F	CCCCCCCCn1cc[n+](C)c1	F[P-](F)(F)(F)(F)F
377.41	101.325	-3.82585	CCCCCCCCn1cc[n+](C)c1.F[P-](F)(F)(F)(F)F	CCCCCCCCn1cc[n+](C)c1	F[P-](F)(F)(F)(F)F
377.42	101.325	-3.83506	CCCCCCCCn1cc[n+](C)c1.F[P-](F)(F)(F)(F)F	CCCCCCCCn1cc[n+](C)c1	F[P-](F)(F)(F)(F)F
378.16	101.325	-3.85848	CCCCCCCCn1cc[n+](C)c1.F[P-](F)(F)(F)(F)F	CCCCCCCCn1cc[n+](C)c1	F[P-](F)(F)(F)(F)F
378.9	101.325	-3.87762	CCCCCCCCn1cc[n+](C)c1.F[P-](F)(F)(F)(F)F	CCCCCCCCn1cc[n+](C)c1	F[P-](F)(F)(F)(F)F
378.91	101.325	-3.88246	CCCCCCCCn1cc[n+](C)c1.F[P-](F)(F)(F)(F)F	CCCCCCCCn1cc[n+](C)c1	F[P-](F)(F)(F)(F)F
379.64	101.325	-3.89713	CCCCCCCCn1cc[n+](C)c1.F[P-](F)(F)(F)(F)F	CCCCCCCCn1cc[n+](C)c1	F[P-](F)(F)(F)(F)F
379.65	101.325	-3.89222	CCCCCCCCn1cc[n+](C)c1.F[P-](F)(F)(F)(F)F	CCCCCCCCn1cc[n+](C)c1	F[P-](F)(F)(F)(F)F
381.13	101.325	-3.93223	CCCCCCCCn1cc[n+](C)c1.F[P-](F)(F)(F)(F)F	CCCCCCCCn1cc[n+](C)c1	F[P-](F)(F)(F)(F)F
381.14	101.325	-3.94248	CCCCCCCCn1cc[n+](C)c1.F[P-](F)(F)(F)(F)F	CCCCCCCCn1cc[n+](C)c1	F[P-](F)(F)(F)(F)F
381.87	101.325	-3.95284	CCCCCCCCn1cc[n+](C)c1.F[P-](F)(F)(F)(F)F	CCCCCCCCn1cc[n+](C)c1	F[P-](F)(F)(F)(F)F
381.88	101.325	-3.96332	CCCCCCCCn1cc[n+](C)c1.F[P-](F)(F)(F)(F)F	CCCCCCCCn1cc[n+](C)c1	F[P-](F)(F)(F)(F)F
383.35	101.325	-4.00633	CCCCCCCCn1cc[n+](C)c1.F[P-](F)(F)(F)(F)F	CCCCCCCCn1cc[n+](C)c1	F[P-](F)(F)(F)(F)F
383.36	101.325	-3.9954	CCCCCCCCn1cc[n+](C)c1.F[P-](F)(F)(F)(F)F	CCCCCCCCn1cc[n+](C)c1	F[P-](F)(F)(F)(F)F
384.1	101.325	-4.00633	CCCCCCCCn1cc[n+](C)c1.F[P-](F)(F)(F)(F)F	CCCCCCCCn1cc[n+](C)c1	F[P-](F)(F)(F)(F)F
384.11	101.325	-4.02295	CCCCCCCCn1cc[n+](C)c1.F[P-](F)(F)(F)(F)F	CCCCCCCCn1cc[n+](C)c1	F[P-](F)(F)(F)(F)F
386.33	101.325	-4.08638	CCCCCCCCn1cc[n+](C)c1.F[P-](F)(F)(F)(F)F	CCCCCCCCn1cc[n+](C)c1	F[P-](F)(F)(F)(F)F
386.34	101.325	-4.07454	CCCCCCCCn1cc[n+](C)c1.F[P-](F)(F)(F)(F)F	CCCCCCCCn1cc[n+](C)c1	F[P-](F)(F)(F)(F)F
387.07	101.325	-4.09835	CCCCCCCCn1cc[n+](C)c1.F[P-](F)(F)(F)(F)F	CCCCCCCCn1cc[n+](C)c1	F[P-](F)(F)(F)(F)F
387.08	101.325	-4.08638	CCCCCCCCn1cc[n+](C)c1.F[P-](F)(F)(F)(F)F	CCCCCCCCn1cc[n+](C)c1	F[P-](F)(F)(F)(F)F
388.56	101.325	-4.09835	CCCCCCCCn1cc[n+](C)c1.F[P-](F)(F)(F)(F)F	CCCCCCCCn1cc[n+](C)c1	F[P-](F)(F)(F)(F)F
388.57	101.325	-4.10439	CCCCCCCCn1cc[n+](C)c1.F[P-](F)(F)(F)(F)F	CCCCCCCCn1cc[n+](C)c1	F[P-](F)(F)(F)(F)F
389.3	101.325	-4.13517	CCCCCCCCn1cc[n+](C)c1.F[P-](F)(F)(F)(F)F	CCCCCCCCn1cc[n+](C)c1	F[P-](F)(F)(F)(F)F
389.32	101.325	-4.12274	CCCCCCCCn1cc[n+](C)c1.F[P-](F)(F)(F)(F)F	CCCCCCCCn1cc[n+](C)c1	F[P-](F)(F)(F)(F)F
390.04	101.325	-4.14775	CCCCCCCCn1cc[n+](C)c1.F[P-](F)(F)(F)(F)F	CCCCCCCCn1cc[n+](C)c1	F[P-](F)(F)(F)(F)F
390.05	101.325	-4.16048	CCCCCCCCn1cc[n+](C)c1.F[P-](F)(F)(F)(F)F	CCCCCCCCn1cc[n+](C)c1	F[P-](F)(F)(F)(F)F
391.53	101.325	-4.17339	CCCCCCCCn1cc[n+](C)c1.F[P-](F)(F)(F)(F)F	CCCCCCCCn1cc[n+](C)c1	F[P-](F)(F)(F)(F)F
391.54	101.325	-4.19306	CCCCCCCCn1cc[n+](C)c1.F[P-](F)(F)(F)(F)F	CCCCCCCCn1cc[n+](C)c1	F[P-](F)(F)(F)(F)F
392.26	101.325	-4.21991	CCCCCCCCn1cc[n+](C)c1.F[P-](F)(F)(F)(F)F	CCCCCCCCn1cc[n+](C)c1	F[P-](F)(F)(F)(F)F
392.28	101.325	-4.18646	CCCCCCCCn1cc[n+](C)c1.F[P-](F)(F)(F)(F)F	CCCCCCCCn1cc[n+](C)c1	F[P-](F)(F)(F)(F)F
393.01	101.325	-4.22673	CCCCCCCCn1cc[n+](C)c1.F[P-](F)(F)(F)(F)F	CCCCCCCCn1cc[n+](C)c1	F[P-](F)(F)(F)(F)F
393.02	101.325	-4.21313	CCCCCCCCn1cc[n+](C)c1.F[P-](F)(F)(F)(F)F	CCCCCCCCn1cc[n+](C)c1	F[P-](F)(F)(F)(F)F
393.75	101.325	-4.23361	CCCCCCCCn1cc[n+](C)c1.F[P-](F)(F)(F)(F)F	CCCCCCCCn1cc[n+](C)c1	F[P-](F)(F)(F)(F)F
393.76	101.325	-4.2475	CCCCCCCCn1cc[n+](C)c1.F[P-](F)(F)(F)(F)F	CCCCCCCCn1cc[n+](C)c1	F[P-](F)(F)(F)(F)F
394.5	101.325	-4.2475	CCCCCCCCn1cc[n+](C)c1.F[P-](F)(F)(F)(F)F	CCCCCCCCn1cc[n+](C)c1	F[P-](F)(F)(F)(F)F
394.51	101.325	-4.25451	CCCCCCCCn1cc[n+](C)c1.F[P-](F)(F)(F)(F)F	CCCCCCCCn1cc[n+](C)c1	F[P-](F)(F)(F)(F)F
395.25	101.325	-4.26158	CCCCCCCCn1cc[n+](C)c1.F[P-](F)(F)(F)(F)F	CCCCCCCCn1cc[n+](C)c1	F[P-](F)(F)(F)(F)F
395.26	101.325	-4.2687	CCCCCCCCn1cc[n+](C)c1.F[P-](F)(F)(F)(F)F	CCCCCCCCn1cc[n+](C)c1	F[P-](F)(F)(F)(F)F
397.47	101.325	-4.30507	CCCCCCCCn1cc[n+](C)c1.F[P-](F)(F)(F)(F)F	CCCCCCCCn1cc[n+](C)c1	F[P-](F)(F)(F)(F)F
397.48	101.325	-4.30507	CCCCCCCCn1cc[n+](C)c1.F[P-](F)(F)(F)(F)F	CCCCCCCCn1cc[n+](C)c1	F[P-](F)(F)(F)(F)F
398.96	101.325	-4.34281	CCCCCCCCn1cc[n+](C)c1.F[P-](F)(F)(F)(F)F	CCCCCCCCn1cc[n+](C)c1	F[P-](F)(F)(F)(F)F
398.97	101.325	-4.33514	CCCCCCCCn1cc[n+](C)c1.F[P-](F)(F)(F)(F)F	CCCCCCCCn1cc[n+](C)c1	F[P-](F)(F)(F)(F)F
400.44	101.325	-4.35053	CCCCCCCCn1cc[n+](C)c1.F[P-](F)(F)(F)(F)F	CCCCCCCCn1cc[n+](C)c1	F[P-](F)(F)(F)(F)F
400.45	101.325	-4.36615	CCCCCCCCn1cc[n+](C)c1.F[P-](F)(F)(F)(F)F	CCCCCCCCn1cc[n+](C)c1	F[P-](F)(F)(F)(F)F
401.93	101.325	-4.39816	CCCCCCCCn1cc[n+](C)c1.F[P-](F)(F)(F)(F)F	CCCCCCCCn1cc[n+](C)c1	F[P-](F)(F)(F)(F)F
401.94	101.325	-4.37406	CCCCCCCCn1cc[n+](C)c1.F[P-](F)(F)(F)(F)F	CCCCCCCCn1cc[n+](C)c1	F[P-](F)(F)(F)(F)F
404.9	101.325	-4.44817	CCCCCCCCn1cc[n+](C)c1.F[P-](F)(F)(F)(F)F	CCCCCCCCn1cc[n+](C)c1	F[P-](F)(F)(F)(F)F
404.91	101.325	-4.42285	CCCCCCCCn1cc[n+](C)c1.F[P-](F)(F)(F)(F)F	CCCCCCCCn1cc[n+](C)c1	F[P-](F)(F)(F)(F)F
407.87	101.325	-4.48295	CCCCCCCCn1cc[n+](C)c1.F[P-](F)(F)(F)(F)F	CCCCCCCCn1cc[n+](C)c1	F[P-](F)(F)(F)(F)F
407.88	101.325	-4.50081	CCCCCCCCn1cc[n+](C)c1.F[P-](F)(F)(F)(F)F	CCCCCCCCn1cc[n+](C)c1	F[P-](F)(F)(F)(F)F
410.84	101.325	-4.57561	CCCCCCCCn1cc[n+](C)c1.F[P-](F)(F)(F)(F)F	CCCCCCCCn1cc[n+](C)c1	F[P-](F)(F)(F)(F)F
410.85	101.325	-4.58537	CCCCCCCCn1cc[n+](C)c1.F[P-](F)(F)(F)(F)F	CCCCCCCCn1cc[n+](C)c1	F[P-](F)(F)(F)(F)F
411.58	101.325	-4.59522	CCCCCCCCn1cc[n+](C)c1.F[P-](F)(F)(F)(F)F	CCCCCCCCn1cc[n+](C)c1	F[P-](F)(F)(F)(F)F
411.59	101.325	-4.58537	CCCCCCCCn1cc[n+](C)c1.F[P-](F)(F)(F)(F)F	CCCCCCCCn1cc[n+](C)c1	F[P-](F)(F)(F)(F)F
262.57	100	-0.226901	CCCCn1cc[n+](C)c1.FC(F)(F)C(F)(F)[P-](F)(F)(F)(C(F)(F)C(F)(F)F)C(F)(F)C(F)(F)F	CCCCn1cc[n+](C)c1	FC(F)(F)C(F)(F)[P-](F)(F)(F)(C(F)(F)C(F)(F)F)C(F)(F)C(F)(F)F
262.61	100	-0.243346	CCCCn1cc[n+](C)c1.FC(F)(F)C(F)(F)[P-](F)(F)(F)(C(F)(F)C(F)(F)F)C(F)(F)C(F)(F)F	CCCCn1cc[n+](C)c1	FC(F)(F)C(F)(F)[P-](F)(F)(F)(C(F)(F)C(F)(F)F)C(F)(F)C(F)(F)F
263.41	100	-0.294371	CCCCn1cc[n+](C)c1.FC(F)(F)C(F)(F)[P-](F)(F)(F)(C(F)(F)C(F)(F)F)C(F)(F)C(F)(F)F	CCCCn1cc[n+](C)c1	FC(F)(F)C(F)(F)[P-](F)(F)(F)(C(F)(F)C(F)(F)F)C(F)(F)C(F)(F)F
263.42	100	-0.306525	CCCCn1cc[n+](C)c1.FC(F)(F)C(F)(F)[P-](F)(F)(F)(C(F)(F)C(F)(F)F)C(F)(F)C(F)(F)F	CCCCn1cc[n+](C)c1	FC(F)(F)C(F)(F)[P-](F)(F)(F)(C(F)(F)C(F)(F)F)C(F)(F)C(F)(F)F
264.25	100	-0.373966	CCCCn1cc[n+](C)c1.FC(F)(F)C(F)(F)[P-](F)(F)(F)(C(F)(F)C(F)(F)F)C(F)(F)C(F)(F)F	CCCCn1cc[n+](C)c1	FC(F)(F)C(F)(F)[P-](F)(F)(F)(C(F)(F)C(F)(F)F)C(F)(F)C(F)(F)F
264.26	100	-0.366725	CCCCn1cc[n+](C)c1.FC(F)(F)C(F)(F)[P-](F)(F)(F)(C(F)(F)C(F)(F)F)C(F)(F)C(F)(F)F	CCCCn1cc[n+](C)c1	FC(F)(F)C(F)(F)[P-](F)(F)(F)(C(F)(F)C(F)(F)F)C(F)(F)C(F)(F)F
265.1	100	-0.446287	CCCCn1cc[n+](C)c1.FC(F)(F)C(F)(F)[P-](F)(F)(F)(C(F)(F)C(F)(F)F)C(F)(F)C(F)(F)F	CCCCn1cc[n+](C)c1	FC(F)(F)C(F)(F)[P-](F)(F)(F)(C(F)(F)C(F)(F)F)C(F)(F)C(F)(F)F
265.11	100	-0.438505	CCCCn1cc[n+](C)c1.FC(F)(F)C(F)(F)[P-](F)(F)(F)(C(F)(F)C(F)(F)F)C(F)(F)C(F)(F)F	CCCCn1cc[n+](C)c1	FC(F)(F)C(F)(F)[P-](F)(F)(F)(C(F)(F)C(F)(F)F)C(F)(F)C(F)(F)F
265.94	100	-0.514165	CCCCn1cc[n+](C)c1.FC(F)(F)C(F)(F)[P-](F)(F)(F)(C(F)(F)C(F)(F)F)C(F)(F)C(F)(F)F	CCCCn1cc[n+](C)c1	FC(F)(F)C(F)(F)[P-](F)(F)(F)(C(F)(F)C(F)(F)F)C(F)(F)C(F)(F)F
265.95	100	-0.50916	CCCCn1cc[n+](C)c1.FC(F)(F)C(F)(F)[P-](F)(F)(F)(C(F)(F)C(F)(F)F)C(F)(F)C(F)(F)F	CCCCn1cc[n+](C)c1	FC(F)(F)C(F)(F)[P-](F)(F)(F)(C(F)(F)C(F)(F)F)C(F)(F)C(F)(F)F
266.77	100	-0.579818	CCCCn1cc[n+](C)c1.FC(F)(F)C(F)(F)[P-](F)(F)(F)(C(F)(F)C(F)(F)F)C(F)(F)C(F)(F)F	CCCCn1cc[n+](C)c1	FC(F)(F)C(F)(F)[P-](F)(F)(F)(C(F)(F)C(F)(F)F)C(F)(F)C(F)(F)F
266.78	100	-0.572701	CCCCn1cc[n+](C)c1.FC(F)(F)C(F)(F)[P-](F)(F)(F)(C(F)(F)C(F)(F)F)C(F)(F)C(F)(F)F	CCCCn1cc[n+](C)c1	FC(F)(F)C(F)(F)[P-](F)(F)(F)(C(F)(F)C(F)(F)F)C(F)(F)C(F)(F)F
267.59	100	-0.644357	CCCCn1cc[n+](C)c1.FC(F)(F)C(F)(F)[P-](F)(F)(F)(C(F)(F)C(F)(F)F)C(F)(F)C(F)(F)F	CCCCn1cc[n+](C)c1	FC(F)(F)C(F)(F)[P-](F)(F)(F)(C(F)(F)C(F)(F)F)C(F)(F)C(F)(F)F
267.62	100	-0.638659	CCCCn1cc[n+](C)c1.FC(F)(F)C(F)(F)[P-](F)(F)(F)(C(F)(F)C(F)(F)F)C(F)(F)C(F)(F)F	CCCCn1cc[n+](C)c1	FC(F)(F)C(F)(F)[P-](F)(F)(F)(C(F)(F)C(F)(F)F)C(F)(F)C(F)(F)F
268.41	100	-0.711311	CCCCn1cc[n+](C)c1.FC(F)(F)C(F)(F)[P-](F)(F)(F)(C(F)(F)C(F)(F)F)C(F)(F)C(F)(F)F	CCCCn1cc[n+](C)c1	FC(F)(F)C(F)(F)[P-](F)(F)(F)(C(F)(F)C(F)(F)F)C(F)(F)C(F)(F)F
268.47	100	-0.709277	CCCCn1cc[n+](C)c1.FC(F)(F)C(F)(F)[P-](F)(F)(F)(C(F)(F)C(F)(F)F)C(F)(F)C(F)(F)F	CCCCn1cc[n+](C)c1	FC(F)(F)C(F)(F)[P-](F)(F)(F)(C(F)(F)C(F)(F)F)C(F)(F)C(F)(F)F
269.23	100	-0.774357	CCCCn1cc[n+](C)c1.FC(F)(F)C(F)(F)[P-](F)(F)(F)(C(F)(F)C(F)(F)F)C(F)(F)C(F)(F)F	CCCCn1cc[n+](C)c1	FC(F)(F)C(F)(F)[P-](F)(F)(F)(C(F)(F)C(F)(F)F)C(F)(F)C(F)(F)F
269.33	100	-0.776529	CCCCn1cc[n+](C)c1.FC(F)(F)C(F)(F)[P-](F)(F)(F)(C(F)(F)C(F)(F)F)C(F)(F)C(F)(F)F	CCCCn1cc[n+](C)c1	FC(F)(F)C(F)(F)[P-](F)(F)(F)(C(F)(F)C(F)(F)F)C(F)(F)C(F)(F)F
270.04	100	-0.83933	CCCCn1cc[n+](C)c1.FC(F)(F)C(F)(F)[P-](F)(F)(F)(C(F)(F)C(F)(F)F)C(F)(F)C(F)(F)F	CCCCn1cc[n+](C)c1	FC(F)(F)C(F)(F)[P-](F)(F)(F)(C(F)(F)C(F)(F)F)C(F)(F)C(F)(F)F
270.18	100	-0.841647	CCCCn1cc[n+](C)c1.FC(F)(F)C(F)(F)[P-](F)(F)(F)(C(F)(F)C(F)(F)F)C(F)(F)C(F)(F)F	CCCCn1cc[n+](C)c1	FC(F)(F)C(F)(F)[P-](F)(F)(F)(C(F)(F)C(F)(F)F)C(F)(F)C(F)(F)F
270.86	100	-0.901402	CCCCn1cc[n+](C)c1.FC(F)(F)C(F)(F)[P-](F)(F)(F)(C(F)(F)C(F)(F)F)C(F)(F)C(F)(F)F	CCCCn1cc[n+](C)c1	FC(F)(F)C(F)(F)[P-](F)(F)(F)(C(F)(F)C(F)(F)F)C(F)(F)C(F)(F)F
271	100	-0.90634	CCCCn1cc[n+](C)c1.FC(F)(F)C(F)(F)[P-](F)(F)(F)(C(F)(F)C(F)(F)F)C(F)(F)C(F)(F)F	CCCCn1cc[n+](C)c1	FC(F)(F)C(F)(F)[P-](F)(F)(F)(C(F)(F)C(F)(F)F)C(F)(F)C(F)(F)F
271.67	100	-0.95972	CCCCn1cc[n+](C)c1.FC(F)(F)C(F)(F)[P-](F)(F)(F)(C(F)(F)C(F)(F)F)C(F)(F)C(F)(F)F	CCCCn1cc[n+](C)c1	FC(F)(F)C(F)(F)[P-](F)(F)(F)(C(F)(F)C(F)(F)F)C(F)(F)C(F)(F)F
271.8	100	-0.967584	CCCCn1cc[n+](C)c1.FC(F)(F)C(F)(F)[P-](F)(F)(F)(C(F)(F)C(F)(F)F)C(F)(F)C(F)(F)F	CCCCn1cc[n+](C)c1	FC(F)(F)C(F)(F)[P-](F)(F)(F)(C(F)(F)C(F)(F)F)C(F)(F)C(F)(F)F
272.49	100	-1.02165	CCCCn1cc[n+](C)c1.FC(F)(F)C(F)(F)[P-](F)(F)(F)(C(F)(F)C(F)(F)F)C(F)(F)C(F)(F)F	CCCCn1cc[n+](C)c1	FC(F)(F)C(F)(F)[P-](F)(F)(F)(C(F)(F)C(F)(F)F)C(F)(F)C(F)(F)F
272.59	100	-1.03002	CCCCn1cc[n+](C)c1.FC(F)(F)C(F)(F)[P-](F)(F)(F)(C(F)(F)C(F)(F)F)C(F)(F)C(F)(F)F	CCCCn1cc[n+](C)c1	FC(F)(F)C(F)(F)[P-](F)(F)(F)(C(F)(F)C(F)(F)F)C(F)(F)C(F)(F)F
273.33	100	-1.08471	CCCCn1cc[n+](C)c1.FC(F)(F)C(F)(F)[P-](F)(F)(F)(C(F)(F)C(F)(F)F)C(F)(F)C(F)(F)F	CCCCn1cc[n+](C)c1	FC(F)(F)C(F)(F)[P-](F)(F)(F)(C(F)(F)C(F)(F)F)C(F)(F)C(F)(F)F
273.38	100	-1.08767	CCCCn1cc[n+](C)c1.FC(F)(F)C(F)(F)[P-](F)(F)(F)(C(F)(F)C(F)(F)F)C(F)(F)C(F)(F)F	CCCCn1cc[n+](C)c1	FC(F)(F)C(F)(F)[P-](F)(F)(F)(C(F)(F)C(F)(F)F)C(F)(F)C(F)(F)F
274.17	100	-1.1457	CCCCn1cc[n+](C)c1.FC(F)(F)C(F)(F)[P-](F)(F)(F)(C(F)(F)C(F)(F)F)C(F)(F)C(F)(F)F	CCCCn1cc[n+](C)c1	FC(F)(F)C(F)(F)[P-](F)(F)(F)(C(F)(F)C(F)(F)F)C(F)(F)C(F)(F)F
274.96	100	-1.20065	CCCCn1cc[n+](C)c1.FC(F)(F)C(F)(F)[P-](F)(F)(F)(C(F)(F)C(F)(F)F)C(F)(F)C(F)(F)F	CCCCn1cc[n+](C)c1	FC(F)(F)C(F)(F)[P-](F)(F)(F)(C(F)(F)C(F)(F)F)C(F)(F)C(F)(F)F
275.02	100	-1.20397	CCCCn1cc[n+](C)c1.FC(F)(F)C(F)(F)[P-](F)(F)(F)(C(F)(F)C(F)(F)F)C(F)(F)C(F)(F)F	CCCCn1cc[n+](C)c1	FC(F)(F)C(F)(F)[P-](F)(F)(F)(C(F)(F)C(F)(F)F)C(F)(F)C(F)(F)F
275.75	100	-1.25878	CCCCn1cc[n+](C)c1.FC(F)(F)C(F)(F)[P-](F)(F)(F)(C(F)(F)C(F)(F)F)C(F)(F)C(F)(F)F	CCCCn1cc[n+](C)c1	FC(F)(F)C(F)(F)[P-](F)(F)(F)(C(F)(F)C(F)(F)F)C(F)(F)C(F)(F)F
275.83	100	-1.26231	CCCCn1cc[n+](C)c1.FC(F)(F)C(F)(F)[P-](F)(F)(F)(C(F)(F)C(F)(F)F)C(F)(F)C(F)(F)F	CCCCn1cc[n+](C)c1	FC(F)(F)C(F)(F)[P-](F)(F)(F)(C(F)(F)C(F)(F)F)C(F)(F)C(F)(F)F
276.54	100	-1.30933	CCCCn1cc[n+](C)c1.FC(F)(F)C(F)(F)[P-](F)(F)(F)(C(F)(F)C(F)(F)F)C(F)(F)C(F)(F)F	CCCCn1cc[n+](C)c1	FC(F)(F)C(F)(F)[P-](F)(F)(F)(C(F)(F)C(F)(F)F)C(F)(F)C(F)(F)F
276.63	100	-1.32051	CCCCn1cc[n+](C)c1.FC(F)(F)C(F)(F)[P-](F)(F)(F)(C(F)(F)C(F)(F)F)C(F)(F)C(F)(F)F	CCCCn1cc[n+](C)c1	FC(F)(F)C(F)(F)[P-](F)(F)(F)(C(F)(F)C(F)(F)F)C(F)(F)C(F)(F)F
277.34	100	-1.36297	CCCCn1cc[n+](C)c1.FC(F)(F)C(F)(F)[P-](F)(F)(F)(C(F)(F)C(F)(F)F)C(F)(F)C(F)(F)F	CCCCn1cc[n+](C)c1	FC(F)(F)C(F)(F)[P-](F)(F)(F)(C(F)(F)C(F)(F)F)C(F)(F)C(F)(F)F
277.43	100	-1.37634	CCCCn1cc[n+](C)c1.FC(F)(F)C(F)(F)[P-](F)(F)(F)(C(F)(F)C(F)(F)F)C(F)(F)C(F)(F)F	CCCCn1cc[n+](C)c1	FC(F)(F)C(F)(F)[P-](F)(F)(F)(C(F)(F)C(F)(F)F)C(F)(F)C(F)(F)F
278.14	100	-1.41305	CCCCn1cc[n+](C)c1.FC(F)(F)C(F)(F)[P-](F)(F)(F)(C(F)(F)C(F)(F)F)C(F)(F)C(F)(F)F	CCCCn1cc[n+](C)c1	FC(F)(F)C(F)(F)[P-](F)(F)(F)(C(F)(F)C(F)(F)F)C(F)(F)C(F)(F)F
278.21	100	-1.43046	CCCCn1cc[n+](C)c1.FC(F)(F)C(F)(F)[P-](F)(F)(F)(C(F)(F)C(F)(F)F)C(F)(F)C(F)(F)F	CCCCn1cc[n+](C)c1	FC(F)(F)C(F)(F)[P-](F)(F)(F)(C(F)(F)C(F)(F)F)C(F)(F)C(F)(F)F
278.94	100	-1.47055	CCCCn1cc[n+](C)c1.FC(F)(F)C(F)(F)[P-](F)(F)(F)(C(F)(F)C(F)(F)F)C(F)(F)C(F)(F)F	CCCCn1cc[n+](C)c1	FC(F)(F)C(F)(F)[P-](F)(F)(F)(C(F)(F)C(F)(F)F)C(F)(F)C(F)(F)F
279	100	-1.48192	CCCCn1cc[n+](C)c1.FC(F)(F)C(F)(F)[P-](F)(F)(F)(C(F)(F)C(F)(F)F)C(F)(F)C(F)(F)F	CCCCn1cc[n+](C)c1	FC(F)(F)C(F)(F)[P-](F)(F)(F)(C(F)(F)C(F)(F)F)C(F)(F)C(F)(F)F
279.73	100	-1.52326	CCCCn1cc[n+](C)c1.FC(F)(F)C(F)(F)[P-](F)(F)(F)(C(F)(F)C(F)(F)F)C(F)(F)C(F)(F)F	CCCCn1cc[n+](C)c1	FC(F)(F)C(F)(F)[P-](F)(F)(F)(C(F)(F)C(F)(F)F)C(F)(F)C(F)(F)F
279.79	100	-1.53433	CCCCn1cc[n+](C)c1.FC(F)(F)C(F)(F)[P-](F)(F)(F)(C(F)(F)C(F)(F)F)C(F)(F)C(F)(F)F	CCCCn1cc[n+](C)c1	FC(F)(F)C(F)(F)[P-](F)(F)(F)(C(F)(F)C(F)(F)F)C(F)(F)C(F)(F)F
280.53	100	-1.57407	CCCCn1cc[n+](C)c1.FC(F)(F)C(F)(F)[P-](F)(F)(F)(C(F)(F)C(F)(F)F)C(F)(F)C(F)(F)F	CCCCn1cc[n+](C)c1	FC(F)(F)C(F)(F)[P-](F)(F)(F)(C(F)(F)C(F)(F)F)C(F)(F)C(F)(F)F
280.58	100	-1.58475	CCCCn1cc[n+](C)c1.FC(F)(F)C(F)(F)[P-](F)(F)(F)(C(F)(F)C(F)(F)F)C(F)(F)C(F)(F)F	CCCCn1cc[n+](C)c1	FC(F)(F)C(F)(F)[P-](F)(F)(F)(C(F)(F)C(F)(F)F)C(F)(F)C(F)(F)F
281.34	100	-1.62608	CCCCn1cc[n+](C)c1.FC(F)(F)C(F)(F)[P-](F)(F)(F)(C(F)(F)C(F)(F)F)C(F)(F)C(F)(F)F	CCCCn1cc[n+](C)c1	FC(F)(F)C(F)(F)[P-](F)(F)(F)(C(F)(F)C(F)(F)F)C(F)(F)C(F)(F)F
281.37	100	-1.63578	CCCCn1cc[n+](C)c1.FC(F)(F)C(F)(F)[P-](F)(F)(F)(C(F)(F)C(F)(F)F)C(F)(F)C(F)(F)F	CCCCn1cc[n+](C)c1	FC(F)(F)C(F)(F)[P-](F)(F)(F)(C(F)(F)C(F)(F)F)C(F)(F)C(F)(F)F
282.14	100	-1.67558	CCCCn1cc[n+](C)c1.FC(F)(F)C(F)(F)[P-](F)(F)(F)(C(F)(F)C(F)(F)F)C(F)(F)C(F)(F)F	CCCCn1cc[n+](C)c1	FC(F)(F)C(F)(F)[P-](F)(F)(F)(C(F)(F)C(F)(F)F)C(F)(F)C(F)(F)F
282.17	100	-1.68524	CCCCn1cc[n+](C)c1.FC(F)(F)C(F)(F)[P-](F)(F)(F)(C(F)(F)C(F)(F)F)C(F)(F)C(F)(F)F	CCCCn1cc[n+](C)c1	FC(F)(F)C(F)(F)[P-](F)(F)(F)(C(F)(F)C(F)(F)F)C(F)(F)C(F)(F)F
282.94	100	-1.72373	CCCCn1cc[n+](C)c1.FC(F)(F)C(F)(F)[P-](F)(F)(F)(C(F)(F)C(F)(F)F)C(F)(F)C(F)(F)F	CCCCn1cc[n+](C)c1	FC(F)(F)C(F)(F)[P-](F)(F)(F)(C(F)(F)C(F)(F)F)C(F)(F)C(F)(F)F
282.96	100	-1.73443	CCCCn1cc[n+](C)c1.FC(F)(F)C(F)(F)[P-](F)(F)(F)(C(F)(F)C(F)(F)F)C(F)(F)C(F)(F)F	CCCCn1cc[n+](C)c1	FC(F)(F)C(F)(F)[P-](F)(F)(F)(C(F)(F)C(F)(F)F)C(F)(F)C(F)(F)F
283.74	100	-1.77137	CCCCn1cc[n+](C)c1.FC(F)(F)C(F)(F)[P-](F)(F)(F)(C(F)(F)C(F)(F)F)C(F)(F)C(F)(F)F	CCCCn1cc[n+](C)c1	FC(F)(F)C(F)(F)[P-](F)(F)(F)(C(F)(F)C(F)(F)F)C(F)(F)C(F)(F)F
283.76	100	-1.7826	CCCCn1cc[n+](C)c1.FC(F)(F)C(F)(F)[P-](F)(F)(F)(C(F)(F)C(F)(F)F)C(F)(F)C(F)(F)F	CCCCn1cc[n+](C)c1	FC(F)(F)C(F)(F)[P-](F)(F)(F)(C(F)(F)C(F)(F)F)C(F)(F)C(F)(F)F
284.54	100	-1.82016	CCCCn1cc[n+](C)c1.FC(F)(F)C(F)(F)[P-](F)(F)(F)(C(F)(F)C(F)(F)F)C(F)(F)C(F)(F)F	CCCCn1cc[n+](C)c1	FC(F)(F)C(F)(F)[P-](F)(F)(F)(C(F)(F)C(F)(F)F)C(F)(F)C(F)(F)F
284.56	100	-1.83133	CCCCn1cc[n+](C)c1.FC(F)(F)C(F)(F)[P-](F)(F)(F)(C(F)(F)C(F)(F)F)C(F)(F)C(F)(F)F	CCCCn1cc[n+](C)c1	FC(F)(F)C(F)(F)[P-](F)(F)(F)(C(F)(F)C(F)(F)F)C(F)(F)C(F)(F)F
286.15	100	-1.92552	CCCCn1cc[n+](C)c1.FC(F)(F)C(F)(F)[P-](F)(F)(F)(C(F)(F)C(F)(F)F)C(F)(F)C(F)(F)F	CCCCn1cc[n+](C)c1	FC(F)(F)C(F)(F)[P-](F)(F)(F)(C(F)(F)C(F)(F)F)C(F)(F)C(F)(F)F
286.16	100	-1.9119	CCCCn1cc[n+](C)c1.FC(F)(F)C(F)(F)[P-](F)(F)(F)(C(F)(F)C(F)(F)F)C(F)(F)C(F)(F)F	CCCCn1cc[n+](C)c1	FC(F)(F)C(F)(F)[P-](F)(F)(F)(C(F)(F)C(F)(F)F)C(F)(F)C(F)(F)F
287.75	100	-2.00545	CCCCn1cc[n+](C)c1.FC(F)(F)C(F)(F)[P-](F)(F)(F)(C(F)(F)C(F)(F)F)C(F)(F)C(F)(F)F	CCCCn1cc[n+](C)c1	FC(F)(F)C(F)(F)[P-](F)(F)(F)(C(F)(F)C(F)(F)F)C(F)(F)C(F)(F)F
287.76	100	-2.01515	CCCCn1cc[n+](C)c1.FC(F)(F)C(F)(F)[P-](F)(F)(F)(C(F)(F)C(F)(F)F)C(F)(F)C(F)(F)F	CCCCn1cc[n+](C)c1	FC(F)(F)C(F)(F)[P-](F)(F)(F)(C(F)(F)C(F)(F)F)C(F)(F)C(F)(F)F
289.36	100	-2.10046	CCCCn1cc[n+](C)c1.FC(F)(F)C(F)(F)[P-](F)(F)(F)(C(F)(F)C(F)(F)F)C(F)(F)C(F)(F)F	CCCCn1cc[n+](C)c1	FC(F)(F)C(F)(F)[P-](F)(F)(F)(C(F)(F)C(F)(F)F)C(F)(F)C(F)(F)F
289.37	100	-2.1062	CCCCn1cc[n+](C)c1.FC(F)(F)C(F)(F)[P-](F)(F)(F)(C(F)(F)C(F)(F)F)C(F)(F)C(F)(F)F	CCCCn1cc[n+](C)c1	FC(F)(F)C(F)(F)[P-](F)(F)(F)(C(F)(F)C(F)(F)F)C(F)(F)C(F)(F)F
290.97	100	-2.18747	CCCCn1cc[n+](C)c1.FC(F)(F)C(F)(F)[P-](F)(F)(F)(C(F)(F)C(F)(F)F)C(F)(F)C(F)(F)F	CCCCn1cc[n+](C)c1	FC(F)(F)C(F)(F)[P-](F)(F)(F)(C(F)(F)C(F)(F)F)C(F)(F)C(F)(F)F
290.98	100	-2.19283	CCCCn1cc[n+](C)c1.FC(F)(F)C(F)(F)[P-](F)(F)(F)(C(F)(F)C(F)(F)F)C(F)(F)C(F)(F)F	CCCCn1cc[n+](C)c1	FC(F)(F)C(F)(F)[P-](F)(F)(F)(C(F)(F)C(F)(F)F)C(F)(F)C(F)(F)F
293.38	100	-2.31973	CCCCn1cc[n+](C)c1.FC(F)(F)C(F)(F)[P-](F)(F)(F)(C(F)(F)C(F)(F)F)C(F)(F)C(F)(F)F	CCCCn1cc[n+](C)c1	FC(F)(F)C(F)(F)[P-](F)(F)(F)(C(F)(F)C(F)(F)F)C(F)(F)C(F)(F)F
293.4	100	-2.3076	CCCCn1cc[n+](C)c1.FC(F)(F)C(F)(F)[P-](F)(F)(F)(C(F)(F)C(F)(F)F)C(F)(F)C(F)(F)F	CCCCn1cc[n+](C)c1	FC(F)(F)C(F)(F)[P-](F)(F)(F)(C(F)(F)C(F)(F)F)C(F)(F)C(F)(F)F
294.19	100	-2.36127	CCCCn1cc[n+](C)c1.FC(F)(F)C(F)(F)[P-](F)(F)(F)(C(F)(F)C(F)(F)F)C(F)(F)C(F)(F)F	CCCCn1cc[n+](C)c1	FC(F)(F)C(F)(F)[P-](F)(F)(F)(C(F)(F)C(F)(F)F)C(F)(F)C(F)(F)F
294.23	100	-2.34654	CCCCn1cc[n+](C)c1.FC(F)(F)C(F)(F)[P-](F)(F)(F)(C(F)(F)C(F)(F)F)C(F)(F)C(F)(F)F	CCCCn1cc[n+](C)c1	FC(F)(F)C(F)(F)[P-](F)(F)(F)(C(F)(F)C(F)(F)F)C(F)(F)C(F)(F)F
294.99	100	-2.4013	CCCCn1cc[n+](C)c1.FC(F)(F)C(F)(F)[P-](F)(F)(F)(C(F)(F)C(F)(F)F)C(F)(F)C(F)(F)F	CCCCn1cc[n+](C)c1	FC(F)(F)C(F)(F)[P-](F)(F)(F)(C(F)(F)C(F)(F)F)C(F)(F)C(F)(F)F
295.05	100	-2.38923	CCCCn1cc[n+](C)c1.FC(F)(F)C(F)(F)[P-](F)(F)(F)(C(F)(F)C(F)(F)F)C(F)(F)C(F)(F)F	CCCCn1cc[n+](C)c1	FC(F)(F)C(F)(F)[P-](F)(F)(F)(C(F)(F)C(F)(F)F)C(F)(F)C(F)(F)F
295.8	100	-2.4407	CCCCn1cc[n+](C)c1.FC(F)(F)C(F)(F)[P-](F)(F)(F)(C(F)(F)C(F)(F)F)C(F)(F)C(F)(F)F	CCCCn1cc[n+](C)c1	FC(F)(F)C(F)(F)[P-](F)(F)(F)(C(F)(F)C(F)(F)F)C(F)(F)C(F)(F)F
295.85	100	-2.43156	CCCCn1cc[n+](C)c1.FC(F)(F)C(F)(F)[P-](F)(F)(F)(C(F)(F)C(F)(F)F)C(F)(F)C(F)(F)F	CCCCn1cc[n+](C)c1	FC(F)(F)C(F)(F)[P-](F)(F)(F)(C(F)(F)C(F)(F)F)C(F)(F)C(F)(F)F
296.6	100	-2.47932	CCCCn1cc[n+](C)c1.FC(F)(F)C(F)(F)[P-](F)(F)(F)(C(F)(F)C(F)(F)F)C(F)(F)C(F)(F)F	CCCCn1cc[n+](C)c1	FC(F)(F)C(F)(F)[P-](F)(F)(F)(C(F)(F)C(F)(F)F)C(F)(F)C(F)(F)F
296.65	100	-2.47337	CCCCn1cc[n+](C)c1.FC(F)(F)C(F)(F)[P-](F)(F)(F)(C(F)(F)C(F)(F)F)C(F)(F)C(F)(F)F	CCCCn1cc[n+](C)c1	FC(F)(F)C(F)(F)[P-](F)(F)(F)(C(F)(F)C(F)(F)F)C(F)(F)C(F)(F)F
297.4	100	-2.51826	CCCCn1cc[n+](C)c1.FC(F)(F)C(F)(F)[P-](F)(F)(F)(C(F)(F)C(F)(F)F)C(F)(F)C(F)(F)F	CCCCn1cc[n+](C)c1	FC(F)(F)C(F)(F)[P-](F)(F)(F)(C(F)(F)C(F)(F)F)C(F)(F)C(F)(F)F
297.45	100	-2.51331	CCCCn1cc[n+](C)c1.FC(F)(F)C(F)(F)[P-](F)(F)(F)(C(F)(F)C(F)(F)F)C(F)(F)C(F)(F)F	CCCCn1cc[n+](C)c1	FC(F)(F)C(F)(F)[P-](F)(F)(F)(C(F)(F)C(F)(F)F)C(F)(F)C(F)(F)F
298.2	100	-2.55619	CCCCn1cc[n+](C)c1.FC(F)(F)C(F)(F)[P-](F)(F)(F)(C(F)(F)C(F)(F)F)C(F)(F)C(F)(F)F	CCCCn1cc[n+](C)c1	FC(F)(F)C(F)(F)[P-](F)(F)(F)(C(F)(F)C(F)(F)F)C(F)(F)C(F)(F)F
298.24	100	-2.54721	CCCCn1cc[n+](C)c1.FC(F)(F)C(F)(F)[P-](F)(F)(F)(C(F)(F)C(F)(F)F)C(F)(F)C(F)(F)F	CCCCn1cc[n+](C)c1	FC(F)(F)C(F)(F)[P-](F)(F)(F)(C(F)(F)C(F)(F)F)C(F)(F)C(F)(F)F
299	100	-2.59561	CCCCn1cc[n+](C)c1.FC(F)(F)C(F)(F)[P-](F)(F)(F)(C(F)(F)C(F)(F)F)C(F)(F)C(F)(F)F	CCCCn1cc[n+](C)c1	FC(F)(F)C(F)(F)[P-](F)(F)(F)(C(F)(F)C(F)(F)F)C(F)(F)C(F)(F)F
299.03	100	-2.58893	CCCCn1cc[n+](C)c1.FC(F)(F)C(F)(F)[P-](F)(F)(F)(C(F)(F)C(F)(F)F)C(F)(F)C(F)(F)F	CCCCn1cc[n+](C)c1	FC(F)(F)C(F)(F)[P-](F)(F)(F)(C(F)(F)C(F)(F)F)C(F)(F)C(F)(F)F
299.81	100	-2.63248	CCCCn1cc[n+](C)c1.FC(F)(F)C(F)(F)[P-](F)(F)(F)(C(F)(F)C(F)(F)F)C(F)(F)C(F)(F)F	CCCCn1cc[n+](C)c1	FC(F)(F)C(F)(F)[P-](F)(F)(F)(C(F)(F)C(F)(F)F)C(F)(F)C(F)(F)F
299.83	100	-2.62417	CCCCn1cc[n+](C)c1.FC(F)(F)C(F)(F)[P-](F)(F)(F)(C(F)(F)C(F)(F)F)C(F)(F)C(F)(F)F	CCCCn1cc[n+](C)c1	FC(F)(F)C(F)(F)[P-](F)(F)(F)(C(F)(F)C(F)(F)F)C(F)(F)C(F)(F)F
300.61	100	-2.66931	CCCCn1cc[n+](C)c1.FC(F)(F)C(F)(F)[P-](F)(F)(F)(C(F)(F)C(F)(F)F)C(F)(F)C(F)(F)F	CCCCn1cc[n+](C)c1	FC(F)(F)C(F)(F)[P-](F)(F)(F)(C(F)(F)C(F)(F)F)C(F)(F)C(F)(F)F
300.63	100	-2.66212	CCCCn1cc[n+](C)c1.FC(F)(F)C(F)(F)[P-](F)(F)(F)(C(F)(F)C(F)(F)F)C(F)(F)C(F)(F)F	CCCCn1cc[n+](C)c1	FC(F)(F)C(F)(F)[P-](F)(F)(F)(C(F)(F)C(F)(F)F)C(F)(F)C(F)(F)F
301.41	100	-2.70605	CCCCn1cc[n+](C)c1.FC(F)(F)C(F)(F)[P-](F)(F)(F)(C(F)(F)C(F)(F)F)C(F)(F)C(F)(F)F	CCCCn1cc[n+](C)c1	FC(F)(F)C(F)(F)[P-](F)(F)(F)(C(F)(F)C(F)(F)F)C(F)(F)C(F)(F)F
301.43	100	-2.70157	CCCCn1cc[n+](C)c1.FC(F)(F)C(F)(F)[P-](F)(F)(F)(C(F)(F)C(F)(F)F)C(F)(F)C(F)(F)F	CCCCn1cc[n+](C)c1	FC(F)(F)C(F)(F)[P-](F)(F)(F)(C(F)(F)C(F)(F)F)C(F)(F)C(F)(F)F
302.22	100	-2.74109	CCCCn1cc[n+](C)c1.FC(F)(F)C(F)(F)[P-](F)(F)(F)(C(F)(F)C(F)(F)F)C(F)(F)C(F)(F)F	CCCCn1cc[n+](C)c1	FC(F)(F)C(F)(F)[P-](F)(F)(F)(C(F)(F)C(F)(F)F)C(F)(F)C(F)(F)F
302.23	100	-2.73645	CCCCn1cc[n+](C)c1.FC(F)(F)C(F)(F)[P-](F)(F)(F)(C(F)(F)C(F)(F)F)C(F)(F)C(F)(F)F	CCCCn1cc[n+](C)c1	FC(F)(F)C(F)(F)[P-](F)(F)(F)(C(F)(F)C(F)(F)F)C(F)(F)C(F)(F)F
303.02	100	-2.77579	CCCCn1cc[n+](C)c1.FC(F)(F)C(F)(F)[P-](F)(F)(F)(C(F)(F)C(F)(F)F)C(F)(F)C(F)(F)F	CCCCn1cc[n+](C)c1	FC(F)(F)C(F)(F)[P-](F)(F)(F)(C(F)(F)C(F)(F)F)C(F)(F)C(F)(F)F
303.03	100	-2.77419	CCCCn1cc[n+](C)c1.FC(F)(F)C(F)(F)[P-](F)(F)(F)(C(F)(F)C(F)(F)F)C(F)(F)C(F)(F)F	CCCCn1cc[n+](C)c1	FC(F)(F)C(F)(F)[P-](F)(F)(F)(C(F)(F)C(F)(F)F)C(F)(F)C(F)(F)F
303.82	100	-2.81008	CCCCn1cc[n+](C)c1.FC(F)(F)C(F)(F)[P-](F)(F)(F)(C(F)(F)C(F)(F)F)C(F)(F)C(F)(F)F	CCCCn1cc[n+](C)c1	FC(F)(F)C(F)(F)[P-](F)(F)(F)(C(F)(F)C(F)(F)F)C(F)(F)C(F)(F)F
303.84	100	-2.80511	CCCCn1cc[n+](C)c1.FC(F)(F)C(F)(F)[P-](F)(F)(F)(C(F)(F)C(F)(F)F)C(F)(F)C(F)(F)F	CCCCn1cc[n+](C)c1	FC(F)(F)C(F)(F)[P-](F)(F)(F)(C(F)(F)C(F)(F)F)C(F)(F)C(F)(F)F
305.43	100	-2.87884	CCCCn1cc[n+](C)c1.FC(F)(F)C(F)(F)[P-](F)(F)(F)(C(F)(F)C(F)(F)F)C(F)(F)C(F)(F)F	CCCCn1cc[n+](C)c1	FC(F)(F)C(F)(F)[P-](F)(F)(F)(C(F)(F)C(F)(F)F)C(F)(F)C(F)(F)F
305.44	100	-2.86822	CCCCn1cc[n+](C)c1.FC(F)(F)C(F)(F)[P-](F)(F)(F)(C(F)(F)C(F)(F)F)C(F)(F)C(F)(F)F	CCCCn1cc[n+](C)c1	FC(F)(F)C(F)(F)[P-](F)(F)(F)(C(F)(F)C(F)(F)F)C(F)(F)C(F)(F)F
306.23	100	-2.89679	CCCCn1cc[n+](C)c1.FC(F)(F)C(F)(F)[P-](F)(F)(F)(C(F)(F)C(F)(F)F)C(F)(F)C(F)(F)F	CCCCn1cc[n+](C)c1	FC(F)(F)C(F)(F)[P-](F)(F)(F)(C(F)(F)C(F)(F)F)C(F)(F)C(F)(F)F
306.24	100	-2.91139	CCCCn1cc[n+](C)c1.FC(F)(F)C(F)(F)[P-](F)(F)(F)(C(F)(F)C(F)(F)F)C(F)(F)C(F)(F)F	CCCCn1cc[n+](C)c1	FC(F)(F)C(F)(F)[P-](F)(F)(F)(C(F)(F)C(F)(F)F)C(F)(F)C(F)(F)F
307.03	100	-2.94694	CCCCn1cc[n+](C)c1.FC(F)(F)C(F)(F)[P-](F)(F)(F)(C(F)(F)C(F)(F)F)C(F)(F)C(F)(F)F	CCCCn1cc[n+](C)c1	FC(F)(F)C(F)(F)[P-](F)(F)(F)(C(F)(F)C(F)(F)F)C(F)(F)C(F)(F)F
307.04	100	-2.92621	CCCCn1cc[n+](C)c1.FC(F)(F)C(F)(F)[P-](F)(F)(F)(C(F)(F)C(F)(F)F)C(F)(F)C(F)(F)F	CCCCn1cc[n+](C)c1	FC(F)(F)C(F)(F)[P-](F)(F)(F)(C(F)(F)C(F)(F)F)C(F)(F)C(F)(F)F
310.24	100	-3.05974	CCCCn1cc[n+](C)c1.FC(F)(F)C(F)(F)[P-](F)(F)(F)(C(F)(F)C(F)(F)F)C(F)(F)C(F)(F)F	CCCCn1cc[n+](C)c1	FC(F)(F)C(F)(F)[P-](F)(F)(F)(C(F)(F)C(F)(F)F)C(F)(F)C(F)(F)F
310.25	100	-3.07413	CCCCn1cc[n+](C)c1.FC(F)(F)C(F)(F)[P-](F)(F)(F)(C(F)(F)C(F)(F)F)C(F)(F)C(F)(F)F	CCCCn1cc[n+](C)c1	FC(F)(F)C(F)(F)[P-](F)(F)(F)(C(F)(F)C(F)(F)F)C(F)(F)C(F)(F)F
314.26	100	-3.2067	CCCCn1cc[n+](C)c1.FC(F)(F)C(F)(F)[P-](F)(F)(F)(C(F)(F)C(F)(F)F)C(F)(F)C(F)(F)F	CCCCn1cc[n+](C)c1	FC(F)(F)C(F)(F)[P-](F)(F)(F)(C(F)(F)C(F)(F)F)C(F)(F)C(F)(F)F
314.27	100	-3.22565	CCCCn1cc[n+](C)c1.FC(F)(F)C(F)(F)[P-](F)(F)(F)(C(F)(F)C(F)(F)F)C(F)(F)C(F)(F)F	CCCCn1cc[n+](C)c1	FC(F)(F)C(F)(F)[P-](F)(F)(F)(C(F)(F)C(F)(F)F)C(F)(F)C(F)(F)F
315.06	100	-3.2571	CCCCn1cc[n+](C)c1.FC(F)(F)C(F)(F)[P-](F)(F)(F)(C(F)(F)C(F)(F)F)C(F)(F)C(F)(F)F	CCCCn1cc[n+](C)c1	FC(F)(F)C(F)(F)[P-](F)(F)(F)(C(F)(F)C(F)(F)F)C(F)(F)C(F)(F)F
315.07	100	-3.23679	CCCCn1cc[n+](C)c1.FC(F)(F)C(F)(F)[P-](F)(F)(F)(C(F)(F)C(F)(F)F)C(F)(F)C(F)(F)F	CCCCn1cc[n+](C)c1	FC(F)(F)C(F)(F)[P-](F)(F)(F)(C(F)(F)C(F)(F)F)C(F)(F)C(F)(F)F
317.47	100	-3.34161	CCCCn1cc[n+](C)c1.FC(F)(F)C(F)(F)[P-](F)(F)(F)(C(F)(F)C(F)(F)F)C(F)(F)C(F)(F)F	CCCCn1cc[n+](C)c1	FC(F)(F)C(F)(F)[P-](F)(F)(F)(C(F)(F)C(F)(F)F)C(F)(F)C(F)(F)F
317.48	100	-3.31594	CCCCn1cc[n+](C)c1.FC(F)(F)C(F)(F)[P-](F)(F)(F)(C(F)(F)C(F)(F)F)C(F)(F)C(F)(F)F	CCCCn1cc[n+](C)c1	FC(F)(F)C(F)(F)[P-](F)(F)(F)(C(F)(F)C(F)(F)F)C(F)(F)C(F)(F)F
319.08	100	-3.3986	CCCCn1cc[n+](C)c1.FC(F)(F)C(F)(F)[P-](F)(F)(F)(C(F)(F)C(F)(F)F)C(F)(F)C(F)(F)F	CCCCn1cc[n+](C)c1	FC(F)(F)C(F)(F)[P-](F)(F)(F)(C(F)(F)C(F)(F)F)C(F)(F)C(F)(F)F
319.09	100	-3.37232	CCCCn1cc[n+](C)c1.FC(F)(F)C(F)(F)[P-](F)(F)(F)(C(F)(F)C(F)(F)F)C(F)(F)C(F)(F)F	CCCCn1cc[n+](C)c1	FC(F)(F)C(F)(F)[P-](F)(F)(F)(C(F)(F)C(F)(F)F)C(F)(F)C(F)(F)F
319.88	100	-3.42713	CCCCn1cc[n+](C)c1.FC(F)(F)C(F)(F)[P-](F)(F)(F)(C(F)(F)C(F)(F)F)C(F)(F)C(F)(F)F	CCCCn1cc[n+](C)c1	FC(F)(F)C(F)(F)[P-](F)(F)(F)(C(F)(F)C(F)(F)F)C(F)(F)C(F)(F)F
319.9	100	-3.40671	CCCCn1cc[n+](C)c1.FC(F)(F)C(F)(F)[P-](F)(F)(F)(C(F)(F)C(F)(F)F)C(F)(F)C(F)(F)F	CCCCn1cc[n+](C)c1	FC(F)(F)C(F)(F)[P-](F)(F)(F)(C(F)(F)C(F)(F)F)C(F)(F)C(F)(F)F
320.68	100	-3.43114	CCCCn1cc[n+](C)c1.FC(F)(F)C(F)(F)[P-](F)(F)(F)(C(F)(F)C(F)(F)F)C(F)(F)C(F)(F)F	CCCCn1cc[n+](C)c1	FC(F)(F)C(F)(F)[P-](F)(F)(F)(C(F)(F)C(F)(F)F)C(F)(F)C(F)(F)F
320.69	100	-3.45302	CCCCn1cc[n+](C)c1.FC(F)(F)C(F)(F)[P-](F)(F)(F)(C(F)(F)C(F)(F)F)C(F)(F)C(F)(F)F	CCCCn1cc[n+](C)c1	FC(F)(F)C(F)(F)[P-](F)(F)(F)(C(F)(F)C(F)(F)F)C(F)(F)C(F)(F)F
321.49	100	-3.47765	CCCCn1cc[n+](C)c1.FC(F)(F)C(F)(F)[P-](F)(F)(F)(C(F)(F)C(F)(F)F)C(F)(F)C(F)(F)F	CCCCn1cc[n+](C)c1	FC(F)(F)C(F)(F)[P-](F)(F)(F)(C(F)(F)C(F)(F)F)C(F)(F)C(F)(F)F
321.5	100	-3.46254	CCCCn1cc[n+](C)c1.FC(F)(F)C(F)(F)[P-](F)(F)(F)(C(F)(F)C(F)(F)F)C(F)(F)C(F)(F)F	CCCCn1cc[n+](C)c1	FC(F)(F)C(F)(F)[P-](F)(F)(F)(C(F)(F)C(F)(F)F)C(F)(F)C(F)(F)F
322.29	100	-3.492	CCCCn1cc[n+](C)c1.FC(F)(F)C(F)(F)[P-](F)(F)(F)(C(F)(F)C(F)(F)F)C(F)(F)C(F)(F)F	CCCCn1cc[n+](C)c1	FC(F)(F)C(F)(F)[P-](F)(F)(F)(C(F)(F)C(F)(F)F)C(F)(F)C(F)(F)F
322.3	100	-3.49167	CCCCn1cc[n+](C)c1.FC(F)(F)C(F)(F)[P-](F)(F)(F)(C(F)(F)C(F)(F)F)C(F)(F)C(F)(F)F	CCCCn1cc[n+](C)c1	FC(F)(F)C(F)(F)[P-](F)(F)(F)(C(F)(F)C(F)(F)F)C(F)(F)C(F)(F)F
323.9	100	-3.55016	CCCCn1cc[n+](C)c1.FC(F)(F)C(F)(F)[P-](F)(F)(F)(C(F)(F)C(F)(F)F)C(F)(F)C(F)(F)F	CCCCn1cc[n+](C)c1	FC(F)(F)C(F)(F)[P-](F)(F)(F)(C(F)(F)C(F)(F)F)C(F)(F)C(F)(F)F
323.92	100	-3.5453	CCCCn1cc[n+](C)c1.FC(F)(F)C(F)(F)[P-](F)(F)(F)(C(F)(F)C(F)(F)F)C(F)(F)C(F)(F)F	CCCCn1cc[n+](C)c1	FC(F)(F)C(F)(F)[P-](F)(F)(F)(C(F)(F)C(F)(F)F)C(F)(F)C(F)(F)F
324.7	100	-3.5777	CCCCn1cc[n+](C)c1.FC(F)(F)C(F)(F)[P-](F)(F)(F)(C(F)(F)C(F)(F)F)C(F)(F)C(F)(F)F	CCCCn1cc[n+](C)c1	FC(F)(F)C(F)(F)[P-](F)(F)(F)(C(F)(F)C(F)(F)F)C(F)(F)C(F)(F)F
324.74	100	-3.5547	CCCCn1cc[n+](C)c1.FC(F)(F)C(F)(F)[P-](F)(F)(F)(C(F)(F)C(F)(F)F)C(F)(F)C(F)(F)F	CCCCn1cc[n+](C)c1	FC(F)(F)C(F)(F)[P-](F)(F)(F)(C(F)(F)C(F)(F)F)C(F)(F)C(F)(F)F
325.51	100	-3.60454	CCCCn1cc[n+](C)c1.FC(F)(F)C(F)(F)[P-](F)(F)(F)(C(F)(F)C(F)(F)F)C(F)(F)C(F)(F)F	CCCCn1cc[n+](C)c1	FC(F)(F)C(F)(F)[P-](F)(F)(F)(C(F)(F)C(F)(F)F)C(F)(F)C(F)(F)F
325.58	100	-3.57056	CCCCn1cc[n+](C)c1.FC(F)(F)C(F)(F)[P-](F)(F)(F)(C(F)(F)C(F)(F)F)C(F)(F)C(F)(F)F	CCCCn1cc[n+](C)c1	FC(F)(F)C(F)(F)[P-](F)(F)(F)(C(F)(F)C(F)(F)F)C(F)(F)C(F)(F)F
326.31	100	-3.62234	CCCCn1cc[n+](C)c1.FC(F)(F)C(F)(F)[P-](F)(F)(F)(C(F)(F)C(F)(F)F)C(F)(F)C(F)(F)F	CCCCn1cc[n+](C)c1	FC(F)(F)C(F)(F)[P-](F)(F)(F)(C(F)(F)C(F)(F)F)C(F)(F)C(F)(F)F
326.41	100	-3.61414	CCCCn1cc[n+](C)c1.FC(F)(F)C(F)(F)[P-](F)(F)(F)(C(F)(F)C(F)(F)F)C(F)(F)C(F)(F)F	CCCCn1cc[n+](C)c1	FC(F)(F)C(F)(F)[P-](F)(F)(F)(C(F)(F)C(F)(F)F)C(F)(F)C(F)(F)F
327.12	100	-3.64544	CCCCn1cc[n+](C)c1.FC(F)(F)C(F)(F)[P-](F)(F)(F)(C(F)(F)C(F)(F)F)C(F)(F)C(F)(F)F	CCCCn1cc[n+](C)c1	FC(F)(F)C(F)(F)[P-](F)(F)(F)(C(F)(F)C(F)(F)F)C(F)(F)C(F)(F)F
327.23	100	-3.65893	CCCCn1cc[n+](C)c1.FC(F)(F)C(F)(F)[P-](F)(F)(F)(C(F)(F)C(F)(F)F)C(F)(F)C(F)(F)F	CCCCn1cc[n+](C)c1	FC(F)(F)C(F)(F)[P-](F)(F)(F)(C(F)(F)C(F)(F)F)C(F)(F)C(F)(F)F
327.92	100	-3.67183	CCCCn1cc[n+](C)c1.FC(F)(F)C(F)(F)[P-](F)(F)(F)(C(F)(F)C(F)(F)F)C(F)(F)C(F)(F)F	CCCCn1cc[n+](C)c1	FC(F)(F)C(F)(F)[P-](F)(F)(F)(C(F)(F)C(F)(F)F)C(F)(F)C(F)(F)F
328.03	100	-3.68688	CCCCn1cc[n+](C)c1.FC(F)(F)C(F)(F)[P-](F)(F)(F)(C(F)(F)C(F)(F)F)C(F)(F)C(F)(F)F	CCCCn1cc[n+](C)c1	FC(F)(F)C(F)(F)[P-](F)(F)(F)(C(F)(F)C(F)(F)F)C(F)(F)C(F)(F)F
328.71	100	-3.69893	CCCCn1cc[n+](C)c1.FC(F)(F)C(F)(F)[P-](F)(F)(F)(C(F)(F)C(F)(F)F)C(F)(F)C(F)(F)F	CCCCn1cc[n+](C)c1	FC(F)(F)C(F)(F)[P-](F)(F)(F)(C(F)(F)C(F)(F)F)C(F)(F)C(F)(F)F
328.83	100	-3.71031	CCCCn1cc[n+](C)c1.FC(F)(F)C(F)(F)[P-](F)(F)(F)(C(F)(F)C(F)(F)F)C(F)(F)C(F)(F)F	CCCCn1cc[n+](C)c1	FC(F)(F)C(F)(F)[P-](F)(F)(F)(C(F)(F)C(F)(F)F)C(F)(F)C(F)(F)F
329.52	100	-3.73891	CCCCn1cc[n+](C)c1.FC(F)(F)C(F)(F)[P-](F)(F)(F)(C(F)(F)C(F)(F)F)C(F)(F)C(F)(F)F	CCCCn1cc[n+](C)c1	FC(F)(F)C(F)(F)[P-](F)(F)(F)(C(F)(F)C(F)(F)F)C(F)(F)C(F)(F)F
329.62	100	-3.7343	CCCCn1cc[n+](C)c1.FC(F)(F)C(F)(F)[P-](F)(F)(F)(C(F)(F)C(F)(F)F)C(F)(F)C(F)(F)F	CCCCn1cc[n+](C)c1	FC(F)(F)C(F)(F)[P-](F)(F)(F)(C(F)(F)C(F)(F)F)C(F)(F)C(F)(F)F
330.32	100	-3.76533	CCCCn1cc[n+](C)c1.FC(F)(F)C(F)(F)[P-](F)(F)(F)(C(F)(F)C(F)(F)F)C(F)(F)C(F)(F)F	CCCCn1cc[n+](C)c1	FC(F)(F)C(F)(F)[P-](F)(F)(F)(C(F)(F)C(F)(F)F)C(F)(F)C(F)(F)F
330.4	100	-3.75802	CCCCn1cc[n+](C)c1.FC(F)(F)C(F)(F)[P-](F)(F)(F)(C(F)(F)C(F)(F)F)C(F)(F)C(F)(F)F	CCCCn1cc[n+](C)c1	FC(F)(F)C(F)(F)[P-](F)(F)(F)(C(F)(F)C(F)(F)F)C(F)(F)C(F)(F)F
331.12	100	-3.78892	CCCCn1cc[n+](C)c1.FC(F)(F)C(F)(F)[P-](F)(F)(F)(C(F)(F)C(F)(F)F)C(F)(F)C(F)(F)F	CCCCn1cc[n+](C)c1	FC(F)(F)C(F)(F)[P-](F)(F)(F)(C(F)(F)C(F)(F)F)C(F)(F)C(F)(F)F
331.19	100	-3.77924	CCCCn1cc[n+](C)c1.FC(F)(F)C(F)(F)[P-](F)(F)(F)(C(F)(F)C(F)(F)F)C(F)(F)C(F)(F)F	CCCCn1cc[n+](C)c1	FC(F)(F)C(F)(F)[P-](F)(F)(F)(C(F)(F)C(F)(F)F)C(F)(F)C(F)(F)F
331.93	100	-3.80766	CCCCn1cc[n+](C)c1.FC(F)(F)C(F)(F)[P-](F)(F)(F)(C(F)(F)C(F)(F)F)C(F)(F)C(F)(F)F	CCCCn1cc[n+](C)c1	FC(F)(F)C(F)(F)[P-](F)(F)(F)(C(F)(F)C(F)(F)F)C(F)(F)C(F)(F)F
331.98	100	-3.79602	CCCCn1cc[n+](C)c1.FC(F)(F)C(F)(F)[P-](F)(F)(F)(C(F)(F)C(F)(F)F)C(F)(F)C(F)(F)F	CCCCn1cc[n+](C)c1	FC(F)(F)C(F)(F)[P-](F)(F)(F)(C(F)(F)C(F)(F)F)C(F)(F)C(F)(F)F
332.73	100	-3.82768	CCCCn1cc[n+](C)c1.FC(F)(F)C(F)(F)[P-](F)(F)(F)(C(F)(F)C(F)(F)F)C(F)(F)C(F)(F)F	CCCCn1cc[n+](C)c1	FC(F)(F)C(F)(F)[P-](F)(F)(F)(C(F)(F)C(F)(F)F)C(F)(F)C(F)(F)F
332.77	100	-3.81173	CCCCn1cc[n+](C)c1.FC(F)(F)C(F)(F)[P-](F)(F)(F)(C(F)(F)C(F)(F)F)C(F)(F)C(F)(F)F	CCCCn1cc[n+](C)c1	FC(F)(F)C(F)(F)[P-](F)(F)(F)(C(F)(F)C(F)(F)F)C(F)(F)C(F)(F)F
333.54	100	-3.85517	CCCCn1cc[n+](C)c1.FC(F)(F)C(F)(F)[P-](F)(F)(F)(C(F)(F)C(F)(F)F)C(F)(F)C(F)(F)F	CCCCn1cc[n+](C)c1	FC(F)(F)C(F)(F)[P-](F)(F)(F)(C(F)(F)C(F)(F)F)C(F)(F)C(F)(F)F
333.57	100	-3.85046	CCCCn1cc[n+](C)c1.FC(F)(F)C(F)(F)[P-](F)(F)(F)(C(F)(F)C(F)(F)F)C(F)(F)C(F)(F)F	CCCCn1cc[n+](C)c1	FC(F)(F)C(F)(F)[P-](F)(F)(F)(C(F)(F)C(F)(F)F)C(F)(F)C(F)(F)F
334.34	100	-3.88149	CCCCn1cc[n+](C)c1.FC(F)(F)C(F)(F)[P-](F)(F)(F)(C(F)(F)C(F)(F)F)C(F)(F)C(F)(F)F	CCCCn1cc[n+](C)c1	FC(F)(F)C(F)(F)[P-](F)(F)(F)(C(F)(F)C(F)(F)F)C(F)(F)C(F)(F)F
334.38	100	-3.87714	CCCCn1cc[n+](C)c1.FC(F)(F)C(F)(F)[P-](F)(F)(F)(C(F)(F)C(F)(F)F)C(F)(F)C(F)(F)F	CCCCn1cc[n+](C)c1	FC(F)(F)C(F)(F)[P-](F)(F)(F)(C(F)(F)C(F)(F)F)C(F)(F)C(F)(F)F
335.14	100	-3.90455	CCCCn1cc[n+](C)c1.FC(F)(F)C(F)(F)[P-](F)(F)(F)(C(F)(F)C(F)(F)F)C(F)(F)C(F)(F)F	CCCCn1cc[n+](C)c1	FC(F)(F)C(F)(F)[P-](F)(F)(F)(C(F)(F)C(F)(F)F)C(F)(F)C(F)(F)F
335.18	100	-3.89369	CCCCn1cc[n+](C)c1.FC(F)(F)C(F)(F)[P-](F)(F)(F)(C(F)(F)C(F)(F)F)C(F)(F)C(F)(F)F	CCCCn1cc[n+](C)c1	FC(F)(F)C(F)(F)[P-](F)(F)(F)(C(F)(F)C(F)(F)F)C(F)(F)C(F)(F)F
335.95	100	-3.9307	CCCCn1cc[n+](C)c1.FC(F)(F)C(F)(F)[P-](F)(F)(F)(C(F)(F)C(F)(F)F)C(F)(F)C(F)(F)F	CCCCn1cc[n+](C)c1	FC(F)(F)C(F)(F)[P-](F)(F)(F)(C(F)(F)C(F)(F)F)C(F)(F)C(F)(F)F
335.98	100	-3.91854	CCCCn1cc[n+](C)c1.FC(F)(F)C(F)(F)[P-](F)(F)(F)(C(F)(F)C(F)(F)F)C(F)(F)C(F)(F)F	CCCCn1cc[n+](C)c1	FC(F)(F)C(F)(F)[P-](F)(F)(F)(C(F)(F)C(F)(F)F)C(F)(F)C(F)(F)F
336.75	100	-3.94094	CCCCn1cc[n+](C)c1.FC(F)(F)C(F)(F)[P-](F)(F)(F)(C(F)(F)C(F)(F)F)C(F)(F)C(F)(F)F	CCCCn1cc[n+](C)c1	FC(F)(F)C(F)(F)[P-](F)(F)(F)(C(F)(F)C(F)(F)F)C(F)(F)C(F)(F)F
336.77	100	-3.94197	CCCCn1cc[n+](C)c1.FC(F)(F)C(F)(F)[P-](F)(F)(F)(C(F)(F)C(F)(F)F)C(F)(F)C(F)(F)F	CCCCn1cc[n+](C)c1	FC(F)(F)C(F)(F)[P-](F)(F)(F)(C(F)(F)C(F)(F)F)C(F)(F)C(F)(F)F
337.55	100	-3.96332	CCCCn1cc[n+](C)c1.FC(F)(F)C(F)(F)[P-](F)(F)(F)(C(F)(F)C(F)(F)F)C(F)(F)C(F)(F)F	CCCCn1cc[n+](C)c1	FC(F)(F)C(F)(F)[P-](F)(F)(F)(C(F)(F)C(F)(F)F)C(F)(F)C(F)(F)F
337.57	100	-3.95859	CCCCn1cc[n+](C)c1.FC(F)(F)C(F)(F)[P-](F)(F)(F)(C(F)(F)C(F)(F)F)C(F)(F)C(F)(F)F	CCCCn1cc[n+](C)c1	FC(F)(F)C(F)(F)[P-](F)(F)(F)(C(F)(F)C(F)(F)F)C(F)(F)C(F)(F)F
338.36	100	-3.99053	CCCCn1cc[n+](C)c1.FC(F)(F)C(F)(F)[P-](F)(F)(F)(C(F)(F)C(F)(F)F)C(F)(F)C(F)(F)F	CCCCn1cc[n+](C)c1	FC(F)(F)C(F)(F)[P-](F)(F)(F)(C(F)(F)C(F)(F)F)C(F)(F)C(F)(F)F
338.37	100	-3.9787	CCCCn1cc[n+](C)c1.FC(F)(F)C(F)(F)[P-](F)(F)(F)(C(F)(F)C(F)(F)F)C(F)(F)C(F)(F)F	CCCCn1cc[n+](C)c1	FC(F)(F)C(F)(F)[P-](F)(F)(F)(C(F)(F)C(F)(F)F)C(F)(F)C(F)(F)F
339.16	100	-4.02295	CCCCn1cc[n+](C)c1.FC(F)(F)C(F)(F)[P-](F)(F)(F)(C(F)(F)C(F)(F)F)C(F)(F)C(F)(F)F	CCCCn1cc[n+](C)c1	FC(F)(F)C(F)(F)[P-](F)(F)(F)(C(F)(F)C(F)(F)F)C(F)(F)C(F)(F)F
339.17	100	-3.97763	CCCCn1cc[n+](C)c1.FC(F)(F)C(F)(F)[P-](F)(F)(F)(C(F)(F)C(F)(F)F)C(F)(F)C(F)(F)F	CCCCn1cc[n+](C)c1	FC(F)(F)C(F)(F)[P-](F)(F)(F)(C(F)(F)C(F)(F)F)C(F)(F)C(F)(F)F
339.96	100	-4.03872	CCCCn1cc[n+](C)c1.FC(F)(F)C(F)(F)[P-](F)(F)(F)(C(F)(F)C(F)(F)F)C(F)(F)C(F)(F)F	CCCCn1cc[n+](C)c1	FC(F)(F)C(F)(F)[P-](F)(F)(F)(C(F)(F)C(F)(F)F)C(F)(F)C(F)(F)F
339.98	100	-4.01074	CCCCn1cc[n+](C)c1.FC(F)(F)C(F)(F)[P-](F)(F)(F)(C(F)(F)C(F)(F)F)C(F)(F)C(F)(F)F	CCCCn1cc[n+](C)c1	FC(F)(F)C(F)(F)[P-](F)(F)(F)(C(F)(F)C(F)(F)F)C(F)(F)C(F)(F)F
340.77	100	-4.04613	CCCCn1cc[n+](C)c1.FC(F)(F)C(F)(F)[P-](F)(F)(F)(C(F)(F)C(F)(F)F)C(F)(F)C(F)(F)F	CCCCn1cc[n+](C)c1	FC(F)(F)C(F)(F)[P-](F)(F)(F)(C(F)(F)C(F)(F)F)C(F)(F)C(F)(F)F
340.78	100	-4.04213	CCCCn1cc[n+](C)c1.FC(F)(F)C(F)(F)[P-](F)(F)(F)(C(F)(F)C(F)(F)F)C(F)(F)C(F)(F)F	CCCCn1cc[n+](C)c1	FC(F)(F)C(F)(F)[P-](F)(F)(F)(C(F)(F)C(F)(F)F)C(F)(F)C(F)(F)F
342.38	100	-4.08876	CCCCn1cc[n+](C)c1.FC(F)(F)C(F)(F)[P-](F)(F)(F)(C(F)(F)C(F)(F)F)C(F)(F)C(F)(F)F	CCCCn1cc[n+](C)c1	FC(F)(F)C(F)(F)[P-](F)(F)(F)(C(F)(F)C(F)(F)F)C(F)(F)C(F)(F)F
342.4	100	-4.09055	CCCCn1cc[n+](C)c1.FC(F)(F)C(F)(F)[P-](F)(F)(F)(C(F)(F)C(F)(F)F)C(F)(F)C(F)(F)F	CCCCn1cc[n+](C)c1	FC(F)(F)C(F)(F)[P-](F)(F)(F)(C(F)(F)C(F)(F)F)C(F)(F)C(F)(F)F
343.18	100	-4.09655	CCCCn1cc[n+](C)c1.FC(F)(F)C(F)(F)[P-](F)(F)(F)(C(F)(F)C(F)(F)F)C(F)(F)C(F)(F)F	CCCCn1cc[n+](C)c1	FC(F)(F)C(F)(F)[P-](F)(F)(F)(C(F)(F)C(F)(F)F)C(F)(F)C(F)(F)F
343.23	100	-4.11475	CCCCn1cc[n+](C)c1.FC(F)(F)C(F)(F)[P-](F)(F)(F)(C(F)(F)C(F)(F)F)C(F)(F)C(F)(F)F	CCCCn1cc[n+](C)c1	FC(F)(F)C(F)(F)[P-](F)(F)(F)(C(F)(F)C(F)(F)F)C(F)(F)C(F)(F)F
343.99	100	-4.12398	CCCCn1cc[n+](C)c1.FC(F)(F)C(F)(F)[P-](F)(F)(F)(C(F)(F)C(F)(F)F)C(F)(F)C(F)(F)F	CCCCn1cc[n+](C)c1	FC(F)(F)C(F)(F)[P-](F)(F)(F)(C(F)(F)C(F)(F)F)C(F)(F)C(F)(F)F
344.05	100	-4.1383	CCCCn1cc[n+](C)c1.FC(F)(F)C(F)(F)[P-](F)(F)(F)(C(F)(F)C(F)(F)F)C(F)(F)C(F)(F)F	CCCCn1cc[n+](C)c1	FC(F)(F)C(F)(F)[P-](F)(F)(F)(C(F)(F)C(F)(F)F)C(F)(F)C(F)(F)F
344.79	100	-4.14711	CCCCn1cc[n+](C)c1.FC(F)(F)C(F)(F)[P-](F)(F)(F)(C(F)(F)C(F)(F)F)C(F)(F)C(F)(F)F	CCCCn1cc[n+](C)c1	FC(F)(F)C(F)(F)[P-](F)(F)(F)(C(F)(F)C(F)(F)F)C(F)(F)C(F)(F)F
344.88	100	-4.15091	CCCCn1cc[n+](C)c1.FC(F)(F)C(F)(F)[P-](F)(F)(F)(C(F)(F)C(F)(F)F)C(F)(F)C(F)(F)F	CCCCn1cc[n+](C)c1	FC(F)(F)C(F)(F)[P-](F)(F)(F)(C(F)(F)C(F)(F)F)C(F)(F)C(F)(F)F
345.58	100	-4.17404	CCCCn1cc[n+](C)c1.FC(F)(F)C(F)(F)[P-](F)(F)(F)(C(F)(F)C(F)(F)F)C(F)(F)C(F)(F)F	CCCCn1cc[n+](C)c1	FC(F)(F)C(F)(F)[P-](F)(F)(F)(C(F)(F)C(F)(F)F)C(F)(F)C(F)(F)F
345.7	100	-4.16048	CCCCn1cc[n+](C)c1.FC(F)(F)C(F)(F)[P-](F)(F)(F)(C(F)(F)C(F)(F)F)C(F)(F)C(F)(F)F	CCCCn1cc[n+](C)c1	FC(F)(F)C(F)(F)[P-](F)(F)(F)(C(F)(F)C(F)(F)F)C(F)(F)C(F)(F)F
346.39	100	-4.18056	CCCCn1cc[n+](C)c1.FC(F)(F)C(F)(F)[P-](F)(F)(F)(C(F)(F)C(F)(F)F)C(F)(F)C(F)(F)F	CCCCn1cc[n+](C)c1	FC(F)(F)C(F)(F)[P-](F)(F)(F)(C(F)(F)C(F)(F)F)C(F)(F)C(F)(F)F
346.52	100	-4.1924	CCCCn1cc[n+](C)c1.FC(F)(F)C(F)(F)[P-](F)(F)(F)(C(F)(F)C(F)(F)F)C(F)(F)C(F)(F)F	CCCCn1cc[n+](C)c1	FC(F)(F)C(F)(F)[P-](F)(F)(F)(C(F)(F)C(F)(F)F)C(F)(F)C(F)(F)F
347.2	100	-4.21855	CCCCn1cc[n+](C)c1.FC(F)(F)C(F)(F)[P-](F)(F)(F)(C(F)(F)C(F)(F)F)C(F)(F)C(F)(F)F	CCCCn1cc[n+](C)c1	FC(F)(F)C(F)(F)[P-](F)(F)(F)(C(F)(F)C(F)(F)F)C(F)(F)C(F)(F)F
347.33	100	-4.21651	CCCCn1cc[n+](C)c1.FC(F)(F)C(F)(F)[P-](F)(F)(F)(C(F)(F)C(F)(F)F)C(F)(F)C(F)(F)F	CCCCn1cc[n+](C)c1	FC(F)(F)C(F)(F)[P-](F)(F)(F)(C(F)(F)C(F)(F)F)C(F)(F)C(F)(F)F
348	100	-4.2138	CCCCn1cc[n+](C)c1.FC(F)(F)C(F)(F)[P-](F)(F)(F)(C(F)(F)C(F)(F)F)C(F)(F)C(F)(F)F	CCCCn1cc[n+](C)c1	FC(F)(F)C(F)(F)[P-](F)(F)(F)(C(F)(F)C(F)(F)F)C(F)(F)C(F)(F)F
348.14	100	-4.23914	CCCCn1cc[n+](C)c1.FC(F)(F)C(F)(F)[P-](F)(F)(F)(C(F)(F)C(F)(F)F)C(F)(F)C(F)(F)F	CCCCn1cc[n+](C)c1	FC(F)(F)C(F)(F)[P-](F)(F)(F)(C(F)(F)C(F)(F)F)C(F)(F)C(F)(F)F
348.8	100	-4.25451	CCCCn1cc[n+](C)c1.FC(F)(F)C(F)(F)[P-](F)(F)(F)(C(F)(F)C(F)(F)F)C(F)(F)C(F)(F)F	CCCCn1cc[n+](C)c1	FC(F)(F)C(F)(F)[P-](F)(F)(F)(C(F)(F)C(F)(F)F)C(F)(F)C(F)(F)F
348.94	100	-4.2454	CCCCn1cc[n+](C)c1.FC(F)(F)C(F)(F)[P-](F)(F)(F)(C(F)(F)C(F)(F)F)C(F)(F)C(F)(F)F	CCCCn1cc[n+](C)c1	FC(F)(F)C(F)(F)[P-](F)(F)(F)(C(F)(F)C(F)(F)F)C(F)(F)C(F)(F)F
349.6	100	-4.2475	CCCCn1cc[n+](C)c1.FC(F)(F)C(F)(F)[P-](F)(F)(F)(C(F)(F)C(F)(F)F)C(F)(F)C(F)(F)F	CCCCn1cc[n+](C)c1	FC(F)(F)C(F)(F)[P-](F)(F)(F)(C(F)(F)C(F)(F)F)C(F)(F)C(F)(F)F
349.73	100	-4.25592	CCCCn1cc[n+](C)c1.FC(F)(F)C(F)(F)[P-](F)(F)(F)(C(F)(F)C(F)(F)F)C(F)(F)C(F)(F)F	CCCCn1cc[n+](C)c1	FC(F)(F)C(F)(F)[P-](F)(F)(F)(C(F)(F)C(F)(F)F)C(F)(F)C(F)(F)F
350.4	100	-4.25875	CCCCn1cc[n+](C)c1.FC(F)(F)C(F)(F)[P-](F)(F)(F)(C(F)(F)C(F)(F)F)C(F)(F)C(F)(F)F	CCCCn1cc[n+](C)c1	FC(F)(F)C(F)(F)[P-](F)(F)(F)(C(F)(F)C(F)(F)F)C(F)(F)C(F)(F)F
350.5	100	-4.28817	CCCCn1cc[n+](C)c1.FC(F)(F)C(F)(F)[P-](F)(F)(F)(C(F)(F)C(F)(F)F)C(F)(F)C(F)(F)F	CCCCn1cc[n+](C)c1	FC(F)(F)C(F)(F)[P-](F)(F)(F)(C(F)(F)C(F)(F)F)C(F)(F)C(F)(F)F
351.2	100	-4.27659	CCCCn1cc[n+](C)c1.FC(F)(F)C(F)(F)[P-](F)(F)(F)(C(F)(F)C(F)(F)F)C(F)(F)C(F)(F)F	CCCCn1cc[n+](C)c1	FC(F)(F)C(F)(F)[P-](F)(F)(F)(C(F)(F)C(F)(F)F)C(F)(F)C(F)(F)F
351.28	100	-4.31026	CCCCn1cc[n+](C)c1.FC(F)(F)C(F)(F)[P-](F)(F)(F)(C(F)(F)C(F)(F)F)C(F)(F)C(F)(F)F	CCCCn1cc[n+](C)c1	FC(F)(F)C(F)(F)[P-](F)(F)(F)(C(F)(F)C(F)(F)F)C(F)(F)C(F)(F)F
352.01	100	-4.31026	CCCCn1cc[n+](C)c1.FC(F)(F)C(F)(F)[P-](F)(F)(F)(C(F)(F)C(F)(F)F)C(F)(F)C(F)(F)F	CCCCn1cc[n+](C)c1	FC(F)(F)C(F)(F)[P-](F)(F)(F)(C(F)(F)C(F)(F)F)C(F)(F)C(F)(F)F
352.07	100	-4.3283	CCCCn1cc[n+](C)c1.FC(F)(F)C(F)(F)[P-](F)(F)(F)(C(F)(F)C(F)(F)F)C(F)(F)C(F)(F)F	CCCCn1cc[n+](C)c1	FC(F)(F)C(F)(F)[P-](F)(F)(F)(C(F)(F)C(F)(F)F)C(F)(F)C(F)(F)F
352.81	100	-4.32451	CCCCn1cc[n+](C)c1.FC(F)(F)C(F)(F)[P-](F)(F)(F)(C(F)(F)C(F)(F)F)C(F)(F)C(F)(F)F	CCCCn1cc[n+](C)c1	FC(F)(F)C(F)(F)[P-](F)(F)(F)(C(F)(F)C(F)(F)F)C(F)(F)C(F)(F)F
352.86	100	-4.32981	CCCCn1cc[n+](C)c1.FC(F)(F)C(F)(F)[P-](F)(F)(F)(C(F)(F)C(F)(F)F)C(F)(F)C(F)(F)F	CCCCn1cc[n+](C)c1	FC(F)(F)C(F)(F)[P-](F)(F)(F)(C(F)(F)C(F)(F)F)C(F)(F)C(F)(F)F
353.61	100	-4.32981	CCCCn1cc[n+](C)c1.FC(F)(F)C(F)(F)[P-](F)(F)(F)(C(F)(F)C(F)(F)F)C(F)(F)C(F)(F)F	CCCCn1cc[n+](C)c1	FC(F)(F)C(F)(F)[P-](F)(F)(F)(C(F)(F)C(F)(F)F)C(F)(F)C(F)(F)F
353.65	100	-4.3215	CCCCn1cc[n+](C)c1.FC(F)(F)C(F)(F)[P-](F)(F)(F)(C(F)(F)C(F)(F)F)C(F)(F)C(F)(F)F	CCCCn1cc[n+](C)c1	FC(F)(F)C(F)(F)[P-](F)(F)(F)(C(F)(F)C(F)(F)F)C(F)(F)C(F)(F)F
354.41	100	-4.3701	CCCCn1cc[n+](C)c1.FC(F)(F)C(F)(F)[P-](F)(F)(F)(C(F)(F)C(F)(F)F)C(F)(F)C(F)(F)F	CCCCn1cc[n+](C)c1	FC(F)(F)C(F)(F)[P-](F)(F)(F)(C(F)(F)C(F)(F)F)C(F)(F)C(F)(F)F
354.45	100	-4.35987	CCCCn1cc[n+](C)c1.FC(F)(F)C(F)(F)[P-](F)(F)(F)(C(F)(F)C(F)(F)F)C(F)(F)C(F)(F)F	CCCCn1cc[n+](C)c1	FC(F)(F)C(F)(F)[P-](F)(F)(F)(C(F)(F)C(F)(F)F)C(F)(F)C(F)(F)F
355.22	100	-4.3941	CCCCn1cc[n+](C)c1.FC(F)(F)C(F)(F)[P-](F)(F)(F)(C(F)(F)C(F)(F)F)C(F)(F)C(F)(F)F	CCCCn1cc[n+](C)c1	FC(F)(F)C(F)(F)[P-](F)(F)(F)(C(F)(F)C(F)(F)F)C(F)(F)C(F)(F)F
355.24	100	-4.3701	CCCCn1cc[n+](C)c1.FC(F)(F)C(F)(F)[P-](F)(F)(F)(C(F)(F)C(F)(F)F)C(F)(F)C(F)(F)F	CCCCn1cc[n+](C)c1	FC(F)(F)C(F)(F)[P-](F)(F)(F)(C(F)(F)C(F)(F)F)C(F)(F)C(F)(F)F
356.02	100	-4.42118	CCCCn1cc[n+](C)c1.FC(F)(F)C(F)(F)[P-](F)(F)(F)(C(F)(F)C(F)(F)F)C(F)(F)C(F)(F)F	CCCCn1cc[n+](C)c1	FC(F)(F)C(F)(F)[P-](F)(F)(F)(C(F)(F)C(F)(F)F)C(F)(F)C(F)(F)F
356.03	100	-4.41455	CCCCn1cc[n+](C)c1.FC(F)(F)C(F)(F)[P-](F)(F)(F)(C(F)(F)C(F)(F)F)C(F)(F)C(F)(F)F	CCCCn1cc[n+](C)c1	FC(F)(F)C(F)(F)[P-](F)(F)(F)(C(F)(F)C(F)(F)F)C(F)(F)C(F)(F)F
356.82	100	-4.4162	CCCCn1cc[n+](C)c1.FC(F)(F)C(F)(F)[P-](F)(F)(F)(C(F)(F)C(F)(F)F)C(F)(F)C(F)(F)F	CCCCn1cc[n+](C)c1	FC(F)(F)C(F)(F)[P-](F)(F)(F)(C(F)(F)C(F)(F)F)C(F)(F)C(F)(F)F
356.84	100	-4.43374	CCCCn1cc[n+](C)c1.FC(F)(F)C(F)(F)[P-](F)(F)(F)(C(F)(F)C(F)(F)F)C(F)(F)C(F)(F)F	CCCCn1cc[n+](C)c1	FC(F)(F)C(F)(F)[P-](F)(F)(F)(C(F)(F)C(F)(F)F)C(F)(F)C(F)(F)F
357.63	100	-4.43206	CCCCn1cc[n+](C)c1.FC(F)(F)C(F)(F)[P-](F)(F)(F)(C(F)(F)C(F)(F)F)C(F)(F)C(F)(F)F	CCCCn1cc[n+](C)c1	FC(F)(F)C(F)(F)[P-](F)(F)(F)(C(F)(F)C(F)(F)F)C(F)(F)C(F)(F)F
357.64	100	-4.4439	CCCCn1cc[n+](C)c1.FC(F)(F)C(F)(F)[P-](F)(F)(F)(C(F)(F)C(F)(F)F)C(F)(F)C(F)(F)F	CCCCn1cc[n+](C)c1	FC(F)(F)C(F)(F)[P-](F)(F)(F)(C(F)(F)C(F)(F)F)C(F)(F)C(F)(F)F
358.43	100	-4.45073	CCCCn1cc[n+](C)c1.FC(F)(F)C(F)(F)[P-](F)(F)(F)(C(F)(F)C(F)(F)F)C(F)(F)C(F)(F)F	CCCCn1cc[n+](C)c1	FC(F)(F)C(F)(F)[P-](F)(F)(F)(C(F)(F)C(F)(F)F)C(F)(F)C(F)(F)F
358.44	100	-4.45159	CCCCn1cc[n+](C)c1.FC(F)(F)C(F)(F)[P-](F)(F)(F)(C(F)(F)C(F)(F)F)C(F)(F)C(F)(F)F	CCCCn1cc[n+](C)c1	FC(F)(F)C(F)(F)[P-](F)(F)(F)(C(F)(F)C(F)(F)F)C(F)(F)C(F)(F)F
360.84	100	-4.51168	CCCCn1cc[n+](C)c1.FC(F)(F)C(F)(F)[P-](F)(F)(F)(C(F)(F)C(F)(F)F)C(F)(F)C(F)(F)F	CCCCn1cc[n+](C)c1	FC(F)(F)C(F)(F)[P-](F)(F)(F)(C(F)(F)C(F)(F)F)C(F)(F)C(F)(F)F
360.85	100	-4.51624	CCCCn1cc[n+](C)c1.FC(F)(F)C(F)(F)[P-](F)(F)(F)(C(F)(F)C(F)(F)F)C(F)(F)C(F)(F)F	CCCCn1cc[n+](C)c1	FC(F)(F)C(F)(F)[P-](F)(F)(F)(C(F)(F)C(F)(F)F)C(F)(F)C(F)(F)F
362.45	100	-4.55068	CCCCn1cc[n+](C)c1.FC(F)(F)C(F)(F)[P-](F)(F)(F)(C(F)(F)C(F)(F)F)C(F)(F)C(F)(F)F	CCCCn1cc[n+](C)c1	FC(F)(F)C(F)(F)[P-](F)(F)(F)(C(F)(F)C(F)(F)F)C(F)(F)C(F)(F)F
362.46	100	-4.53099	CCCCn1cc[n+](C)c1.FC(F)(F)C(F)(F)[P-](F)(F)(F)(C(F)(F)C(F)(F)F)C(F)(F)C(F)(F)F	CCCCn1cc[n+](C)c1	FC(F)(F)C(F)(F)[P-](F)(F)(F)(C(F)(F)C(F)(F)F)C(F)(F)C(F)(F)F
364.86	100	-4.59324	CCCCn1cc[n+](C)c1.FC(F)(F)C(F)(F)[P-](F)(F)(F)(C(F)(F)C(F)(F)F)C(F)(F)C(F)(F)F	CCCCn1cc[n+](C)c1	FC(F)(F)C(F)(F)[P-](F)(F)(F)(C(F)(F)C(F)(F)F)C(F)(F)C(F)(F)F
369.68	100	-4.68205	CCCCn1cc[n+](C)c1.FC(F)(F)C(F)(F)[P-](F)(F)(F)(C(F)(F)C(F)(F)F)C(F)(F)C(F)(F)F	CCCCn1cc[n+](C)c1	FC(F)(F)C(F)(F)[P-](F)(F)(F)(C(F)(F)C(F)(F)F)C(F)(F)C(F)(F)F
369.69	100	-4.67024	CCCCn1cc[n+](C)c1.FC(F)(F)C(F)(F)[P-](F)(F)(F)(C(F)(F)C(F)(F)F)C(F)(F)C(F)(F)F	CCCCn1cc[n+](C)c1	FC(F)(F)C(F)(F)[P-](F)(F)(F)(C(F)(F)C(F)(F)F)C(F)(F)C(F)(F)F
370.48	100	-4.68964	CCCCn1cc[n+](C)c1.FC(F)(F)C(F)(F)[P-](F)(F)(F)(C(F)(F)C(F)(F)F)C(F)(F)C(F)(F)F	CCCCn1cc[n+](C)c1	FC(F)(F)C(F)(F)[P-](F)(F)(F)(C(F)(F)C(F)(F)F)C(F)(F)C(F)(F)F
370.49	100	-4.6853	CCCCn1cc[n+](C)c1.FC(F)(F)C(F)(F)[P-](F)(F)(F)(C(F)(F)C(F)(F)F)C(F)(F)C(F)(F)F	CCCCn1cc[n+](C)c1	FC(F)(F)C(F)(F)[P-](F)(F)(F)(C(F)(F)C(F)(F)F)C(F)(F)C(F)(F)F
372.08	100	-4.73414	CCCCn1cc[n+](C)c1.FC(F)(F)C(F)(F)[P-](F)(F)(F)(C(F)(F)C(F)(F)F)C(F)(F)C(F)(F)F	CCCCn1cc[n+](C)c1	FC(F)(F)C(F)(F)[P-](F)(F)(F)(C(F)(F)C(F)(F)F)C(F)(F)C(F)(F)F
372.09	100	-4.74099	CCCCn1cc[n+](C)c1.FC(F)(F)C(F)(F)[P-](F)(F)(F)(C(F)(F)C(F)(F)F)C(F)(F)C(F)(F)F	CCCCn1cc[n+](C)c1	FC(F)(F)C(F)(F)[P-](F)(F)(F)(C(F)(F)C(F)(F)F)C(F)(F)C(F)(F)F
372.88	100	-4.73642	CCCCn1cc[n+](C)c1.FC(F)(F)C(F)(F)[P-](F)(F)(F)(C(F)(F)C(F)(F)F)C(F)(F)C(F)(F)F	CCCCn1cc[n+](C)c1	FC(F)(F)C(F)(F)[P-](F)(F)(F)(C(F)(F)C(F)(F)F)C(F)(F)C(F)(F)F
372.89	100	-4.75367	CCCCn1cc[n+](C)c1.FC(F)(F)C(F)(F)[P-](F)(F)(F)(C(F)(F)C(F)(F)F)C(F)(F)C(F)(F)F	CCCCn1cc[n+](C)c1	FC(F)(F)C(F)(F)[P-](F)(F)(F)(C(F)(F)C(F)(F)F)C(F)(F)C(F)(F)F
373.68	100	-4.74214	CCCCn1cc[n+](C)c1.FC(F)(F)C(F)(F)[P-](F)(F)(F)(C(F)(F)C(F)(F)F)C(F)(F)C(F)(F)F	CCCCn1cc[n+](C)c1	FC(F)(F)C(F)(F)[P-](F)(F)(F)(C(F)(F)C(F)(F)F)C(F)(F)C(F)(F)F
373.69	100	-4.76299	CCCCn1cc[n+](C)c1.FC(F)(F)C(F)(F)[P-](F)(F)(F)(C(F)(F)C(F)(F)F)C(F)(F)C(F)(F)F	CCCCn1cc[n+](C)c1	FC(F)(F)C(F)(F)[P-](F)(F)(F)(C(F)(F)C(F)(F)F)C(F)(F)C(F)(F)F
374.49	100	-4.76066	CCCCn1cc[n+](C)c1.FC(F)(F)C(F)(F)[P-](F)(F)(F)(C(F)(F)C(F)(F)F)C(F)(F)C(F)(F)F	CCCCn1cc[n+](C)c1	FC(F)(F)C(F)(F)[P-](F)(F)(F)(C(F)(F)C(F)(F)F)C(F)(F)C(F)(F)F
374.5	100	-4.75949	CCCCn1cc[n+](C)c1.FC(F)(F)C(F)(F)[P-](F)(F)(F)(C(F)(F)C(F)(F)F)C(F)(F)C(F)(F)F	CCCCn1cc[n+](C)c1	FC(F)(F)C(F)(F)[P-](F)(F)(F)(C(F)(F)C(F)(F)F)C(F)(F)C(F)(F)F
375.28	100	-4.7843	CCCCn1cc[n+](C)c1.FC(F)(F)C(F)(F)[P-](F)(F)(F)(C(F)(F)C(F)(F)F)C(F)(F)C(F)(F)F	CCCCn1cc[n+](C)c1	FC(F)(F)C(F)(F)[P-](F)(F)(F)(C(F)(F)C(F)(F)F)C(F)(F)C(F)(F)F
375.3	100	-4.78909	CCCCn1cc[n+](C)c1.FC(F)(F)C(F)(F)[P-](F)(F)(F)(C(F)(F)C(F)(F)F)C(F)(F)C(F)(F)F	CCCCn1cc[n+](C)c1	FC(F)(F)C(F)(F)[P-](F)(F)(F)(C(F)(F)C(F)(F)F)C(F)(F)C(F)(F)F
377.7	100	-4.81343	CCCCn1cc[n+](C)c1.FC(F)(F)C(F)(F)[P-](F)(F)(F)(C(F)(F)C(F)(F)F)C(F)(F)C(F)(F)F	CCCCn1cc[n+](C)c1	FC(F)(F)C(F)(F)[P-](F)(F)(F)(C(F)(F)C(F)(F)F)C(F)(F)C(F)(F)F
377.71	100	-4.84216	CCCCn1cc[n+](C)c1.FC(F)(F)C(F)(F)[P-](F)(F)(F)(C(F)(F)C(F)(F)F)C(F)(F)C(F)(F)F	CCCCn1cc[n+](C)c1	FC(F)(F)C(F)(F)[P-](F)(F)(F)(C(F)(F)C(F)(F)F)C(F)(F)C(F)(F)F
380.91	100	-4.87436	CCCCn1cc[n+](C)c1.FC(F)(F)C(F)(F)[P-](F)(F)(F)(C(F)(F)C(F)(F)F)C(F)(F)C(F)(F)F	CCCCn1cc[n+](C)c1	FC(F)(F)C(F)(F)[P-](F)(F)(F)(C(F)(F)C(F)(F)F)C(F)(F)C(F)(F)F
380.92	100	-4.90358	CCCCn1cc[n+](C)c1.FC(F)(F)C(F)(F)[P-](F)(F)(F)(C(F)(F)C(F)(F)F)C(F)(F)C(F)(F)F	CCCCn1cc[n+](C)c1	FC(F)(F)C(F)(F)[P-](F)(F)(F)(C(F)(F)C(F)(F)F)C(F)(F)C(F)(F)F
386.54	100	-4.97768	CCCCn1cc[n+](C)c1.FC(F)(F)C(F)(F)[P-](F)(F)(F)(C(F)(F)C(F)(F)F)C(F)(F)C(F)(F)F	CCCCn1cc[n+](C)c1	FC(F)(F)C(F)(F)[P-](F)(F)(F)(C(F)(F)C(F)(F)F)C(F)(F)C(F)(F)F
386.55	100	-4.97479	CCCCn1cc[n+](C)c1.FC(F)(F)C(F)(F)[P-](F)(F)(F)(C(F)(F)C(F)(F)F)C(F)(F)C(F)(F)F	CCCCn1cc[n+](C)c1	FC(F)(F)C(F)(F)[P-](F)(F)(F)(C(F)(F)C(F)(F)F)C(F)(F)C(F)(F)F
396.97	100	-5.12773	CCCCn1cc[n+](C)c1.FC(F)(F)C(F)(F)[P-](F)(F)(F)(C(F)(F)C(F)(F)F)C(F)(F)C(F)(F)F	CCCCn1cc[n+](C)c1	FC(F)(F)C(F)(F)[P-](F)(F)(F)(C(F)(F)C(F)(F)F)C(F)(F)C(F)(F)F
396.98	100	-5.12268	CCCCn1cc[n+](C)c1.FC(F)(F)C(F)(F)[P-](F)(F)(F)(C(F)(F)C(F)(F)F)C(F)(F)C(F)(F)F	CCCCn1cc[n+](C)c1	FC(F)(F)C(F)(F)[P-](F)(F)(F)(C(F)(F)C(F)(F)F)C(F)(F)C(F)(F)F
398.58	100	-5.15856	CCCCn1cc[n+](C)c1.FC(F)(F)C(F)(F)[P-](F)(F)(F)(C(F)(F)C(F)(F)F)C(F)(F)C(F)(F)F	CCCCn1cc[n+](C)c1	FC(F)(F)C(F)(F)[P-](F)(F)(F)(C(F)(F)C(F)(F)F)C(F)(F)C(F)(F)F
398.59	100	-5.1328	CCCCn1cc[n+](C)c1.FC(F)(F)C(F)(F)[P-](F)(F)(F)(C(F)(F)C(F)(F)F)C(F)(F)C(F)(F)F	CCCCn1cc[n+](C)c1	FC(F)(F)C(F)(F)[P-](F)(F)(F)(C(F)(F)C(F)(F)F)C(F)(F)C(F)(F)F
399.38	100	-5.16905	CCCCn1cc[n+](C)c1.FC(F)(F)C(F)(F)[P-](F)(F)(F)(C(F)(F)C(F)(F)F)C(F)(F)C(F)(F)F	CCCCn1cc[n+](C)c1	FC(F)(F)C(F)(F)[P-](F)(F)(F)(C(F)(F)C(F)(F)F)C(F)(F)C(F)(F)F
399.39	100	-5.15508	CCCCn1cc[n+](C)c1.FC(F)(F)C(F)(F)[P-](F)(F)(F)(C(F)(F)C(F)(F)F)C(F)(F)C(F)(F)F	CCCCn1cc[n+](C)c1	FC(F)(F)C(F)(F)[P-](F)(F)(F)(C(F)(F)C(F)(F)F)C(F)(F)C(F)(F)F
402.6	100	-5.22136	CCCCn1cc[n+](C)c1.FC(F)(F)C(F)(F)[P-](F)(F)(F)(C(F)(F)C(F)(F)F)C(F)(F)C(F)(F)F	CCCCn1cc[n+](C)c1	FC(F)(F)C(F)(F)[P-](F)(F)(F)(C(F)(F)C(F)(F)F)C(F)(F)C(F)(F)F
402.61	100	-5.20848	CCCCn1cc[n+](C)c1.FC(F)(F)C(F)(F)[P-](F)(F)(F)(C(F)(F)C(F)(F)F)C(F)(F)C(F)(F)F	CCCCn1cc[n+](C)c1	FC(F)(F)C(F)(F)[P-](F)(F)(F)(C(F)(F)C(F)(F)F)C(F)(F)C(F)(F)F
407.41	100	-5.27265	CCCCn1cc[n+](C)c1.FC(F)(F)C(F)(F)[P-](F)(F)(F)(C(F)(F)C(F)(F)F)C(F)(F)C(F)(F)F	CCCCn1cc[n+](C)c1	FC(F)(F)C(F)(F)[P-](F)(F)(F)(C(F)(F)C(F)(F)F)C(F)(F)C(F)(F)F
407.42	100	-5.31242	CCCCn1cc[n+](C)c1.FC(F)(F)C(F)(F)[P-](F)(F)(F)(C(F)(F)C(F)(F)F)C(F)(F)C(F)(F)F	CCCCn1cc[n+](C)c1	FC(F)(F)C(F)(F)[P-](F)(F)(F)(C(F)(F)C(F)(F)F)C(F)(F)C(F)(F)F
412.24	100	-5.32878	CCCCn1cc[n+](C)c1.FC(F)(F)C(F)(F)[P-](F)(F)(F)(C(F)(F)C(F)(F)F)C(F)(F)C(F)(F)F	CCCCn1cc[n+](C)c1	FC(F)(F)C(F)(F)[P-](F)(F)(F)(C(F)(F)C(F)(F)F)C(F)(F)C(F)(F)F
412.25	100	-5.36318	CCCCn1cc[n+](C)c1.FC(F)(F)C(F)(F)[P-](F)(F)(F)(C(F)(F)C(F)(F)F)C(F)(F)C(F)(F)F	CCCCn1cc[n+](C)c1	FC(F)(F)C(F)(F)[P-](F)(F)(F)(C(F)(F)C(F)(F)F)C(F)(F)C(F)(F)F
413.03	100	-5.36553	CCCCn1cc[n+](C)c1.FC(F)(F)C(F)(F)[P-](F)(F)(F)(C(F)(F)C(F)(F)F)C(F)(F)C(F)(F)F	CCCCn1cc[n+](C)c1	FC(F)(F)C(F)(F)[P-](F)(F)(F)(C(F)(F)C(F)(F)F)C(F)(F)C(F)(F)F
413.06	100	-5.33706	CCCCn1cc[n+](C)c1.FC(F)(F)C(F)(F)[P-](F)(F)(F)(C(F)(F)C(F)(F)F)C(F)(F)C(F)(F)F	CCCCn1cc[n+](C)c1	FC(F)(F)C(F)(F)[P-](F)(F)(F)(C(F)(F)C(F)(F)F)C(F)(F)C(F)(F)F
413.84	100	-5.35172	CCCCn1cc[n+](C)c1.FC(F)(F)C(F)(F)[P-](F)(F)(F)(C(F)(F)C(F)(F)F)C(F)(F)C(F)(F)F	CCCCn1cc[n+](C)c1	FC(F)(F)C(F)(F)[P-](F)(F)(F)(C(F)(F)C(F)(F)F)C(F)(F)C(F)(F)F
413.85	100	-5.38105	CCCCn1cc[n+](C)c1.FC(F)(F)C(F)(F)[P-](F)(F)(F)(C(F)(F)C(F)(F)F)C(F)(F)C(F)(F)F	CCCCn1cc[n+](C)c1	FC(F)(F)C(F)(F)[P-](F)(F)(F)(C(F)(F)C(F)(F)F)C(F)(F)C(F)(F)F
298.22	220	-3.13499	CCn1cc[n+](C)c1.O=S(=O)([O-])C(F)(F)F	CCn1cc[n+](C)c1	O=S(=O)([O-])C(F)(F)F
298.22	1370	-3.1213	CCn1cc[n+](C)c1.O=S(=O)([O-])C(F)(F)F	CCn1cc[n+](C)c1	O=S(=O)([O-])C(F)(F)F
298.22	2180	-3.12357	CCn1cc[n+](C)c1.O=S(=O)([O-])C(F)(F)F	CCn1cc[n+](C)c1	O=S(=O)([O-])C(F)(F)F
298.22	4720	-3.10332	CCn1cc[n+](C)c1.O=S(=O)([O-])C(F)(F)F	CCn1cc[n+](C)c1	O=S(=O)([O-])C(F)(F)F
298.22	4730	-3.10332	CCn1cc[n+](C)c1.O=S(=O)([O-])C(F)(F)F	CCn1cc[n+](C)c1	O=S(=O)([O-])C(F)(F)F
298.22	4750	-3.10332	CCn1cc[n+](C)c1.O=S(=O)([O-])C(F)(F)F	CCn1cc[n+](C)c1	O=S(=O)([O-])C(F)(F)F
298.22	4780	-3.10332	CCn1cc[n+](C)c1.O=S(=O)([O-])C(F)(F)F	CCn1cc[n+](C)c1	O=S(=O)([O-])C(F)(F)F
298.22	4790	-3.10109	CCn1cc[n+](C)c1.O=S(=O)([O-])C(F)(F)F	CCn1cc[n+](C)c1	O=S(=O)([O-])C(F)(F)F
298.22	4800	-3.09887	CCn1cc[n+](C)c1.O=S(=O)([O-])C(F)(F)F	CCn1cc[n+](C)c1	O=S(=O)([O-])C(F)(F)F
298.22	4820	-3.10109	CCn1cc[n+](C)c1.O=S(=O)([O-])C(F)(F)F	CCn1cc[n+](C)c1	O=S(=O)([O-])C(F)(F)F
298.22	4830	-3.09887	CCn1cc[n+](C)c1.O=S(=O)([O-])C(F)(F)F	CCn1cc[n+](C)c1	O=S(=O)([O-])C(F)(F)F
298.22	4840	-3.09887	CCn1cc[n+](C)c1.O=S(=O)([O-])C(F)(F)F	CCn1cc[n+](C)c1	O=S(=O)([O-])C(F)(F)F
298.22	5280	-3.09004	CCn1cc[n+](C)c1.O=S(=O)([O-])C(F)(F)F	CCn1cc[n+](C)c1	O=S(=O)([O-])C(F)(F)F
298.22	10490	-3.04492	CCn1cc[n+](C)c1.O=S(=O)([O-])C(F)(F)F	CCn1cc[n+](C)c1	O=S(=O)([O-])C(F)(F)F
298.22	30230	-2.87529	CCn1cc[n+](C)c1.O=S(=O)([O-])C(F)(F)F	CCn1cc[n+](C)c1	O=S(=O)([O-])C(F)(F)F
313.23	30260	-3.41125	CCn1cc[n+](C)c1.O=S(=O)([O-])C(F)(F)F	CCn1cc[n+](C)c1	O=S(=O)([O-])C(F)(F)F
313.24	220	-3.63819	CCn1cc[n+](C)c1.O=S(=O)([O-])C(F)(F)F	CCn1cc[n+](C)c1	O=S(=O)([O-])C(F)(F)F
313.24	230	-3.642	CCn1cc[n+](C)c1.O=S(=O)([O-])C(F)(F)F	CCn1cc[n+](C)c1	O=S(=O)([O-])C(F)(F)F
313.24	250	-3.63819	CCn1cc[n+](C)c1.O=S(=O)([O-])C(F)(F)F	CCn1cc[n+](C)c1	O=S(=O)([O-])C(F)(F)F
313.24	2020	-3.63061	CCn1cc[n+](C)c1.O=S(=O)([O-])C(F)(F)F	CCn1cc[n+](C)c1	O=S(=O)([O-])C(F)(F)F
313.24	10770	-3.55086	CCn1cc[n+](C)c1.O=S(=O)([O-])C(F)(F)F	CCn1cc[n+](C)c1	O=S(=O)([O-])C(F)(F)F
313.24	20210	-3.48349	CCn1cc[n+](C)c1.O=S(=O)([O-])C(F)(F)F	CCn1cc[n+](C)c1	O=S(=O)([O-])C(F)(F)F
313.24	30260	-3.41125	CCn1cc[n+](C)c1.O=S(=O)([O-])C(F)(F)F	CCn1cc[n+](C)c1	O=S(=O)([O-])C(F)(F)F
328.18	1180	-4.05129	CCn1cc[n+](C)c1.O=S(=O)([O-])C(F)(F)F	CCn1cc[n+](C)c1	O=S(=O)([O-])C(F)(F)F
328.18	1200	-4.05014	CCn1cc[n+](C)c1.O=S(=O)([O-])C(F)(F)F	CCn1cc[n+](C)c1	O=S(=O)([O-])C(F)(F)F
328.18	1240	-4.04327	CCn1cc[n+](C)c1.O=S(=O)([O-])C(F)(F)F	CCn1cc[n+](C)c1	O=S(=O)([O-])C(F)(F)F
328.18	1260	-4.05416	CCn1cc[n+](C)c1.O=S(=O)([O-])C(F)(F)F	CCn1cc[n+](C)c1	O=S(=O)([O-])C(F)(F)F
328.18	1270	-4.04213	CCn1cc[n+](C)c1.O=S(=O)([O-])C(F)(F)F	CCn1cc[n+](C)c1	O=S(=O)([O-])C(F)(F)F
328.18	1280	-4.05532	CCn1cc[n+](C)c1.O=S(=O)([O-])C(F)(F)F	CCn1cc[n+](C)c1	O=S(=O)([O-])C(F)(F)F
328.18	1300	-4.04727	CCn1cc[n+](C)c1.O=S(=O)([O-])C(F)(F)F	CCn1cc[n+](C)c1	O=S(=O)([O-])C(F)(F)F
328.18	2120	-4.04727	CCn1cc[n+](C)c1.O=S(=O)([O-])C(F)(F)F	CCn1cc[n+](C)c1	O=S(=O)([O-])C(F)(F)F
328.18	5320	-4.02072	CCn1cc[n+](C)c1.O=S(=O)([O-])C(F)(F)F	CCn1cc[n+](C)c1	O=S(=O)([O-])C(F)(F)F
328.18	10080	-3.98836	CCn1cc[n+](C)c1.O=S(=O)([O-])C(F)(F)F	CCn1cc[n+](C)c1	O=S(=O)([O-])C(F)(F)F
328.18	29900	-3.83877	CCn1cc[n+](C)c1.O=S(=O)([O-])C(F)(F)F	CCn1cc[n+](C)c1	O=S(=O)([O-])C(F)(F)F
328.18	29930	-3.84156	CCn1cc[n+](C)c1.O=S(=O)([O-])C(F)(F)F	CCn1cc[n+](C)c1	O=S(=O)([O-])C(F)(F)F
328.18	29940	-3.8453	CCn1cc[n+](C)c1.O=S(=O)([O-])C(F)(F)F	CCn1cc[n+](C)c1	O=S(=O)([O-])C(F)(F)F
343.19	1190	-4.4129	CCn1cc[n+](C)c1.O=S(=O)([O-])C(F)(F)F	CCn1cc[n+](C)c1	O=S(=O)([O-])C(F)(F)F
343.19	2120	-4.40632	CCn1cc[n+](C)c1.O=S(=O)([O-])C(F)(F)F	CCn1cc[n+](C)c1	O=S(=O)([O-])C(F)(F)F
343.19	5180	-4.38363	CCn1cc[n+](C)c1.O=S(=O)([O-])C(F)(F)F	CCn1cc[n+](C)c1	O=S(=O)([O-])C(F)(F)F
343.19	50080	-4.09235	CCn1cc[n+](C)c1.O=S(=O)([O-])C(F)(F)F	CCn1cc[n+](C)c1	O=S(=O)([O-])C(F)(F)F
343.19	50090	-4.09655	CCn1cc[n+](C)c1.O=S(=O)([O-])C(F)(F)F	CCn1cc[n+](C)c1	O=S(=O)([O-])C(F)(F)F
343.19	50110	-4.08519	CCn1cc[n+](C)c1.O=S(=O)([O-])C(F)(F)F	CCn1cc[n+](C)c1	O=S(=O)([O-])C(F)(F)F
358.29	220	-4.73756	CCn1cc[n+](C)c1.O=S(=O)([O-])C(F)(F)F	CCn1cc[n+](C)c1	O=S(=O)([O-])C(F)(F)F
358.29	1200	-4.72734	CCn1cc[n+](C)c1.O=S(=O)([O-])C(F)(F)F	CCn1cc[n+](C)c1	O=S(=O)([O-])C(F)(F)F
358.29	2220	-4.72283	CCn1cc[n+](C)c1.O=S(=O)([O-])C(F)(F)F	CCn1cc[n+](C)c1	O=S(=O)([O-])C(F)(F)F
358.29	5160	-4.71164	CCn1cc[n+](C)c1.O=S(=O)([O-])C(F)(F)F	CCn1cc[n+](C)c1	O=S(=O)([O-])C(F)(F)F
358.29	10090	-4.68097	CCn1cc[n+](C)c1.O=S(=O)([O-])C(F)(F)F	CCn1cc[n+](C)c1	O=S(=O)([O-])C(F)(F)F
358.29	10120	-4.67667	CCn1cc[n+](C)c1.O=S(=O)([O-])C(F)(F)F	CCn1cc[n+](C)c1	O=S(=O)([O-])C(F)(F)F
358.29	20150	-4.6132	CCn1cc[n+](C)c1.O=S(=O)([O-])C(F)(F)F	CCn1cc[n+](C)c1	O=S(=O)([O-])C(F)(F)F
[truncated: 13,531 more rows]

## Sheet: Refractive index
C_smile	A_smile	Temperature	Nd
[truncated: 3,964 more rows]

## Sheet: Toxicity
new_cation	new_anion	Experimental logEC50	group
[truncated: 334 more rows]
