# Supplementary material for: Screening Environmentally Benign Ionic Liquids for CO2 Absorption Using Representation Uncertainty-Based Machine Learning
Source: Environ Sci Technol Lett. 2024 Sep 10;11(11):1193–9. doi: 10.1021/acs.estlett.4c00524 (PMC11562734; doi:10.1021/acs.estlett.4c00524)
Supplement: Supplementary file 3 — ez4c00524_si_003.xlsx [file ez4c00524_si_003.xlsx]

## Sheet: MF
			Refractive index-CMF
			train_rmse	train_r2	test_rmse	test_r2	name
			0.00172432	0.998204	0.012902	0.945921	CatBoostRegressor
			0.00135925	0.998883	0.0145077	0.942873	XGBRegressor
			0.0018017	0.998039	0.0158486	0.94108	RandomForestRegressor
			0.00780123	0.963339	0.0162044	0.892828	GradientBoostingRegressor
			0.00203405	0.997467	0.0166613	0.923837	BaggingRegressor
			0.00885422	0.952736	0.0179458	0.876416	Ridge
			0.020301	0.75123	0.024775	0.699983	AdaBoostRegressor
			0.0407741	0	0.0420724	9.69862e-05	Lasso
			0.044947	-0.217038	0.0483319	-0.0888374	SVR
			Viscosity-CMF
			train_rmse	train_r2	test_rmse	test_r2	name
			0.280759	0.970214	0.771409	0.84989	CatBoostRegressor
			0.298885	0.966282	0.803552	0.841288	XGBRegressor
			0.190434	0.98631	0.874105	0.792802	RandomForestRegressor
			0.216024	0.982398	0.904055	0.786494	BaggingRegressor
			0.659609	0.835878	0.938901	0.749608	GradientBoostingRegressor
			0.570074	0.877477	1.02125	0.764875	Ridge
			1.17126	0.482679	1.30588	0.509783	AdaBoostRegressor
			1.31988	0.343733	1.40765	0.379932	Lasso
			1.63553	-0.00753214	1.74336	0.00279101	SVR
			Toxicity-CMF
			train_rmse	train_r2	test_rmse	test_r2	name
			0.140052	0.983255	0.485116	0.850995	CatBoostRegressor
			0.317887	0.913557	0.510769	0.889422	SVR
			0.241426	0.95012	0.513161	0.843445	GradientBoostingRegressor
			0.177365	0.973065	0.52302	0.83161	RandomForestRegressor
			0.0702622	0.995642	0.562913	0.827318	XGBRegressor
			0.212701	0.961218	0.564599	0.811651	BaggingRegressor
			0.449285	0.827544	0.637031	0.737088	AdaBoostRegressor
			0.343286	0.898596	0.655472	0.850639	Ridge
			0.791594	0.461863	0.915358	0.436938	Lasso
			CO2 absorption-CMF
			train_rmse	train_r2	test_rmse	test_r2	name
			0.0259971	0.987931	0.0861764	0.934617	CatBoostRegressor
			0.0145166	0.996243	0.0906135	0.914433	RandomForestRegressor
			0.0177305	0.9944	0.0914797	0.902392	BaggingRegressor
			0.0513807	0.952947	0.091836	0.901898	GradientBoostingRegressor
			0.0242412	0.98953	0.0928242	0.913335	XGBRegressor
			0.110113	0.784091	0.121933	0.765033	AdaBoostRegressor
			0.128385	0.70672	0.139792	0.726602	SVR
			0.160899	0.539226	0.197063	0.372798	Ridge
			0.201504	0.277607	0.212797	0.304614	Lasso

## Sheet: MD
	Viscosity-MD							Refractive-MD								Toxicity-MD									CO2 absorption-MD
	train_rmse	train_r2	test_rmse	test_r2	name	scaler		train_rmse	train_r2	test_rmse	test_r2	name	scaler			train_rmse	train_r2	test_rmse	test_r2	name	scaler				train_rmse	train_r2	test_rmse	test_r2	name	scaler
	0.122303	0.994359	0.644491	0.903489	CatBoostRegressor	RobustScaler		0.000852382	0.999562	0.012348	0.93374	CatBoostRegressor	StandardScaler			0.388989	0.870032	0.470231	0.875326	SVR	MaxAbsScaler				0.0237989	0.989872	0.0877318	0.945989	CatBoostRegressor	MinMaxScaler
	0.121647	0.99442	0.649417	0.902403	CatBoostRegressor	MaxAbsScaler		0.000853059	0.999561	0.0123538	0.936616	CatBoostRegressor	PowerTransformer			0.0849773	0.9937	0.477692	0.880465	CatBoostRegressor	MaxAbsScaler				0.0236866	0.989967	0.0904998	0.946551	CatBoostRegressor	PowerTransformer
	0.121926	0.994395	0.653768	0.905344	CatBoostRegressor	StandardScaler		0.000864738	0.99955	0.0125038	0.936153	CatBoostRegressor	MinMaxScaler			0.0849773	0.9937	0.477694	0.880464	CatBoostRegressor	MinMaxScaler				0.0238027	0.989868	0.0906611	0.942099	CatBoostRegressor	StandardScaler
	0.121196	0.99446	0.655514	0.902375	CatBoostRegressor	QuantileTransformer		0.000865227	0.999549	0.0127298	0.942829	CatBoostRegressor	QuantileTransformer			0.0849773	0.9937	0.477699	0.880461	CatBoostRegressor	StandardScaler				0.0238439	0.989834	0.0915912	0.94598	CatBoostRegressor	MaxAbsScaler
	0.121867	0.994399	0.65634	0.902303	CatBoostRegressor	PowerTransformer		0.00085412	0.99956	0.0127606	0.93308	CatBoostRegressor	RobustScaler			0.0849773	0.9937	0.477996	0.880854	CatBoostRegressor	PowerTransformer				0.0238031	0.989868	0.0916761	0.943119	CatBoostRegressor	QuantileTransformer
	0.122221	0.994364	0.668109	0.903351	CatBoostRegressor	MinMaxScaler		0.000839186	0.999575	0.0128286	0.938373	CatBoostRegressor	MaxAbsScaler			0.369416	0.882576	0.478364	0.888406	SVR	MinMaxScaler				0.0238932	0.989791	0.0922099	0.943142	CatBoostRegressor	RobustScaler
	0.157362	0.990599	0.740433	0.876425	XGBRegressor	QuantileTransformer		0.00214498	0.99719	0.0135686	0.938078	RandomForestRegressor	PowerTransformer			0.180886	0.971949	0.478906	0.894099	GradientBoostingRegressor	PowerTransformer				0.0465691	0.961313	0.0959634	0.922731	GradientBoostingRegressor	QuantileTransformer
	0.157788	0.990523	0.742692	0.867574	XGBRegressor	PowerTransformer		0.00217344	0.997116	0.0136938	0.935339	RandomForestRegressor	RobustScaler			0.180886	0.971949	0.479001	0.892488	GradientBoostingRegressor	MaxAbsScaler				0.0464147	0.961579	0.0964523	0.925246	GradientBoostingRegressor	RobustScaler
	0.407487	0.9374	0.753028	0.861152	SVR	StandardScaler		0.00430964	0.988788	0.0139015	0.930981	GradientBoostingRegressor	MaxAbsScaler			0.180886	0.971949	0.479389	0.892323	GradientBoostingRegressor	StandardScaler				0.0169849	0.994859	0.0968221	0.924007	BaggingRegressor	PowerTransformer
	0.159298	0.990356	0.753802	0.861558	XGBRegressor	StandardScaler		0.00217013	0.99713	0.0139438	0.933834	RandomForestRegressor	StandardScaler			0.180886	0.971949	0.479389	0.892323	GradientBoostingRegressor	MinMaxScaler				0.0171204	0.994776	0.0968269	0.923599	BaggingRegressor	RobustScaler
	0.157889	0.990537	0.756713	0.868215	XGBRegressor	MinMaxScaler		0.00217769	0.997112	0.0139871	0.930626	RandomForestRegressor	MinMaxScaler			0.0859566	0.993589	0.482887	0.878063	CatBoostRegressor	RobustScaler				0.046575	0.961327	0.0969494	0.924184	GradientBoostingRegressor	MaxAbsScaler
	0.158182	0.990505	0.761971	0.869302	XGBRegressor	MaxAbsScaler		0.00228203	0.996781	0.0139955	0.924163	BaggingRegressor	MaxAbsScaler			0.180886	0.971949	0.484805	0.891991	GradientBoostingRegressor	RobustScaler				0.0137929	0.996608	0.0970305	0.92865	RandomForestRegressor	RobustScaler
	0.159002	0.990404	0.773825	0.861748	XGBRegressor	RobustScaler		0.00223514	0.996886	0.0141377	0.929987	BaggingRegressor	PowerTransformer			0.165977	0.976408	0.487479	0.872558	RandomForestRegressor	PowerTransformer				0.0138032	0.996603	0.0971542	0.928025	RandomForestRegressor	MaxAbsScaler
	0.578169	0.874076	0.781934	0.828019	SVR	MinMaxScaler		0.000905482	0.999506	0.0141847	0.935019	XGBRegressor	MaxAbsScaler			0.165799	0.976457	0.48864	0.872341	RandomForestRegressor	MaxAbsScaler				0.0137857	0.996612	0.0972753	0.928358	RandomForestRegressor	StandardScaler
	0.427987	0.930927	0.783024	0.839567	SVR	PowerTransformer		0.000891089	0.999522	0.0141872	0.933701	XGBRegressor	MinMaxScaler			0.165947	0.976416	0.488817	0.872414	RandomForestRegressor	MinMaxScaler				0.0137636	0.996623	0.0973262	0.927904	RandomForestRegressor	PowerTransformer
	0.456111	0.921602	0.785961	0.84799	GradientBoostingRegressor	QuantileTransformer		0.00088591	0.999528	0.0141997	0.932495	XGBRegressor	StandardScaler			0.165886	0.976433	0.489028	0.87224	RandomForestRegressor	StandardScaler				0.046575	0.961327	0.0973413	0.922719	GradientBoostingRegressor	MinMaxScaler
	0.104572	0.995875	0.789044	0.858012	RandomForestRegressor	QuantileTransformer		0.000899504	0.999513	0.0142011	0.932624	XGBRegressor	RobustScaler			0.166053	0.976381	0.489595	0.871165	RandomForestRegressor	RobustScaler				0.0465096	0.961435	0.097348	0.922783	GradientBoostingRegressor	StandardScaler
	0.104559	0.995877	0.789047	0.860333	RandomForestRegressor	PowerTransformer		0.00426327	0.989048	0.0142348	0.929573	GradientBoostingRegressor	StandardScaler			0.302723	0.921288	0.496899	0.871857	SVR	PowerTransformer				0.013803	0.996604	0.0974113	0.929536	RandomForestRegressor	MinMaxScaler
	0.104265	0.9959	0.78917	0.858946	RandomForestRegressor	StandardScaler		0.00220067	0.997048	0.0142751	0.92999	RandomForestRegressor	MaxAbsScaler			0.19118	0.968615	0.500285	0.866179	BaggingRegressor	RobustScaler				0.0464083	0.961607	0.0975504	0.92508	GradientBoostingRegressor	PowerTransformer
	0.457126	0.921221	0.789625	0.851532	GradientBoostingRegressor	MaxAbsScaler		0.000931642	0.999477	0.0143038	0.925424	XGBRegressor	PowerTransformer			0.191902	0.968389	0.502061	0.868415	BaggingRegressor	MaxAbsScaler				0.017098	0.994791	0.0976128	0.919834	BaggingRegressor	MaxAbsScaler
	0.104065	0.995915	0.789687	0.860545	RandomForestRegressor	MinMaxScaler		0.00426327	0.989048	0.0143797	0.930304	GradientBoostingRegressor	RobustScaler			0.191311	0.968604	0.502085	0.866676	BaggingRegressor	PowerTransformer				0.0171044	0.994786	0.0976417	0.922353	BaggingRegressor	MinMaxScaler
	0.455604	0.92175	0.789981	0.846877	GradientBoostingRegressor	StandardScaler		0.00216601	0.997142	0.0143945	0.941517	RandomForestRegressor	QuantileTransformer			0.191859	0.968401	0.50249	0.867751	BaggingRegressor	StandardScaler				0.0170402	0.994824	0.0977519	0.925064	BaggingRegressor	StandardScaler
	0.456412	0.921443	0.790659	0.847833	GradientBoostingRegressor	RobustScaler		0.00426528	0.989037	0.0144787	0.932854	GradientBoostingRegressor	QuantileTransformer			0.191877	0.968396	0.50252	0.867827	BaggingRegressor	MinMaxScaler				0.0136624	0.996673	0.0979892	0.928939	RandomForestRegressor	QuantileTransformer
	0.104423	0.995887	0.791636	0.857996	RandomForestRegressor	RobustScaler		0.00225463	0.996865	0.0144895	0.93649	BaggingRegressor	MinMaxScaler			0.347304	0.896477	0.510657	0.885653	SVR	RobustScaler				0.0605892	0.934619	0.0982135	0.873836	SVR	QuantileTransformer
	0.104258	0.9959	0.791973	0.858435	RandomForestRegressor	MaxAbsScaler		0.00227712	0.996806	0.0145322	0.936959	BaggingRegressor	StandardScaler			0.0526983	0.997106	0.514052	0.855949	XGBRegressor	RobustScaler				0.0169268	0.994892	0.0994641	0.924259	BaggingRegressor	QuantileTransformer
	0.457213	0.921188	0.792164	0.851223	GradientBoostingRegressor	MinMaxScaler		0.00222875	0.996894	0.0145523	0.934962	BaggingRegressor	QuantileTransformer			0.0527129	0.997105	0.514125	0.853362	XGBRegressor	MaxAbsScaler				0.0206823	0.992355	0.100866	0.932751	XGBRegressor	QuantileTransformer
	0.444861	0.925349	0.794259	0.852113	SVR	QuantileTransformer		0.00429968	0.988856	0.0146191	0.930999	GradientBoostingRegressor	MinMaxScaler			0.0527129	0.997105	0.514125	0.853362	XGBRegressor	StandardScaler				0.0206304	0.992401	0.101773	0.929761	XGBRegressor	MinMaxScaler
	0.453119	0.922608	0.805764	0.848246	GradientBoostingRegressor	PowerTransformer		0.00232021	0.996678	0.0146668	0.93637	BaggingRegressor	RobustScaler			0.0527129	0.997105	0.514125	0.853362	XGBRegressor	MinMaxScaler				0.0206304	0.992401	0.101776	0.929785	XGBRegressor	StandardScaler
	0.138427	0.992784	0.81575	0.8257	BaggingRegressor	MinMaxScaler		0.00432799	0.988714	0.0147242	0.931165	GradientBoostingRegressor	PowerTransformer			0.0527129	0.997105	0.514125	0.853362	XGBRegressor	PowerTransformer				0.0206304	0.992401	0.101776	0.929756	XGBRegressor	MaxAbsScaler
	0.137783	0.99285	0.822495	0.828356	BaggingRegressor	PowerTransformer		0.000906406	0.999505	0.0148131	0.938414	XGBRegressor	QuantileTransformer			0.315846	0.914388	0.515675	0.870936	SVR	StandardScaler				0.0208276	0.992257	0.101823	0.930054	XGBRegressor	RobustScaler
	0.137833	0.992845	0.825774	0.828263	BaggingRegressor	RobustScaler		0.0102308	0.936905	0.0176577	0.90189	Ridge	MinMaxScaler			0.358354	0.889878	0.521783	0.832628	AdaBoostRegressor	MinMaxScaler				0.0207705	0.992294	0.101974	0.932116	XGBRegressor	PowerTransformer
	0.138318	0.992795	0.830518	0.828529	BaggingRegressor	StandardScaler		0.0100181	0.939524	0.0177229	0.887878	Ridge	QuantileTransformer			0.355686	0.891754	0.53145	0.822213	AdaBoostRegressor	PowerTransformer				0.0997041	0.822972	0.11561	0.799539	AdaBoostRegressor	MinMaxScaler
	0.138154	0.992811	0.831556	0.829503	BaggingRegressor	MaxAbsScaler		0.0103494	0.935432	0.0177978	0.894562	Ridge	MaxAbsScaler			0.355894	0.891641	0.53322	0.825986	AdaBoostRegressor	StandardScaler				0.0995284	0.823532	0.116367	0.797533	AdaBoostRegressor	PowerTransformer
	0.138701	0.992754	0.839121	0.824839	BaggingRegressor	QuantileTransformer		0.00909232	0.950157	0.0192659	0.858469	Ridge	StandardScaler			0.358379	0.890165	0.535816	0.823359	AdaBoostRegressor	MaxAbsScaler				0.100301	0.820905	0.117079	0.799826	AdaBoostRegressor	RobustScaler
	0.673823	0.828979	0.869277	0.780301	SVR	MaxAbsScaler		0.0144106	0.874984	0.0194591	0.805246	AdaBoostRegressor	RobustScaler			0.358376	0.889864	0.538155	0.8266	AdaBoostRegressor	RobustScaler				0.100663	0.819578	0.117081	0.800968	AdaBoostRegressor	StandardScaler
	0.682541	0.824534	0.950903	0.731282	Ridge	QuantileTransformer		0.0146214	0.871128	0.0198105	0.815411	AdaBoostRegressor	MaxAbsScaler			0.516388	0.7726	0.71475	0.699698	Ridge	PowerTransformer				0.0685692	0.916301	0.117127	0.819869	SVR	PowerTransformer
	0.653628	0.839041	0.973085	0.751785	Ridge	MinMaxScaler		0.0143576	0.875895	0.0199401	0.816609	AdaBoostRegressor	QuantileTransformer			0.517517	0.771144	0.731795	0.697361	Ridge	MaxAbsScaler				0.100766	0.819205	0.117388	0.802371	AdaBoostRegressor	MaxAbsScaler
	0.655412	0.83816	0.988273	0.755276	Ridge	MaxAbsScaler		0.0146601	0.870454	0.0199776	0.799529	AdaBoostRegressor	MinMaxScaler			0.519781	0.769122	0.748158	0.696597	Ridge	MinMaxScaler				0.10028	0.820994	0.117748	0.799442	AdaBoostRegressor	QuantileTransformer
	0.950962	0.659408	1.09469	0.65469	AdaBoostRegressor	PowerTransformer		0.0091802	0.949197	0.0200834	0.857188	Ridge	RobustScaler			0.495925	0.789835	0.885062	0.729165	Ridge	RobustScaler				0.0840981	0.874026	0.11918	0.81159	Ridge	QuantileTransformer
	0.94872	0.660966	1.09614	0.647745	AdaBoostRegressor	MaxAbsScaler		0.0146899	0.870164	0.0203754	0.796252	AdaBoostRegressor	StandardScaler			0.495635	0.790078	0.885711	0.72929	Ridge	StandardScaler				0.0950512	0.839183	0.166116	0.699028	SVR	StandardScaler
	0.946596	0.662468	1.09875	0.653312	AdaBoostRegressor	RobustScaler		0.0148104	0.867983	0.0210047	0.795282	AdaBoostRegressor	PowerTransformer			1.05701	0.0503587	1.22429	0.0677541	Lasso	RobustScaler				0.0955141	0.83758	0.22504	0.943097	Ridge	PowerTransformer
	0.945348	0.663403	1.1012	0.6586	AdaBoostRegressor	StandardScaler		0.0407741	0	0.0420724	9.69862e-05	Lasso	MinMaxScaler			1.08505	0	1.24612	-0.00187253	Lasso	StandardScaler				0.122623	0.732379	0.225497	0.669842	SVR	MinMaxScaler
	0.950281	0.659881	1.10373	0.644226	AdaBoostRegressor	MinMaxScaler		0.0407741	0	0.0420724	9.69862e-05	Lasso	MaxAbsScaler			1.08505	0	1.24612	-0.00187253	Lasso	MinMaxScaler				0.128703	0.705179	0.237398	0.647966	SVR	MaxAbsScaler
	0.93989	0.667256	1.11615	0.66352	AdaBoostRegressor	QuantileTransformer		0.0407741	0	0.0420724	9.69862e-05	Lasso	RobustScaler			1.08505	0	1.24612	-0.00187253	Lasso	MaxAbsScaler				0.233126	0.0330503	0.239796	0.0496515	Lasso	RobustScaler
	0.620563	0.854924	1.16042	0.757943	Ridge	StandardScaler		0.0407741	0	0.0420724	9.69862e-05	Lasso	PowerTransformer			1.08505	0	1.24612	-0.00187253	Lasso	PowerTransformer				0.237081	0	0.242972	-0.000357	Lasso	StandardScaler
	0.621193	0.854629	1.18529	0.745317	Ridge	RobustScaler		0.0407741	0	0.0420724	9.69862e-05	Lasso	QuantileTransformer												0.237081	0	0.242972	-0.000357	Lasso	MinMaxScaler
	1.5204	0.129284	1.62815	0.125777	Lasso	RobustScaler		0.0407741	0	0.0420724	9.69862e-05	Lasso	StandardScaler												0.237081	0	0.242972	-0.000357	Lasso	MaxAbsScaler
	1.6294	0	1.73417	-1.50871e-05	Lasso	StandardScaler		0.0452912	-0.234048	0.0497533	-0.136673	SVR	RobustScaler												0.237081	0	0.242972	-0.000357	Lasso	PowerTransformer
	1.6294	0	1.73417	-1.50871e-05	Lasso	MinMaxScaler		0.0468696	-0.322522	0.0523896	-0.199165	SVR	PowerTransformer												0.237081	0	0.242972	-0.000357	Lasso	QuantileTransformer
	1.6294	0	1.73417	-1.50871e-05	Lasso	PowerTransformer		0.0484809	-0.415463	0.0533973	-0.24215	SVR	MinMaxScaler												0.230071	0.0581155	0.261765	0.135471	SVR	RobustScaler
	1.6294	0	1.73417	-1.50871e-05	Lasso	QuantileTransformer		0.04814	-0.394988	0.0534533	-0.215103	SVR	QuantileTransformer												0.17253	0.470271	0.731257	4.27322	Ridge	MinMaxScaler
	1.6294	0	1.73417	-1.50871e-05	Lasso	MaxAbsScaler		0.0488011	-0.433283	0.0537068	-0.256643	SVR	MaxAbsScaler												0.172598	0.469854	0.758788	4.61754	Ridge	MaxAbsScaler
	1.63091	-0.0018384	1.7415	0.00624954	SVR	RobustScaler		0.0484444	-0.412433	0.0537356	-0.307158	SVR	StandardScaler												0.171352	0.477482	1.04944	8.87107	Ridge	RobustScaler
	0.637204	0.846982	237436	1.15048e+10	Ridge	PowerTransformer		0.00890796	0.952094	87.7797	2.52964e+06	Ridge	PowerTransformer												0.171114	0.47893	1.22045	12.2145	Ridge	StandardScaler
