# Supplementary material for: Screening Environmentally Benign Ionic Liquids for CO2 Absorption Using Representation Uncertainty-Based Machine Learning
Source: Environ Sci Technol Lett. 2024 Sep 10;11(11):1193–9. doi: 10.1021/acs.estlett.4c00524 (PMC11562734; doi:10.1021/acs.estlett.4c00524)
Supplement: Supplementary file 4 — ez4c00524_si_004.xlsx [file ez4c00524_si_004.xlsx]

## Sheet: MF
loss	train_loss	params	iteration	Viscosity-MF			loss	train_loss	params	iteration	Toxicity-MF			loss	train_loss	params	iteration	Refractive-MF			loss	train_loss	params	iteration	CO2 absorption-MF
0.759694	0.423779	{'bagging_temperature': 146.59301395482746, 'depth': 6, 'iterations': 664, 'l2_leaf_reg': 5.635848556888936, 'learning_rate': 0.024995252382414207, 'random_strength': 1.470336650501852}	158				0.497011	0.274164	{'bagging_temperature': 48.99547842128914, 'depth': 5, 'iterations': 805, 'l2_leaf_reg': 3.071039259402565, 'learning_rate': 0.02220484926812405, 'random_strength': 112.87948022978311}	244				0.014889	0.00604846	{'bagging_temperature': 151.51701375604105, 'depth': 6, 'iterations': 883, 'l2_leaf_reg': 4.029399037861477, 'learning_rate': 0.015584871836157704, 'random_strength': 1.1562919772378102}	151				0.0835427	0.0439059	{'bagging_temperature': 133.17897933366905, 'depth': 6, 'iterations': 809, 'l2_leaf_reg': 14.582166732355422, 'learning_rate': 0.024978354264328734, 'random_strength': 13.907744762056812}	151
0.797613	0.475978	{'bagging_temperature': 199.20139627039086, 'depth': 6, 'iterations': 786, 'l2_leaf_reg': 6.202340666855844, 'learning_rate': 0.024953716006737483, 'random_strength': 28.017988992593544}	219				0.497211	0.263323	{'bagging_temperature': 67.24510079820494, 'depth': 5, 'iterations': 935, 'l2_leaf_reg': 5.4668826413642915, 'learning_rate': 0.024543698206791587, 'random_strength': 79.9687118569974}	275				0.0156189	0.00708832	{'bagging_temperature': 181.07151046319933, 'depth': 6, 'iterations': 999, 'l2_leaf_reg': 3.4196961059489652, 'learning_rate': 0.016954634970526447, 'random_strength': 31.504534679481694}	111				0.0837652	0.0397223	{'bagging_temperature': 134.26977095715688, 'depth': 6, 'iterations': 813, 'l2_leaf_reg': 15.065282452835293, 'learning_rate': 0.024562434906013352, 'random_strength': 1.0029202328145743}	152
0.802119	0.488752	{'bagging_temperature': 109.60454891619622, 'depth': 6, 'iterations': 854, 'l2_leaf_reg': 15.698065323201659, 'learning_rate': 0.024965438388771532, 'random_strength': 17.94930218952809}	152				0.49767	0.276706	{'bagging_temperature': 95.67831488717916, 'depth': 5, 'iterations': 999, 'l2_leaf_reg': 7.822986373092329, 'learning_rate': 0.024950053363979933, 'random_strength': 114.4126323564142}	176				0.0158322	0.00738599	{'bagging_temperature': 172.71209889458314, 'depth': 6, 'iterations': 929, 'l2_leaf_reg': 6.004903226365224, 'learning_rate': 0.0188657204808547, 'random_strength': 10.414052143032173}	227				0.0840049	0.0462196	{'bagging_temperature': 140.3616453306494, 'depth': 4, 'iterations': 907, 'l2_leaf_reg': 3.1309148593955376, 'learning_rate': 0.023996861254065662, 'random_strength': 10.01250971601074}	79
0.807751	0.503679	{'bagging_temperature': 147.99616031565705, 'depth': 6, 'iterations': 766, 'l2_leaf_reg': 13.56045794034887, 'learning_rate': 0.022792033380258373, 'random_strength': 7.017506811282685}	156				0.501466	0.281275	{'bagging_temperature': 50.65190986672773, 'depth': 4, 'iterations': 942, 'l2_leaf_reg': 3.1121017308719274, 'learning_rate': 0.022113367574452186, 'random_strength': 165.78202184740516}	218				0.0159216	0.00802112	{'bagging_temperature': 169.1557639870256, 'depth': 6, 'iterations': 979, 'l2_leaf_reg': 4.98118385502584, 'learning_rate': 0.010361581519974683, 'random_strength': 1.1956381357691044}	156				0.0843105	0.0441746	{'bagging_temperature': 119.85487622415634, 'depth': 6, 'iterations': 818, 'l2_leaf_reg': 9.097751110907396, 'learning_rate': 0.022721783648974314, 'random_strength': 14.47812495685345}	147
0.809141	0.510282	{'bagging_temperature': 176.1771715196852, 'depth': 5, 'iterations': 565, 'l2_leaf_reg': 5.524103634907936, 'learning_rate': 0.024850435455980185, 'random_strength': 1.4758831765741167}	160				0.509023	0.303581	{'bagging_temperature': 89.79734558070427, 'depth': 4, 'iterations': 815, 'l2_leaf_reg': 3.2505196930008147, 'learning_rate': 0.022065464522834612, 'random_strength': 114.42143877738296}	174				0.0159403	0.0074631	{'bagging_temperature': 196.66536710585595, 'depth': 6, 'iterations': 945, 'l2_leaf_reg': 10.407760316158939, 'learning_rate': 0.024891659148297152, 'random_strength': 19.518945209000197}	169				0.0843663	0.0447433	{'bagging_temperature': 109.22505163844379, 'depth': 6, 'iterations': 982, 'l2_leaf_reg': 21.115250713335858, 'learning_rate': 0.02347717449941171, 'random_strength': 47.01238769633714}	213
0.812552	0.510465	{'bagging_temperature': 177.40311053167986, 'depth': 5, 'iterations': 778, 'l2_leaf_reg': 11.721805663163229, 'learning_rate': 0.020163775762611705, 'random_strength': 1.220279668703367}	180				0.513433	0.315543	{'bagging_temperature': 52.77895590031186, 'depth': 4, 'iterations': 795, 'l2_leaf_reg': 3.188843746561721, 'learning_rate': 0.020538607179165783, 'random_strength': 75.5177230351386}	249				0.0163426	0.0091394	{'bagging_temperature': 113.67687230987386, 'depth': 6, 'iterations': 887, 'l2_leaf_reg': 7.599419438247935, 'learning_rate': 0.011449543219787245, 'random_strength': 1.3063709263447802}	149				0.0848728	0.0416362	{'bagging_temperature': 1.7195739458352364, 'depth': 6, 'iterations': 883, 'l2_leaf_reg': 5.025708708125806, 'learning_rate': 0.02491438471428118, 'random_strength': 56.0547518996474}	229
0.818436	0.501887	{'bagging_temperature': 22.295346720967842, 'depth': 6, 'iterations': 998, 'l2_leaf_reg': 22.46588907983361, 'learning_rate': 0.02474264879678381, 'random_strength': 90.90072120087021}	57				0.513719	0.335642	{'bagging_temperature': 96.48092910516425, 'depth': 4, 'iterations': 892, 'l2_leaf_reg': 3.0076709731814866, 'learning_rate': 0.0161935588578306, 'random_strength': 75.14014242026686}	274				0.0165696	0.00843153	{'bagging_temperature': 188.49661003325906, 'depth': 5, 'iterations': 984, 'l2_leaf_reg': 11.906868853171293, 'learning_rate': 0.024933981432313696, 'random_strength': 36.47423057430872}	204				0.0848752	0.0472028	{'bagging_temperature': 121.69944494702506, 'depth': 5, 'iterations': 889, 'l2_leaf_reg': 21.04664775627886, 'learning_rate': 0.023013622153911405, 'random_strength': 8.90649007050873}	162
0.82041	0.521088	{'bagging_temperature': 121.58512881901707, 'depth': 5, 'iterations': 826, 'l2_leaf_reg': 3.0650933178154087, 'learning_rate': 0.021910492955721155, 'random_strength': 17.854865131738237}	212				0.517756	0.329498	{'bagging_temperature': 75.92674208940993, 'depth': 5, 'iterations': 849, 'l2_leaf_reg': 14.481355211698805, 'learning_rate': 0.024775745428156117, 'random_strength': 103.32055447535691}	288				0.0166982	0.00948443	{'bagging_temperature': 143.8814471947481, 'depth': 5, 'iterations': 929, 'l2_leaf_reg': 5.153828518539972, 'learning_rate': 0.012526184387084938, 'random_strength': 3.396754445531471}	195				0.0852676	0.0456927	{'bagging_temperature': 140.6745503922417, 'depth': 5, 'iterations': 793, 'l2_leaf_reg': 6.173931173417067, 'learning_rate': 0.01978650371379218, 'random_strength': 3.5989740969498367}	167
0.837847	0.55057	{'bagging_temperature': 98.41370146645127, 'depth': 6, 'iterations': 843, 'l2_leaf_reg': 15.15070391105698, 'learning_rate': 0.016982332497842343, 'random_strength': 4.217049898086984}	151				0.518466	0.329219	{'bagging_temperature': 64.87966655714187, 'depth': 5, 'iterations': 880, 'l2_leaf_reg': 15.206147354333357, 'learning_rate': 0.02479825620982267, 'random_strength': 131.51343798960542}	200				0.0168634	0.0100839	{'bagging_temperature': 109.24594215889425, 'depth': 6, 'iterations': 813, 'l2_leaf_reg': 23.183081003768013, 'learning_rate': 0.01896764632494424, 'random_strength': 1.294199583729309}	76				0.0853644	0.0486632	{'bagging_temperature': 136.77228244223045, 'depth': 6, 'iterations': 804, 'l2_leaf_reg': 31.92846373638036, 'learning_rate': 0.024987748837257476, 'random_strength': 23.290377574519766}	154
0.839638	0.553423	{'bagging_temperature': 188.03026001884558, 'depth': 5, 'iterations': 723, 'l2_leaf_reg': 8.492514029071858, 'learning_rate': 0.02497421117411193, 'random_strength': 18.273448548575217}	250				0.519438	0.296431	{'bagging_temperature': 20.900124809775562, 'depth': 5, 'iterations': 762, 'l2_leaf_reg': 5.113410664392864, 'learning_rate': 0.024943849284997887, 'random_strength': 195.61072051693947}	256				0.0170387	0.00916925	{'bagging_temperature': 121.62897456393252, 'depth': 6, 'iterations': 894, 'l2_leaf_reg': 13.28077368239638, 'learning_rate': 0.02226914845235869, 'random_strength': 15.381575746011848}	147				0.0854062	0.0438028	{'bagging_temperature': 122.10993902735127, 'depth': 6, 'iterations': 971, 'l2_leaf_reg': 17.636627854066507, 'learning_rate': 0.024985108393476698, 'random_strength': 110.43695208907327}	191
0.850924	0.555111	{'bagging_temperature': 62.847401116423, 'depth': 6, 'iterations': 878, 'l2_leaf_reg': 27.99774280738969, 'learning_rate': 0.023797257569691, 'random_strength': 25.413313040200215}	149				0.519616	0.316456	{'bagging_temperature': 36.74502987441865, 'depth': 6, 'iterations': 806, 'l2_leaf_reg': 3.025171014050251, 'learning_rate': 0.015996030282567627, 'random_strength': 85.99139025359847}	257				0.0172957	0.0103242	{'bagging_temperature': 56.67372431801503, 'depth': 6, 'iterations': 890, 'l2_leaf_reg': 13.289767780846633, 'learning_rate': 0.014188582821323495, 'random_strength': 2.7545799664586923}	25				0.085523	0.0442961	{'bagging_temperature': 115.40892430558756, 'depth': 6, 'iterations': 825, 'l2_leaf_reg': 7.709709643667828, 'learning_rate': 0.01831855884382729, 'random_strength': 4.417971780671209}	83
0.857989	0.558909	{'bagging_temperature': 172.3073104290096, 'depth': 6, 'iterations': 661, 'l2_leaf_reg': 3.260685777705207, 'learning_rate': 0.024856068096369362, 'random_strength': 64.34851227327809}	237				0.523325	0.294634	{'bagging_temperature': 53.96705154847437, 'depth': 6, 'iterations': 896, 'l2_leaf_reg': 3.5380841820691837, 'learning_rate': 0.016968806206978472, 'random_strength': 199.76371787998175}	221				0.0173843	0.0105066	{'bagging_temperature': 163.3820853198492, 'depth': 6, 'iterations': 877, 'l2_leaf_reg': 7.932337939443819, 'learning_rate': 0.01397410162941469, 'random_strength': 6.919756262379706}	155				0.0855412	0.0426344	{'bagging_temperature': 94.15472366633031, 'depth': 6, 'iterations': 972, 'l2_leaf_reg': 4.624512833595254, 'learning_rate': 0.021156080287372578, 'random_strength': 44.89004728128542}	100
0.859395	0.556684	{'bagging_temperature': 32.37818083317077, 'depth': 5, 'iterations': 998, 'l2_leaf_reg': 25.228877681103043, 'learning_rate': 0.0248694274302527, 'random_strength': 126.69439014090734}	79				0.523582	0.336085	{'bagging_temperature': 48.615991491600305, 'depth': 4, 'iterations': 862, 'l2_leaf_reg': 4.978734226242418, 'learning_rate': 0.019083457630290852, 'random_strength': 68.17064493092155}	259				0.0174837	0.00992062	{'bagging_temperature': 173.4455920856008, 'depth': 6, 'iterations': 961, 'l2_leaf_reg': 23.85918035098051, 'learning_rate': 0.024979263423912098, 'random_strength': 19.780038478052745}	175				0.0858662	0.0453428	{'bagging_temperature': 119.26868026001816, 'depth': 6, 'iterations': 916, 'l2_leaf_reg': 12.839562556411899, 'learning_rate': 0.021973863681115386, 'random_strength': 35.20674029595409}	146
0.860208	0.577484	{'bagging_temperature': 79.78074058532623, 'depth': 6, 'iterations': 962, 'l2_leaf_reg': 23.607615574359123, 'learning_rate': 0.016528951130783696, 'random_strength': 6.513988717224862}	147				0.52544	0.327777	{'bagging_temperature': 69.0433244720413, 'depth': 4, 'iterations': 999, 'l2_leaf_reg': 9.747249047090666, 'learning_rate': 0.022881975249952096, 'random_strength': 159.0329939525223}	214				0.0175444	0.0103981	{'bagging_temperature': 122.42466803051889, 'depth': 6, 'iterations': 809, 'l2_leaf_reg': 13.03483918486137, 'learning_rate': 0.020272601704209428, 'random_strength': 13.373782901843185}	77				0.0859754	0.0457209	{'bagging_temperature': 118.9097361510967, 'depth': 6, 'iterations': 913, 'l2_leaf_reg': 12.83354202374948, 'learning_rate': 0.02152145115920773, 'random_strength': 34.07936162718395}	98
0.862029	0.576099	{'bagging_temperature': 107.03185502825859, 'depth': 6, 'iterations': 843, 'l2_leaf_reg': 14.742439097929557, 'learning_rate': 0.01860115998499073, 'random_strength': 12.829665189903022}	154				0.526085	0.32499	{'bagging_temperature': 100.86151690165056, 'depth': 5, 'iterations': 948, 'l2_leaf_reg': 12.716606588939337, 'learning_rate': 0.02201733185702498, 'random_strength': 140.9455219089364}	282				0.0175592	0.0108119	{'bagging_temperature': 151.47068685955279, 'depth': 6, 'iterations': 850, 'l2_leaf_reg': 5.313467805211603, 'learning_rate': 0.007580419040756679, 'random_strength': 1.9178903308099642}	152				0.0860624	0.0438403	{'bagging_temperature': 143.41206890025384, 'depth': 6, 'iterations': 929, 'l2_leaf_reg': 14.374577451274437, 'learning_rate': 0.015249377219292507, 'random_strength': 1.2425339727107776}	246
0.862797	0.587281	{'bagging_temperature': 152.45966848242603, 'depth': 5, 'iterations': 812, 'l2_leaf_reg': 5.707255875382398, 'learning_rate': 0.01936329060551772, 'random_strength': 16.611735024580813}	256				0.526865	0.324944	{'bagging_temperature': 43.01311738773014, 'depth': 5, 'iterations': 663, 'l2_leaf_reg': 3.1300323506439316, 'learning_rate': 0.021557537278127748, 'random_strength': 170.64880710134364}	337				0.0176545	0.0107766	{'bagging_temperature': 108.76890599407491, 'depth': 6, 'iterations': 804, 'l2_leaf_reg': 9.663469408276054, 'learning_rate': 0.017415923887364713, 'random_strength': 13.001951542422846}	146				0.086073	0.044841	{'bagging_temperature': 114.61051928399365, 'depth': 5, 'iterations': 825, 'l2_leaf_reg': 8.138053199763432, 'learning_rate': 0.017821186708918902, 'random_strength': 1.071138271402333}	82
0.864899	0.57281	{'bagging_temperature': 51.36225804050201, 'depth': 6, 'iterations': 939, 'l2_leaf_reg': 22.614148234278666, 'learning_rate': 0.021656111935103677, 'random_strength': 88.9620142806189}	93				0.527657	0.334438	{'bagging_temperature': 66.44424145533097, 'depth': 5, 'iterations': 935, 'l2_leaf_reg': 19.930212489764912, 'learning_rate': 0.024762746719329494, 'random_strength': 80.5612755609686}	278				0.017666	0.0102305	{'bagging_temperature': 127.66169822146955, 'depth': 6, 'iterations': 903, 'l2_leaf_reg': 19.70945627290383, 'learning_rate': 0.022511221278240966, 'random_strength': 16.554997423473058}	148				0.0864704	0.0463011	{'bagging_temperature': 152.57515701761415, 'depth': 5, 'iterations': 908, 'l2_leaf_reg': 7.040558958546185, 'learning_rate': 0.024804993045440014, 'random_strength': 93.81232767078893}	26
0.869466	0.588114	{'bagging_temperature': 165.7230865030039, 'depth': 6, 'iterations': 551, 'l2_leaf_reg': 6.935065197873951, 'learning_rate': 0.024912786311636227, 'random_strength': 13.053231722805752}	174				0.529692	0.348705	{'bagging_temperature': 75.35955383227324, 'depth': 5, 'iterations': 788, 'l2_leaf_reg': 6.227690378677222, 'learning_rate': 0.018326524673822776, 'random_strength': 106.80807777707979}	327				0.0178863	0.0112533	{'bagging_temperature': 189.6146803125875, 'depth': 4, 'iterations': 960, 'l2_leaf_reg': 17.57468701149019, 'learning_rate': 0.022322371934983556, 'random_strength': 26.221115294866973}	247				0.0868594	0.0498958	{'bagging_temperature': 141.2034158551817, 'depth': 5, 'iterations': 783, 'l2_leaf_reg': 3.1044095526970805, 'learning_rate': 0.021465301348830915, 'random_strength': 22.341068765183223}	221
0.879941	0.598153	{'bagging_temperature': 113.3988400145507, 'depth': 6, 'iterations': 690, 'l2_leaf_reg': 7.188095825634863, 'learning_rate': 0.022191223133165513, 'random_strength': 36.55476850451658}	233				0.529695	0.365632	{'bagging_temperature': 37.21661525017375, 'depth': 4, 'iterations': 679, 'l2_leaf_reg': 3.0878361842891837, 'learning_rate': 0.01946981631897084, 'random_strength': 146.07275013112016}	304				0.0181358	0.0107176	{'bagging_temperature': 59.12582204343731, 'depth': 6, 'iterations': 761, 'l2_leaf_reg': 5.076432847294608, 'learning_rate': 0.018274273157205183, 'random_strength': 47.97109711928039}	30				0.0870359	0.0462271	{'bagging_temperature': 120.36623773343499, 'depth': 6, 'iterations': 878, 'l2_leaf_reg': 5.535166683598896, 'learning_rate': 0.022705953409694467, 'random_strength': 143.85205641431946}	201
0.884017	0.612568	{'bagging_temperature': 79.88537640421396, 'depth': 6, 'iterations': 954, 'l2_leaf_reg': 35.71754525207551, 'learning_rate': 0.020230863375646498, 'random_strength': 30.218107053539693}	146				0.530731	0.340868	{'bagging_temperature': 80.9419368900378, 'depth': 5, 'iterations': 955, 'l2_leaf_reg': 22.3616618138309, 'learning_rate': 0.024128530542698173, 'random_strength': 86.39619149946118}	277				0.0183314	0.0112224	{'bagging_temperature': 199.84142336986403, 'depth': 6, 'iterations': 960, 'l2_leaf_reg': 22.845047462250022, 'learning_rate': 0.022225013329800394, 'random_strength': 195.6943299368554}	221				0.0871391	0.04713	{'bagging_temperature': 148.27297999306413, 'depth': 6, 'iterations': 764, 'l2_leaf_reg': 10.111401290336268, 'learning_rate': 0.013897997710442148, 'random_strength': 1.2107877942777272}	234
0.889496	0.623673	{'bagging_temperature': 175.21041462927366, 'depth': 6, 'iterations': 414, 'l2_leaf_reg': 5.001550101168451, 'learning_rate': 0.023909896425977434, 'random_strength': 4.463335121182197}	258				0.530764	0.341865	{'bagging_temperature': 33.04708105400273, 'depth': 5, 'iterations': 923, 'l2_leaf_reg': 18.948119620254985, 'learning_rate': 0.022958738654938752, 'random_strength': 97.89563794629028}	313				0.0183379	0.0118849	{'bagging_temperature': 52.04489177451265, 'depth': 6, 'iterations': 1000, 'l2_leaf_reg': 37.42854150288508, 'learning_rate': 0.020041534060091317, 'random_strength': 10.228624022727239}	145				0.0871493	0.0520653	{'bagging_temperature': 181.0140424751202, 'depth': 4, 'iterations': 895, 'l2_leaf_reg': 10.642503280752088, 'learning_rate': 0.024677621170107772, 'random_strength': 70.71619097771318}	70
0.892802	0.638779	{'bagging_temperature': 199.01002759803146, 'depth': 5, 'iterations': 463, 'l2_leaf_reg': 5.175382949302148, 'learning_rate': 0.020665691316322152, 'random_strength': 2.7580548691548663}	161				0.532572	0.352866	{'bagging_temperature': 58.32850726566696, 'depth': 4, 'iterations': 842, 'l2_leaf_reg': 7.452723245376726, 'learning_rate': 0.01992740493744035, 'random_strength': 82.63372982843704}	261				0.0183389	0.0118653	{'bagging_temperature': 191.48874870178133, 'depth': 6, 'iterations': 999, 'l2_leaf_reg': 8.456455091410557, 'learning_rate': 0.015230929799699637, 'random_strength': 165.27690049526012}	192				0.0874326	0.054737	{'bagging_temperature': 141.38678096367673, 'depth': 6, 'iterations': 816, 'l2_leaf_reg': 35.561076405521135, 'learning_rate': 0.019547391748560607, 'random_strength': 19.245409671493846}	159
0.894552	0.633556	{'bagging_temperature': 199.36769184137944, 'depth': 5, 'iterations': 847, 'l2_leaf_reg': 6.156648889554664, 'learning_rate': 0.013754583965701733, 'random_strength': 5.497249086640121}	245				0.532851	0.346135	{'bagging_temperature': 77.14755338135399, 'depth': 4, 'iterations': 915, 'l2_leaf_reg': 14.941777503514585, 'learning_rate': 0.024934040373666654, 'random_strength': 73.31055393055482}	264				0.0183409	0.0122918	{'bagging_temperature': 165.2387458899449, 'depth': 5, 'iterations': 673, 'l2_leaf_reg': 12.184604299624295, 'learning_rate': 0.02050760595700493, 'random_strength': 12.657090357236315}	239				0.0875567	0.0511588	{'bagging_temperature': 86.46540943355717, 'depth': 5, 'iterations': 699, 'l2_leaf_reg': 7.605612693483115, 'learning_rate': 0.024629525263876004, 'random_strength': 27.18342168223133}	225
0.905544	0.6365	{'bagging_temperature': 75.76651787976219, 'depth': 6, 'iterations': 968, 'l2_leaf_reg': 35.848007462986374, 'learning_rate': 0.018976164153926278, 'random_strength': 42.255204526290846}	71				0.533503	0.331694	{'bagging_temperature': 88.23726065115775, 'depth': 6, 'iterations': 976, 'l2_leaf_reg': 16.268915319272985, 'learning_rate': 0.01894418433494334, 'random_strength': 120.64678673861691}	279				0.0183997	0.0120932	{'bagging_temperature': 120.54881787287503, 'depth': 6, 'iterations': 827, 'l2_leaf_reg': 7.402347679312286, 'learning_rate': 0.011735759167376127, 'random_strength': 8.475013874558481}	150				0.0876785	0.0555641	{'bagging_temperature': 162.36561270249345, 'depth': 5, 'iterations': 866, 'l2_leaf_reg': 35.05181089515398, 'learning_rate': 0.019246004217105227, 'random_strength': 15.027137727840318}	215
0.909628	0.647012	{'bagging_temperature': 18.72381039999479, 'depth': 6, 'iterations': 865, 'l2_leaf_reg': 24.854773397134764, 'learning_rate': 0.01910185301346832, 'random_strength': 44.34319517663918}	53				0.533761	0.340981	{'bagging_temperature': 49.614473425425885, 'depth': 5, 'iterations': 935, 'l2_leaf_reg': 12.469691471802978, 'learning_rate': 0.019821976370026355, 'random_strength': 195.13933384895768}	219				0.0184628	0.0124608	{'bagging_temperature': 118.47371200707184, 'depth': 5, 'iterations': 740, 'l2_leaf_reg': 18.455882851155437, 'learning_rate': 0.011939520558871243, 'random_strength': 1.182372017708783}	223				0.0877577	0.0539635	{'bagging_temperature': 160.44746154560448, 'depth': 5, 'iterations': 666, 'l2_leaf_reg': 24.968292200410616, 'learning_rate': 0.024678058800604422, 'random_strength': 14.092201344448547}	153
0.910014	0.675316	{'bagging_temperature': 165.1460243654554, 'depth': 6, 'iterations': 685, 'l2_leaf_reg': 87.0272933569407, 'learning_rate': 0.024958070287328552, 'random_strength': 5.90426103408586}	214				0.534312	0.342726	{'bagging_temperature': 75.83419082104494, 'depth': 6, 'iterations': 999, 'l2_leaf_reg': 6.37626477238928, 'learning_rate': 0.013767099361182818, 'random_strength': 138.04217060246302}	276				0.0184638	0.0111191	{'bagging_temperature': 194.8265904534738, 'depth': 6, 'iterations': 857, 'l2_leaf_reg': 14.443119417075808, 'learning_rate': 0.019699834879413486, 'random_strength': 38.341289696701914}	177				0.0878482	0.0522947	{'bagging_temperature': 118.81205162071971, 'depth': 5, 'iterations': 816, 'l2_leaf_reg': 12.181174218862495, 'learning_rate': 0.016615291117899705, 'random_strength': 5.851631296872765}	237
0.914213	0.654252	{'bagging_temperature': 21.464668871675773, 'depth': 6, 'iterations': 917, 'l2_leaf_reg': 10.827753205884381, 'learning_rate': 0.0161633253204663, 'random_strength': 55.308527849778514}	107				0.534442	0.337125	{'bagging_temperature': 53.391680835867426, 'depth': 6, 'iterations': 628, 'l2_leaf_reg': 4.514203767054128, 'learning_rate': 0.02081663113459233, 'random_strength': 111.15430823503952}	323				0.0184639	0.0122773	{'bagging_temperature': 130.31374378544277, 'depth': 5, 'iterations': 844, 'l2_leaf_reg': 18.75978422716934, 'learning_rate': 0.02156215659581448, 'random_strength': 70.72006738732598}	191				0.0881052	0.0565541	{'bagging_temperature': 146.2752724244996, 'depth': 3, 'iterations': 901, 'l2_leaf_reg': 19.628218366049083, 'learning_rate': 0.02490763845486226, 'random_strength': 16.070830526469766}	171
0.917804	0.670153	{'bagging_temperature': 162.6969939948484, 'depth': 6, 'iterations': 762, 'l2_leaf_reg': 3.7855890892918413, 'learning_rate': 0.012534498820434024, 'random_strength': 6.434428915652246}	157				0.535302	0.360442	{'bagging_temperature': 67.95678701602233, 'depth': 5, 'iterations': 914, 'l2_leaf_reg': 7.114518295258706, 'learning_rate': 0.01532789112269388, 'random_strength': 117.21859831025742}	285				0.0185439	0.0119419	{'bagging_temperature': 134.8706609294881, 'depth': 6, 'iterations': 630, 'l2_leaf_reg': 12.948376416642802, 'learning_rate': 0.02061458502430575, 'random_strength': 11.986152726970632}	79				0.0883731	0.0515048	{'bagging_temperature': 114.59634598851547, 'depth': 6, 'iterations': 500, 'l2_leaf_reg': 3.093146218913316, 'learning_rate': 0.018117929945850896, 'random_strength': 2.880189610889643}	84
0.929088	0.675177	{'bagging_temperature': 102.58330032794908, 'depth': 5, 'iterations': 808, 'l2_leaf_reg': 31.652722668860243, 'learning_rate': 0.022036025857828333, 'random_strength': 39.11073332642244}	198				0.535359	0.33148	{'bagging_temperature': 80.73048839710172, 'depth': 6, 'iterations': 937, 'l2_leaf_reg': 5.009599569951219, 'learning_rate': 0.014717387123604807, 'random_strength': 148.10526502321613}	286				0.0186165	0.0126509	{'bagging_temperature': 158.51890584489178, 'depth': 6, 'iterations': 972, 'l2_leaf_reg': 20.18679543181596, 'learning_rate': 0.006779335961353484, 'random_strength': 1.3512131173492783}	237				0.0887151	0.0582848	{'bagging_temperature': 151.40755796907223, 'depth': 6, 'iterations': 881, 'l2_leaf_reg': 70.5893275714266, 'learning_rate': 0.018252561622308098, 'random_strength': 17.35451883231507}	240
0.92996	0.680435	{'bagging_temperature': 34.894520344886715, 'depth': 4, 'iterations': 921, 'l2_leaf_reg': 18.273550076438863, 'learning_rate': 0.02057137632015281, 'random_strength': 76.43654989333213}	126				0.538041	0.363399	{'bagging_temperature': 61.44791396076387, 'depth': 4, 'iterations': 785, 'l2_leaf_reg': 8.902962897424757, 'learning_rate': 0.02082288677329742, 'random_strength': 77.10190711862083}	258				0.0186493	0.0125231	{'bagging_temperature': 132.0178588466514, 'depth': 6, 'iterations': 835, 'l2_leaf_reg': 21.514045944413777, 'learning_rate': 0.014278085038753012, 'random_strength': 5.542372767151192}	91				0.0890009	0.0532429	{'bagging_temperature': 108.18321079827462, 'depth': 6, 'iterations': 973, 'l2_leaf_reg': 59.403695623164175, 'learning_rate': 0.022371189697286614, 'random_strength': 130.79547605992846}	238
0.932876	0.683405	{'bagging_temperature': 147.53377377170816, 'depth': 6, 'iterations': 565, 'l2_leaf_reg': 8.129821680728359, 'learning_rate': 0.020374617959424253, 'random_strength': 12.943111409549235}	218				0.538332	0.356338	{'bagging_temperature': 95.13117430162092, 'depth': 4, 'iterations': 910, 'l2_leaf_reg': 16.949567374805746, 'learning_rate': 0.024646638178146704, 'random_strength': 160.59714611042958}	324				0.0186718	0.0128467	{'bagging_temperature': 64.27906388355149, 'depth': 6, 'iterations': 955, 'l2_leaf_reg': 57.58607191769912, 'learning_rate': 0.010420000175460811, 'random_strength': 1.0155077435688682}	22				0.0890533	0.0569282	{'bagging_temperature': 141.19664896606528, 'depth': 6, 'iterations': 570, 'l2_leaf_reg': 43.12615352178547, 'learning_rate': 0.02494440692512315, 'random_strength': 11.114674631018083}	80
0.933066	0.670937	{'bagging_temperature': 163.39199564667229, 'depth': 6, 'iterations': 709, 'l2_leaf_reg': 33.82799170823498, 'learning_rate': 0.013088599166548085, 'random_strength': 1.2702978284257362}	239				0.538522	0.372385	{'bagging_temperature': 11.447539443528498, 'depth': 4, 'iterations': 636, 'l2_leaf_reg': 6.68310790766505, 'learning_rate': 0.022699839748110497, 'random_strength': 69.16516938300245}	254				0.0188187	0.0127216	{'bagging_temperature': 167.90499368372133, 'depth': 5, 'iterations': 881, 'l2_leaf_reg': 21.24588941160011, 'learning_rate': 0.01631309013862057, 'random_strength': 7.540048968856873}	164				0.0895019	0.0563873	{'bagging_temperature': 150.99780437996236, 'depth': 6, 'iterations': 551, 'l2_leaf_reg': 32.362126666987834, 'learning_rate': 0.015464932569318378, 'random_strength': 1.8858919842369417}	174
0.943838	0.703079	{'bagging_temperature': 181.57650131208825, 'depth': 5, 'iterations': 903, 'l2_leaf_reg': 34.02361213983827, 'learning_rate': 0.018936279738655675, 'random_strength': 43.79164404789734}	70				0.543837	0.372254	{'bagging_temperature': 53.58523197142672, 'depth': 3, 'iterations': 942, 'l2_leaf_reg': 9.466362486753114, 'learning_rate': 0.021805966561979435, 'random_strength': 106.27137288459183}	263				0.0189124	0.0124153	{'bagging_temperature': 73.34661891214623, 'depth': 6, 'iterations': 997, 'l2_leaf_reg': 15.204814480181454, 'learning_rate': 0.01433668733366657, 'random_strength': 27.475949971989817}	23				0.0895304	0.0549715	{'bagging_temperature': 153.94770162506344, 'depth': 5, 'iterations': 750, 'l2_leaf_reg': 15.269608785694906, 'learning_rate': 0.016266919528024854, 'random_strength': 5.18968043547849}	155
0.948465	0.707664	{'bagging_temperature': 96.68982329587942, 'depth': 5, 'iterations': 974, 'l2_leaf_reg': 32.793793305767124, 'learning_rate': 0.018122670514887376, 'random_strength': 85.01769835009785}	141				0.54391	0.370838	{'bagging_temperature': 88.96379671969581, 'depth': 4, 'iterations': 877, 'l2_leaf_reg': 20.638384730515593, 'learning_rate': 0.02480455511256737, 'random_strength': 145.31029100703756}	197				0.0189221	0.0125469	{'bagging_temperature': 60.81725594579613, 'depth': 6, 'iterations': 951, 'l2_leaf_reg': 59.99814082972887, 'learning_rate': 0.024943839596111666, 'random_strength': 23.650242936866793}	68				0.0899532	0.0576067	{'bagging_temperature': 69.58656225825514, 'depth': 3, 'iterations': 904, 'l2_leaf_reg': 42.48911880527815, 'learning_rate': 0.01982000022033057, 'random_strength': 1.4120532363943656}	115
0.950383	0.709568	{'bagging_temperature': 170.05795988079456, 'depth': 5, 'iterations': 743, 'l2_leaf_reg': 43.1535166396112, 'learning_rate': 0.024402808616823757, 'random_strength': 59.35344922892634}	66				0.544665	0.357244	{'bagging_temperature': 72.38690980197056, 'depth': 5, 'iterations': 824, 'l2_leaf_reg': 18.864532244977802, 'learning_rate': 0.022468331589640175, 'random_strength': 113.34700649182814}	270				0.0189323	0.0128915	{'bagging_temperature': 148.11914521560226, 'depth': 5, 'iterations': 714, 'l2_leaf_reg': 12.03360549914513, 'learning_rate': 0.02127142423131068, 'random_strength': 75.8780902741597}	43				0.089983	0.0590424	{'bagging_temperature': 112.82096423239172, 'depth': 6, 'iterations': 805, 'l2_leaf_reg': 45.36241825408896, 'learning_rate': 0.01589459261711769, 'random_strength': 9.524668077556331}	220
0.951481	0.717062	{'bagging_temperature': 114.57671898921367, 'depth': 3, 'iterations': 767, 'l2_leaf_reg': 57.01093645626394, 'learning_rate': 0.024916120730643334, 'random_strength': 2.521358525230311}	38				0.544821	0.343582	{'bagging_temperature': 70.54111052595873, 'depth': 6, 'iterations': 804, 'l2_leaf_reg': 14.710424605880453, 'learning_rate': 0.020635607303444842, 'random_strength': 174.23617984684847}	317				0.0189325	0.0130384	{'bagging_temperature': 181.6478797087309, 'depth': 6, 'iterations': 900, 'l2_leaf_reg': 21.086035948952947, 'learning_rate': 0.006371130083724836, 'random_strength': 1.1354104582213163}	251				0.0900207	0.0565049	{'bagging_temperature': 180.92889814523, 'depth': 5, 'iterations': 610, 'l2_leaf_reg': 87.16549434246753, 'learning_rate': 0.022317842038514498, 'random_strength': 1.1149991495751603}	179
0.953048	0.722509	{'bagging_temperature': 74.74654164153384, 'depth': 6, 'iterations': 984, 'l2_leaf_reg': 27.50339031038934, 'learning_rate': 0.014532463597762616, 'random_strength': 38.07177627039088}	72				0.545425	0.350036	{'bagging_temperature': 85.74423821615801, 'depth': 6, 'iterations': 871, 'l2_leaf_reg': 17.161868849993137, 'learning_rate': 0.01839410384813499, 'random_strength': 70.39565568486826}	289				0.0189814	0.0128917	{'bagging_temperature': 20.81494159960218, 'depth': 5, 'iterations': 706, 'l2_leaf_reg': 3.195548230626528, 'learning_rate': 0.00957471440172189, 'random_strength': 4.108703012727688}	136				0.0901232	0.0575421	{'bagging_temperature': 157.54373777550876, 'depth': 6, 'iterations': 788, 'l2_leaf_reg': 4.698308921013789, 'learning_rate': 0.016488851467139094, 'random_strength': 27.639140356218885}	133
0.95768	0.735472	{'bagging_temperature': 123.26207301642215, 'depth': 6, 'iterations': 999, 'l2_leaf_reg': 24.092810775483244, 'learning_rate': 0.01557858574831318, 'random_strength': 172.91264805318707}	148				0.545879	0.369243	{'bagging_temperature': 97.68698744361706, 'depth': 5, 'iterations': 923, 'l2_leaf_reg': 12.924945554587827, 'learning_rate': 0.016677584400325723, 'random_strength': 142.77058951943116}	296				0.0190368	0.0133995	{'bagging_temperature': 151.05768633502566, 'depth': 5, 'iterations': 829, 'l2_leaf_reg': 3.0227172090683734, 'learning_rate': 0.011398005277718545, 'random_strength': 12.617080239911914}	202				0.090414	0.0590258	{'bagging_temperature': 154.7282765753694, 'depth': 3, 'iterations': 893, 'l2_leaf_reg': 4.867315789284786, 'learning_rate': 0.024229646708830224, 'random_strength': 91.4150168852323}	29
0.966463	0.75246	{'bagging_temperature': 36.997166104630054, 'depth': 6, 'iterations': 883, 'l2_leaf_reg': 31.992091132369268, 'learning_rate': 0.01730000336579845, 'random_strength': 118.29806470741056}	74				0.547287	0.340056	{'bagging_temperature': 102.10566881193891, 'depth': 6, 'iterations': 926, 'l2_leaf_reg': 19.151130448282878, 'learning_rate': 0.020224599504280294, 'random_strength': 180.2416064002665}	208				0.0190392	0.0129736	{'bagging_temperature': 8.23794773512261, 'depth': 4, 'iterations': 798, 'l2_leaf_reg': 26.050072585562248, 'learning_rate': 0.0232512692342112, 'random_strength': 16.12058540658692}	35				0.0906219	0.0592538	{'bagging_temperature': 143.37593072816713, 'depth': 6, 'iterations': 851, 'l2_leaf_reg': 20.04005365735624, 'learning_rate': 0.012901391905997431, 'random_strength': 8.673746423083955}	149
0.966513	0.740382	{'bagging_temperature': 55.67668794918448, 'depth': 6, 'iterations': 961, 'l2_leaf_reg': 7.075440939681716, 'learning_rate': 0.011727142022172246, 'random_strength': 20.644096795748236}	75				0.552964	0.383813	{'bagging_temperature': 120.25449346349626, 'depth': 5, 'iterations': 703, 'l2_leaf_reg': 8.668722626050297, 'learning_rate': 0.017628745007787643, 'random_strength': 64.1697298260915}	247				0.0191825	0.012807	{'bagging_temperature': 8.648004383945775, 'depth': 6, 'iterations': 904, 'l2_leaf_reg': 38.692959208478996, 'learning_rate': 0.021818338384866957, 'random_strength': 130.98741861821316}	131				0.090695	0.0597298	{'bagging_temperature': 168.1173640738488, 'depth': 5, 'iterations': 761, 'l2_leaf_reg': 26.282524414596153, 'learning_rate': 0.02144456093907408, 'random_strength': 69.32436434698121}	192
0.966692	0.741408	{'bagging_temperature': 88.68798011511379, 'depth': 5, 'iterations': 789, 'l2_leaf_reg': 36.614390645687564, 'learning_rate': 0.021057020635270936, 'random_strength': 68.43502222733309}	78				0.553079	0.400551	{'bagging_temperature': 51.9775857966547, 'depth': 4, 'iterations': 805, 'l2_leaf_reg': 3.0673401146087818, 'learning_rate': 0.014029977070343935, 'random_strength': 90.6636417657727}	260				0.0191943	0.0134383	{'bagging_temperature': 185.56854319352007, 'depth': 5, 'iterations': 765, 'l2_leaf_reg': 44.835696716484826, 'learning_rate': 0.02493749995089337, 'random_strength': 32.915243269937775}	218				0.090718	0.0611007	{'bagging_temperature': 107.10872915789113, 'depth': 6, 'iterations': 773, 'l2_leaf_reg': 10.241491947876533, 'learning_rate': 0.015016701279463526, 'random_strength': 17.345671741923837}	148
0.968654	0.735037	{'bagging_temperature': 177.1965601830986, 'depth': 6, 'iterations': 901, 'l2_leaf_reg': 59.99892416921405, 'learning_rate': 0.009244114029715832, 'random_strength': 1.09482965736456}	253				0.553789	0.393093	{'bagging_temperature': 133.8300512408381, 'depth': 4, 'iterations': 831, 'l2_leaf_reg': 12.98796488038821, 'learning_rate': 0.018040923943610905, 'random_strength': 122.01400473657888}	312				0.0192765	0.0132217	{'bagging_temperature': 188.70999510499985, 'depth': 6, 'iterations': 818, 'l2_leaf_reg': 9.205298239211043, 'learning_rate': 0.014195865552507474, 'random_strength': 34.66337459523403}	178				0.0909531	0.0608347	{'bagging_temperature': 188.12390813552608, 'depth': 4, 'iterations': 923, 'l2_leaf_reg': 41.39502917847639, 'learning_rate': 0.01959571789165977, 'random_strength': 41.06089152859742}	182
0.971199	0.761093	{'bagging_temperature': 108.62646723653106, 'depth': 6, 'iterations': 636, 'l2_leaf_reg': 29.46093651737793, 'learning_rate': 0.020720296084715373, 'random_strength': 33.098644492407416}	244				0.556983	0.370121	{'bagging_temperature': 45.1325018278782, 'depth': 6, 'iterations': 820, 'l2_leaf_reg': 3.6046743736995976, 'learning_rate': 0.014121527630339532, 'random_strength': 178.551231795061}	224				0.0193232	0.0136852	{'bagging_temperature': 33.16301611443147, 'depth': 6, 'iterations': 870, 'l2_leaf_reg': 49.25417438232645, 'learning_rate': 0.016814020112772526, 'random_strength': 10.145030017057627}	134				0.0915096	0.0627518	{'bagging_temperature': 50.92708131104735, 'depth': 3, 'iterations': 806, 'l2_leaf_reg': 18.11533317640012, 'learning_rate': 0.023050574819421563, 'random_strength': 32.38122808112696}	123
0.97145	0.74868	{'bagging_temperature': 159.30035610628784, 'depth': 5, 'iterations': 478, 'l2_leaf_reg': 93.24243645602357, 'learning_rate': 0.02468983643957939, 'random_strength': 1.0045585138834605}	170				0.559731	0.382614	{'bagging_temperature': 50.194996472720206, 'depth': 4, 'iterations': 902, 'l2_leaf_reg': 23.313744971813733, 'learning_rate': 0.022401805887271194, 'random_strength': 111.53996722955407}	301				0.0193636	0.0137665	{'bagging_temperature': 62.68289051935525, 'depth': 6, 'iterations': 984, 'l2_leaf_reg': 56.71542395828533, 'learning_rate': 0.0074543419586046026, 'random_strength': 1.635754944974605}	66				0.0916351	0.0593902	{'bagging_temperature': 183.50545137553118, 'depth': 6, 'iterations': 767, 'l2_leaf_reg': 23.197800789539265, 'learning_rate': 0.019977515336950188, 'random_strength': 81.33471945214643}	250
0.980873	0.759154	{'bagging_temperature': 156.2642736326157, 'depth': 3, 'iterations': 525, 'l2_leaf_reg': 13.515170750720223, 'learning_rate': 0.019558591448422438, 'random_strength': 1.5413748053816585}	167				0.562352	0.399956	{'bagging_temperature': 40.25306167979933, 'depth': 4, 'iterations': 514, 'l2_leaf_reg': 5.568585654525343, 'learning_rate': 0.021624957234101867, 'random_strength': 27.475608097118762}	104				0.0193726	0.01369	{'bagging_temperature': 150.31197052180113, 'depth': 6, 'iterations': 774, 'l2_leaf_reg': 32.23246070199435, 'learning_rate': 0.014518852304022145, 'random_strength': 7.900370379031298}	235				0.0919223	0.0628399	{'bagging_temperature': 81.8161816947392, 'depth': 3, 'iterations': 716, 'l2_leaf_reg': 27.904159486251125, 'learning_rate': 0.017422844797612434, 'random_strength': 2.040622027324045}	211
0.982401	0.764444	{'bagging_temperature': 50.681780435738744, 'depth': 4, 'iterations': 677, 'l2_leaf_reg': 26.317854668320102, 'learning_rate': 0.024991761453676074, 'random_strength': 93.51521948407544}	104				0.562439	0.351848	{'bagging_temperature': 88.15550732801735, 'depth': 6, 'iterations': 865, 'l2_leaf_reg': 31.70908545366059, 'learning_rate': 0.02498738716180478, 'random_strength': 132.26917576054475}	328				0.0193819	0.0136446	{'bagging_temperature': 120.21503103862804, 'depth': 5, 'iterations': 805, 'l2_leaf_reg': 23.3321676156479, 'learning_rate': 0.018205101416136845, 'random_strength': 25.83887667870995}	78				0.092269	0.062062	{'bagging_temperature': 129.01532244865095, 'depth': 5, 'iterations': 581, 'l2_leaf_reg': 22.776480394002334, 'learning_rate': 0.011579059449564812, 'random_strength': 1.533197610841258}	157
0.983291	0.758109	{'bagging_temperature': 177.65778507473058, 'depth': 6, 'iterations': 584, 'l2_leaf_reg': 18.745560319285644, 'learning_rate': 0.01128608043215528, 'random_strength': 3.44807052051668}	206				0.562484	0.369918	{'bagging_temperature': 58.231024423511435, 'depth': 5, 'iterations': 966, 'l2_leaf_reg': 30.16426661046235, 'learning_rate': 0.021025184775066097, 'random_strength': 113.72923894492772}	290				0.0194025	0.0126547	{'bagging_temperature': 184.4236888648115, 'depth': 6, 'iterations': 948, 'l2_leaf_reg': 65.83714597355872, 'learning_rate': 0.024231920438019028, 'random_strength': 90.3655883533536}	171				0.0922776	0.0617569	{'bagging_temperature': 178.59981417901872, 'depth': 5, 'iterations': 648, 'l2_leaf_reg': 9.939497266023473, 'learning_rate': 0.02135106073782552, 'random_strength': 38.25018009533826}	74
0.98799	0.779115	{'bagging_temperature': 124.2868094768476, 'depth': 6, 'iterations': 591, 'l2_leaf_reg': 11.31375746565401, 'learning_rate': 0.01584679576617055, 'random_strength': 11.662570960252925}	249				0.562839	0.411158	{'bagging_temperature': 123.18530577906802, 'depth': 1, 'iterations': 994, 'l2_leaf_reg': 4.40510618897924, 'learning_rate': 0.024689669794534713, 'random_strength': 3.3635056953047133}	23				0.0194473	0.0132286	{'bagging_temperature': 76.11221460563608, 'depth': 6, 'iterations': 972, 'l2_leaf_reg': 58.87557801193232, 'learning_rate': 0.01902332979901386, 'random_strength': 24.401176298599975}	24				0.0928012	0.0629709	{'bagging_temperature': 163.97378651921852, 'depth': 6, 'iterations': 775, 'l2_leaf_reg': 9.838481987416142, 'learning_rate': 0.010061113736787789, 'random_strength': 5.891014572671022}	198
0.997846	0.793765	{'bagging_temperature': 158.28360300981842, 'depth': 5, 'iterations': 782, 'l2_leaf_reg': 38.705054996858095, 'learning_rate': 0.01828072449908442, 'random_strength': 43.78032993645367}	234				0.565742	0.367174	{'bagging_temperature': 54.29214011619952, 'depth': 5, 'iterations': 978, 'l2_leaf_reg': 36.97574584952545, 'learning_rate': 0.024876882317741343, 'random_strength': 173.26155202932958}	206				0.0194804	0.0138889	{'bagging_temperature': 191.99008806708812, 'depth': 5, 'iterations': 997, 'l2_leaf_reg': 9.32918558997833, 'learning_rate': 0.012483594453757718, 'random_strength': 55.69011837717017}	163				0.0928335	0.0651435	{'bagging_temperature': 62.77081757807554, 'depth': 4, 'iterations': 710, 'l2_leaf_reg': 7.430288648460566, 'learning_rate': 0.018601830325000398, 'random_strength': 24.401793355984964}	125
1.00302	0.79991	{'bagging_temperature': 133.42244622891207, 'depth': 5, 'iterations': 595, 'l2_leaf_reg': 97.34740608296973, 'learning_rate': 0.02214240342166295, 'random_strength': 7.3527943619147225}	177				0.567823	0.396359	{'bagging_temperature': 65.07150102606687, 'depth': 5, 'iterations': 709, 'l2_leaf_reg': 3.1248676369885766, 'learning_rate': 0.015167541500118197, 'random_strength': 100.12117090457883}	233				0.0195231	0.0136988	{'bagging_temperature': 154.42313786989627, 'depth': 5, 'iterations': 741, 'l2_leaf_reg': 10.88972182143651, 'learning_rate': 0.01801868195726327, 'random_strength': 80.13027618043988}	173				0.0930142	0.0642722	{'bagging_temperature': 88.76966576545891, 'depth': 4, 'iterations': 871, 'l2_leaf_reg': 71.11138112007087, 'learning_rate': 0.021070065531714796, 'random_strength': 56.41072045744053}	141
1.00598	0.801812	{'bagging_temperature': 113.27463874229376, 'depth': 6, 'iterations': 467, 'l2_leaf_reg': 25.5108104938385, 'learning_rate': 0.024901283705460475, 'random_strength': 27.66681947734513}	190				0.572914	0.432914	{'bagging_temperature': 9.959237611055386, 'depth': 1, 'iterations': 931, 'l2_leaf_reg': 3.477527498419178, 'learning_rate': 0.02376882767956802, 'random_strength': 30.362864741269306}	21				0.019668	0.0135289	{'bagging_temperature': 149.42041599880756, 'depth': 6, 'iterations': 976, 'l2_leaf_reg': 27.057739839236415, 'learning_rate': 0.015067523229692622, 'random_strength': 41.85600374931965}	172				0.0936522	0.0647196	{'bagging_temperature': 36.12699055289444, 'depth': 4, 'iterations': 966, 'l2_leaf_reg': 11.217791298389496, 'learning_rate': 0.016385557854330907, 'random_strength': 87.75763103020631}	72
1.00659	0.793514	{'bagging_temperature': 193.3288386996728, 'depth': 5, 'iterations': 716, 'l2_leaf_reg': 42.44409667702397, 'learning_rate': 0.02193734348710927, 'random_strength': 102.59497750711759}	68				0.574147	0.429869	{'bagging_temperature': 34.18825470989289, 'depth': 2, 'iterations': 942, 'l2_leaf_reg': 5.728016834557238, 'learning_rate': 0.01662312935614613, 'random_strength': 135.2346742498583}	167				0.0197289	0.0144071	{'bagging_temperature': 11.46410746627216, 'depth': 4, 'iterations': 952, 'l2_leaf_reg': 40.924880552589286, 'learning_rate': 0.010419440359181156, 'random_strength': 2.0292109670965988}	29				0.0939599	0.0655745	{'bagging_temperature': 177.1560185008119, 'depth': 6, 'iterations': 679, 'l2_leaf_reg': 16.343195739421223, 'learning_rate': 0.017310741904581844, 'random_strength': 25.75019855838527}	161
1.01043	0.804269	{'bagging_temperature': 174.9391212643202, 'depth': 5, 'iterations': 583, 'l2_leaf_reg': 6.807108590282042, 'learning_rate': 0.015397570273964932, 'random_strength': 10.305451428637731}	162				0.575849	0.382939	{'bagging_temperature': 145.18475928159253, 'depth': 5, 'iterations': 961, 'l2_leaf_reg': 39.65637380968373, 'learning_rate': 0.022107921278428182, 'random_strength': 107.56928072714109}	191				0.0197342	0.0138075	{'bagging_temperature': 17.042053966907353, 'depth': 5, 'iterations': 883, 'l2_leaf_reg': 11.531984390496811, 'learning_rate': 0.014969760647678078, 'random_strength': 67.81520220538678}	120				0.0942806	0.0663234	{'bagging_temperature': 72.03672069298389, 'depth': 5, 'iterations': 884, 'l2_leaf_reg': 11.998595287740287, 'learning_rate': 0.01450848924797785, 'random_strength': 38.686298866880115}	108
1.01152	0.810951	{'bagging_temperature': 143.86192676362927, 'depth': 5, 'iterations': 883, 'l2_leaf_reg': 42.20467172794328, 'learning_rate': 0.016692060221842407, 'random_strength': 74.14336664518515}	238				0.576724	0.412637	{'bagging_temperature': 34.483019082841935, 'depth': 3, 'iterations': 1000, 'l2_leaf_reg': 35.54797729837523, 'learning_rate': 0.02486687315757093, 'random_strength': 89.9611833581452}	344				0.0198192	0.0138206	{'bagging_temperature': 169.50063520173842, 'depth': 6, 'iterations': 987, 'l2_leaf_reg': 12.834861648049568, 'learning_rate': 0.008484042982947807, 'random_strength': 8.676490959166777}	250				0.0945569	0.0673414	{'bagging_temperature': 111.04945481183587, 'depth': 6, 'iterations': 946, 'l2_leaf_reg': 7.832994806896413, 'learning_rate': 0.012433247716702397, 'random_strength': 36.92314559996321}	187
1.01875	0.825288	{'bagging_temperature': 171.7766226693824, 'depth': 5, 'iterations': 702, 'l2_leaf_reg': 59.57712162100056, 'learning_rate': 0.018299145007002193, 'random_strength': 22.35106851491974}	195				0.577492	0.430573	{'bagging_temperature': 55.45223107457035, 'depth': 3, 'iterations': 795, 'l2_leaf_reg': 11.264434494404805, 'learning_rate': 0.017552497763007744, 'random_strength': 110.01205948947968}	267				0.0198337	0.0144764	{'bagging_temperature': 150.8284419323456, 'depth': 5, 'iterations': 520, 'l2_leaf_reg': 73.11299313862196, 'learning_rate': 0.016187316867262096, 'random_strength': 1.6728341353528862}	61				0.0950144	0.0699607	{'bagging_temperature': 134.2111331400931, 'depth': 4, 'iterations': 701, 'l2_leaf_reg': 29.260864597413224, 'learning_rate': 0.017132930998710428, 'random_strength': 17.0973079273287}	193
1.02705	0.83238	{'bagging_temperature': 171.0736733629657, 'depth': 6, 'iterations': 802, 'l2_leaf_reg': 37.61361050719031, 'learning_rate': 0.01582845139079445, 'random_strength': 58.83071797493221}	67				0.578259	0.437545	{'bagging_temperature': 37.41576046703412, 'depth': 2, 'iterations': 840, 'l2_leaf_reg': 5.700172903870902, 'learning_rate': 0.018037970524970325, 'random_strength': 150.55995703801852}	156				0.0199089	0.013183	{'bagging_temperature': 165.7244814652057, 'depth': 6, 'iterations': 878, 'l2_leaf_reg': 41.91825666390189, 'learning_rate': 0.020786995092663102, 'random_strength': 56.84914021125539}	93				0.0953545	0.0680389	{'bagging_temperature': 105.7013201050697, 'depth': 6, 'iterations': 427, 'l2_leaf_reg': 4.793891619512779, 'learning_rate': 0.015248442495128006, 'random_strength': 6.958158511925461}	195
1.02811	0.831859	{'bagging_temperature': 82.28539342990939, 'depth': 5, 'iterations': 675, 'l2_leaf_reg': 78.52264120510517, 'learning_rate': 0.02253828304855879, 'random_strength': 53.45394206616483}	248				0.579093	0.401154	{'bagging_temperature': 92.82803788317786, 'depth': 5, 'iterations': 871, 'l2_leaf_reg': 24.247305756158507, 'learning_rate': 0.017601384125887295, 'random_strength': 97.40684524693619}	280				0.0199796	0.014158	{'bagging_temperature': 172.66991374239964, 'depth': 5, 'iterations': 806, 'l2_leaf_reg': 50.96294259226712, 'learning_rate': 0.01880423940240766, 'random_strength': 29.714364319128496}	230				0.0955717	0.0708804	{'bagging_temperature': 103.97157094713995, 'depth': 6, 'iterations': 1000, 'l2_leaf_reg': 16.542402508562137, 'learning_rate': 0.007994926032826182, 'random_strength': 11.207248968790715}	228
1.03291	0.837318	{'bagging_temperature': 169.6808730862779, 'depth': 6, 'iterations': 768, 'l2_leaf_reg': 21.517089831876902, 'learning_rate': 0.012456550894771925, 'random_strength': 16.281933339414728}	228				0.580489	0.413463	{'bagging_temperature': 91.57169162736011, 'depth': 4, 'iterations': 922, 'l2_leaf_reg': 20.354422432580666, 'learning_rate': 0.016281528251040532, 'random_strength': 101.57422785290876}	336				0.0199904	0.0141747	{'bagging_temperature': 75.5190284513289, 'depth': 5, 'iterations': 915, 'l2_leaf_reg': 91.14735131264243, 'learning_rate': 0.019600479256929187, 'random_strength': 44.3186894956309}	70				0.0957918	0.0690771	{'bagging_temperature': 127.93822837311595, 'depth': 6, 'iterations': 825, 'l2_leaf_reg': 65.0662776461301, 'learning_rate': 0.018524234846252183, 'random_strength': 195.57671756146675}	194
1.03978	0.850678	{'bagging_temperature': 125.20148972816568, 'depth': 4, 'iterations': 688, 'l2_leaf_reg': 19.768067967186752, 'learning_rate': 0.017712664028238824, 'random_strength': 30.209737730421853}	173				0.581061	0.411064	{'bagging_temperature': 57.11851633627987, 'depth': 4, 'iterations': 959, 'l2_leaf_reg': 25.235819481558146, 'learning_rate': 0.016767232684320676, 'random_strength': 77.55941963596999}	321				0.0201634	0.0145284	{'bagging_temperature': 174.99814972416908, 'depth': 5, 'iterations': 814, 'l2_leaf_reg': 15.06526639450454, 'learning_rate': 0.015373535846525116, 'random_strength': 57.54481902125385}	215				0.0959352	0.0718973	{'bagging_temperature': 167.71627584989724, 'depth': 6, 'iterations': 601, 'l2_leaf_reg': 27.695690029330375, 'learning_rate': 0.014229056538780389, 'random_strength': 12.681648062324477}	156
1.03995	0.846575	{'bagging_temperature': 131.59210931226016, 'depth': 6, 'iterations': 607, 'l2_leaf_reg': 10.953267972210067, 'learning_rate': 0.014278708601373516, 'random_strength': 16.081535416567892}	169				0.581214	0.43801	{'bagging_temperature': 84.57285410865492, 'depth': 1, 'iterations': 899, 'l2_leaf_reg': 4.899478706906649, 'learning_rate': 0.0215525379111864, 'random_strength': 4.142147763674157}	22				0.020324	0.014787	{'bagging_temperature': 142.7656696064313, 'depth': 6, 'iterations': 1000, 'l2_leaf_reg': 4.52919843550981, 'learning_rate': 0.009740300556584047, 'random_strength': 30.366195191405627}	167				0.0965378	0.0715914	{'bagging_temperature': 130.62816469562355, 'depth': 5, 'iterations': 815, 'l2_leaf_reg': 32.931010026290515, 'learning_rate': 0.015360261493897869, 'random_strength': 42.585041220114014}	90
1.04329	0.854052	{'bagging_temperature': 62.91913757583179, 'depth': 6, 'iterations': 887, 'l2_leaf_reg': 27.203172634509233, 'learning_rate': 0.01134436391291313, 'random_strength': 20.442607465170994}	150				0.581465	0.432068	{'bagging_temperature': 62.177205499318354, 'depth': 4, 'iterations': 980, 'l2_leaf_reg': 7.089424190086729, 'learning_rate': 0.011645611694430832, 'random_strength': 92.23124661821515}	316				0.0203414	0.0144061	{'bagging_temperature': 95.31191923254634, 'depth': 6, 'iterations': 794, 'l2_leaf_reg': 34.36114341962576, 'learning_rate': 0.01879464277832176, 'random_strength': 189.94928286955508}	127				0.0969867	0.0740502	{'bagging_temperature': 78.95398340853038, 'depth': 6, 'iterations': 661, 'l2_leaf_reg': 24.775120368049315, 'learning_rate': 0.011298706718578772, 'random_strength': 11.373486907479005}	89
1.04629	0.855533	{'bagging_temperature': 137.52910335897263, 'depth': 6, 'iterations': 870, 'l2_leaf_reg': 13.264039600905438, 'learning_rate': 0.011438225117214313, 'random_strength': 24.984172004849068}	247				0.582369	0.425816	{'bagging_temperature': 72.91932010976801, 'depth': 4, 'iterations': 971, 'l2_leaf_reg': 8.022722695492796, 'learning_rate': 0.011760148533807413, 'random_strength': 61.753678249087194}	332				0.0203756	0.015121	{'bagging_temperature': 73.62082863866978, 'depth': 4, 'iterations': 552, 'l2_leaf_reg': 40.241491029751195, 'learning_rate': 0.022763965162589897, 'random_strength': 9.185513827201293}	106				0.0976095	0.0753817	{'bagging_temperature': 198.27861692732444, 'depth': 6, 'iterations': 997, 'l2_leaf_reg': 18.791960964509542, 'learning_rate': 0.006587225003479628, 'random_strength': 10.531534822628418}	205
1.05071	0.874912	{'bagging_temperature': 135.4524742028355, 'depth': 2, 'iterations': 768, 'l2_leaf_reg': 22.2011088715701, 'learning_rate': 0.017095952493094063, 'random_strength': 9.8202901416916}	204				0.584117	0.427431	{'bagging_temperature': 38.95224284698173, 'depth': 4, 'iterations': 736, 'l2_leaf_reg': 11.736317882594609, 'learning_rate': 0.01697209934352203, 'random_strength': 98.49517994319106}	262				0.0204173	0.0152103	{'bagging_temperature': 66.78314437510694, 'depth': 5, 'iterations': 973, 'l2_leaf_reg': 19.01777694064495, 'learning_rate': 0.011571908833641923, 'random_strength': 32.21524771355277}	21				0.0980115	0.0719001	{'bagging_temperature': 181.4211597365322, 'depth': 3, 'iterations': 692, 'l2_leaf_reg': 47.98231624681069, 'learning_rate': 0.024955150096926233, 'random_strength': 97.51190389833457}	51
1.05312	0.85555	{'bagging_temperature': 86.21666822719298, 'depth': 5, 'iterations': 838, 'l2_leaf_reg': 34.76521473842442, 'learning_rate': 0.016775359845223003, 'random_strength': 153.66598591234035}	128				0.587076	0.452993	{'bagging_temperature': 85.72052084187541, 'depth': 1, 'iterations': 890, 'l2_leaf_reg': 4.680769844042372, 'learning_rate': 0.022213282159968338, 'random_strength': 28.537617107823085}	66				0.0206859	0.015051	{'bagging_temperature': 199.78128456472803, 'depth': 4, 'iterations': 914, 'l2_leaf_reg': 3.3564376688944995, 'learning_rate': 0.012912932188404173, 'random_strength': 60.42921754841903}	174				0.0980593	0.0757871	{'bagging_temperature': 67.70486937042686, 'depth': 6, 'iterations': 722, 'l2_leaf_reg': 18.955093441891663, 'learning_rate': 0.007605796085798105, 'random_strength': 7.462074584864711}	85
1.06048	0.876886	{'bagging_temperature': 84.14808766386281, 'depth': 2, 'iterations': 942, 'l2_leaf_reg': 59.312137491476065, 'learning_rate': 0.013563996599059585, 'random_strength': 1.7542501267484856}	26				0.587359	0.45101	{'bagging_temperature': 118.72893239914524, 'depth': 1, 'iterations': 993, 'l2_leaf_reg': 8.606467721110885, 'learning_rate': 0.02413450522142069, 'random_strength': 25.376062637103885}	24				0.0210094	0.0156004	{'bagging_temperature': 162.86499714467365, 'depth': 4, 'iterations': 1000, 'l2_leaf_reg': 3.087968866693412, 'learning_rate': 0.007075946411162656, 'random_strength': 6.811705020165588}	224				0.0980917	0.0731005	{'bagging_temperature': 188.8614999183765, 'depth': 3, 'iterations': 682, 'l2_leaf_reg': 46.789859728234134, 'learning_rate': 0.024377552512641714, 'random_strength': 94.35200980207657}	66
1.06544	0.882266	{'bagging_temperature': 15.013564794838949, 'depth': 6, 'iterations': 858, 'l2_leaf_reg': 37.49797827839311, 'learning_rate': 0.014653943557921122, 'random_strength': 88.88044439577055}	137				0.587935	0.448229	{'bagging_temperature': 9.071148529574996, 'depth': 2, 'iterations': 878, 'l2_leaf_reg': 9.467538606501373, 'learning_rate': 0.017992874135886076, 'random_strength': 157.91450771717413}	158				0.0211102	0.0153811	{'bagging_temperature': 88.28920500704353, 'depth': 6, 'iterations': 769, 'l2_leaf_reg': 48.55539749310905, 'learning_rate': 0.01536859158160601, 'random_strength': 34.429777118292854}	72				0.0987176	0.0771929	{'bagging_temperature': 165.52638841010094, 'depth': 6, 'iterations': 637, 'l2_leaf_reg': 14.152933553980269, 'learning_rate': 0.011001591477196999, 'random_strength': 14.444489675398946}	164
1.07208	0.889938	{'bagging_temperature': 127.06291046297558, 'depth': 5, 'iterations': 544, 'l2_leaf_reg': 90.90774319636853, 'learning_rate': 0.01336348815484914, 'random_strength': 4.8292829366896}	185				0.589745	0.440038	{'bagging_temperature': 83.52154518290851, 'depth': 2, 'iterations': 907, 'l2_leaf_reg': 11.595970636853085, 'learning_rate': 0.01272485613870081, 'random_strength': 1.0627167651318392}	152				0.0212623	0.0160431	{'bagging_temperature': 169.66029088326533, 'depth': 6, 'iterations': 968, 'l2_leaf_reg': 4.747862710303192, 'learning_rate': 0.00987671417102434, 'random_strength': 39.52510263416424}	157				0.0993776	0.078204	{'bagging_temperature': 121.29047582467717, 'depth': 3, 'iterations': 835, 'l2_leaf_reg': 10.465106831617346, 'learning_rate': 0.012843241300924787, 'random_strength': 14.979682307890542}	33
1.07229	0.889696	{'bagging_temperature': 160.76164993747412, 'depth': 6, 'iterations': 727, 'l2_leaf_reg': 5.142564338901156, 'learning_rate': 0.012362078169848382, 'random_strength': 28.61910024509161}	202				0.591239	0.423078	{'bagging_temperature': 25.653937643060377, 'depth': 4, 'iterations': 767, 'l2_leaf_reg': 26.425977877625158, 'learning_rate': 0.020651824458355866, 'random_strength': 127.91957110581814}	164				0.021316	0.0155481	{'bagging_temperature': 49.56022437181969, 'depth': 6, 'iterations': 859, 'l2_leaf_reg': 69.30344544583225, 'learning_rate': 0.012979825369284397, 'random_strength': 15.676086237436778}	69				0.0995072	0.0752917	{'bagging_temperature': 177.97886425039937, 'depth': 3, 'iterations': 948, 'l2_leaf_reg': 45.359666302809345, 'learning_rate': 0.017464598301733185, 'random_strength': 154.47528224678962}	42
1.08189	0.88971	{'bagging_temperature': 59.201763985426595, 'depth': 5, 'iterations': 898, 'l2_leaf_reg': 12.021026081952865, 'learning_rate': 0.014235618978900301, 'random_strength': 123.69165682507305}	82				0.595138	0.437425	{'bagging_temperature': 42.12743583605533, 'depth': 4, 'iterations': 715, 'l2_leaf_reg': 7.285630291360668, 'learning_rate': 0.015154301581943252, 'random_strength': 57.86620637617848}	268				0.0213207	0.0159844	{'bagging_temperature': 71.62127380640995, 'depth': 5, 'iterations': 992, 'l2_leaf_reg': 42.929431041374, 'learning_rate': 0.012549042948333679, 'random_strength': 58.7142050608502}	56				0.0999574	0.0800098	{'bagging_temperature': 192.05076334684404, 'depth': 4, 'iterations': 848, 'l2_leaf_reg': 68.23834496989713, 'learning_rate': 0.014528650916407435, 'random_strength': 38.75119693386013}	223
1.08449	0.914511	{'bagging_temperature': 167.63358143607167, 'depth': 6, 'iterations': 647, 'l2_leaf_reg': 74.97822171792652, 'learning_rate': 0.015170034229941775, 'random_strength': 19.520598166643158}	197				0.596117	0.465746	{'bagging_temperature': 99.48352152533002, 'depth': 1, 'iterations': 791, 'l2_leaf_reg': 3.3724981134291894, 'learning_rate': 0.02128133197021612, 'random_strength': 35.785947206481964}	154				0.0216834	0.0162384	{'bagging_temperature': 96.68885673843573, 'depth': 3, 'iterations': 996, 'l2_leaf_reg': 36.64466014655142, 'learning_rate': 0.01609575532291067, 'random_strength': 110.56712619008883}	89				0.100091	0.0799568	{'bagging_temperature': 151.6034928591704, 'depth': 5, 'iterations': 690, 'l2_leaf_reg': 34.02512888355811, 'learning_rate': 0.011071080869166906, 'random_strength': 13.211401304071414}	134
1.08641	0.903187	{'bagging_temperature': 141.1307733884557, 'depth': 6, 'iterations': 631, 'l2_leaf_reg': 17.391461700797418, 'learning_rate': 0.008872776931937618, 'random_strength': 9.005839674477741}	168				0.598479	0.430744	{'bagging_temperature': 122.82550070945206, 'depth': 4, 'iterations': 999, 'l2_leaf_reg': 24.298237304918857, 'learning_rate': 0.014954925035588956, 'random_strength': 140.28957324776323}	190				0.0217686	0.0163544	{'bagging_temperature': 40.70179710542552, 'depth': 6, 'iterations': 794, 'l2_leaf_reg': 51.11535963967544, 'learning_rate': 0.009730601441157928, 'random_strength': 7.444603857086537}	67				0.100198	0.0786404	{'bagging_temperature': 171.10008709972664, 'depth': 5, 'iterations': 844, 'l2_leaf_reg': 11.206696117625599, 'learning_rate': 0.013987732520221858, 'random_strength': 63.418582781027595}	165
1.08903	0.9184	{'bagging_temperature': 69.88915254478991, 'depth': 1, 'iterations': 955, 'l2_leaf_reg': 70.10630374382761, 'learning_rate': 0.023560904635962325, 'random_strength': 3.3049618871955477}	21				0.599254	0.416006	{'bagging_temperature': 158.1107303212521, 'depth': 4, 'iterations': 678, 'l2_leaf_reg': 41.34683654244945, 'learning_rate': 0.022915865667347234, 'random_strength': 2.0394919909402773}	57				0.0218589	0.0169337	{'bagging_temperature': 79.27557717103363, 'depth': 2, 'iterations': 730, 'l2_leaf_reg': 44.69115707959156, 'learning_rate': 0.024341646288308177, 'random_strength': 22.136111667637117}	59				0.100329	0.0757567	{'bagging_temperature': 156.10481541603073, 'depth': 2, 'iterations': 995, 'l2_leaf_reg': 62.618929380420376, 'learning_rate': 0.021709500787598337, 'random_strength': 198.28067418351083}	21
1.08903	0.907836	{'bagging_temperature': 67.15204895343774, 'depth': 5, 'iterations': 945, 'l2_leaf_reg': 17.143578208270753, 'learning_rate': 0.007516326307913476, 'random_strength': 11.464962210877204}	76				0.603692	0.417661	{'bagging_temperature': 112.78389198007244, 'depth': 6, 'iterations': 999, 'l2_leaf_reg': 18.214585974900036, 'learning_rate': 0.012772411540440516, 'random_strength': 88.28724211357328}	284				0.0219034	0.0169484	{'bagging_temperature': 175.99721734940078, 'depth': 6, 'iterations': 940, 'l2_leaf_reg': 3.2493793366615122, 'learning_rate': 0.008713082617145268, 'random_strength': 30.68922731079247}	153				0.100452	0.0776505	{'bagging_temperature': 67.30059616892825, 'depth': 5, 'iterations': 442, 'l2_leaf_reg': 3.0459395608277857, 'learning_rate': 0.007288636481121411, 'random_strength': 1.5314386952821528}	139
1.10223	0.931485	{'bagging_temperature': 72.7596196018714, 'depth': 2, 'iterations': 883, 'l2_leaf_reg': 62.99963821455238, 'learning_rate': 0.010806213409357626, 'random_strength': 2.1191942501877294}	25				0.603794	0.466113	{'bagging_temperature': 107.10655796133528, 'depth': 1, 'iterations': 903, 'l2_leaf_reg': 13.266195167599948, 'learning_rate': 0.024711089310548377, 'random_strength': 7.087232353978383}	146				0.0219167	0.0170084	{'bagging_temperature': 126.16538319837059, 'depth': 4, 'iterations': 900, 'l2_leaf_reg': 13.294150739425815, 'learning_rate': 0.012037013613999345, 'random_strength': 40.45210005635}	84				0.100948	0.0806923	{'bagging_temperature': 25.793959050362734, 'depth': 6, 'iterations': 675, 'l2_leaf_reg': 72.51332598160484, 'learning_rate': 0.017781669228753585, 'random_strength': 64.0805241316401}	11
1.10471	0.937761	{'bagging_temperature': 45.93797867134049, 'depth': 2, 'iterations': 994, 'l2_leaf_reg': 6.241641185818384, 'learning_rate': 0.013621287814054651, 'random_strength': 38.15743949005128}	144				0.604733	0.464134	{'bagging_temperature': 144.93789126348494, 'depth': 2, 'iterations': 922, 'l2_leaf_reg': 16.27658023228932, 'learning_rate': 0.017306234439778852, 'random_strength': 105.39866256219703}	76				0.0222922	0.0171171	{'bagging_temperature': 107.11901287358143, 'depth': 5, 'iterations': 607, 'l2_leaf_reg': 9.147552053597188, 'learning_rate': 0.004236980496978871, 'random_strength': 1.4711714391611395}	83				0.101718	0.080019	{'bagging_temperature': 162.2785083502338, 'depth': 3, 'iterations': 765, 'l2_leaf_reg': 49.77531701091887, 'learning_rate': 0.01987565486253294, 'random_strength': 126.63291545392406}	68
1.11086	0.936389	{'bagging_temperature': 147.69012333569708, 'depth': 6, 'iterations': 653, 'l2_leaf_reg': 12.91731443538576, 'learning_rate': 0.010410958073622975, 'random_strength': 18.088537545210997}	159				0.607131	0.397097	{'bagging_temperature': 66.45040940028545, 'depth': 6, 'iterations': 831, 'l2_leaf_reg': 44.94894971768049, 'learning_rate': 0.024651264439099672, 'random_strength': 143.7803327431285}	203				0.0223689	0.0175831	{'bagging_temperature': 151.96129492238455, 'depth': 5, 'iterations': 427, 'l2_leaf_reg': 20.71545798835769, 'learning_rate': 0.018180644828210444, 'random_strength': 14.26202850150939}	103				0.101744	0.0786616	{'bagging_temperature': 185.41561864318257, 'depth': 2, 'iterations': 897, 'l2_leaf_reg': 59.968966403388826, 'learning_rate': 0.02191057679819532, 'random_strength': 166.91246009664417}	16
1.11104	0.959269	{'bagging_temperature': 87.24182264398033, 'depth': 2, 'iterations': 927, 'l2_leaf_reg': 83.243120453253, 'learning_rate': 0.01591685106766218, 'random_strength': 24.77272606515878}	29				0.607909	0.452742	{'bagging_temperature': 47.08806259379152, 'depth': 3, 'iterations': 842, 'l2_leaf_reg': 29.296878980975304, 'learning_rate': 0.01872902260416778, 'random_strength': 124.29601001330798}	234				0.0225685	0.0170271	{'bagging_temperature': 162.560020519232, 'depth': 6, 'iterations': 935, 'l2_leaf_reg': 65.37387208518356, 'learning_rate': 0.012566741595003064, 'random_strength': 61.221415410744896}	246				0.101806	0.0816324	{'bagging_temperature': 129.6371446387726, 'depth': 5, 'iterations': 832, 'l2_leaf_reg': 30.436072262039865, 'learning_rate': 0.014771956623706365, 'random_strength': 87.45984029704974}	121
1.11265	0.949771	{'bagging_temperature': 33.55864940182836, 'depth': 6, 'iterations': 899, 'l2_leaf_reg': 85.41377070234653, 'learning_rate': 0.01466450588418601, 'random_strength': 169.37340428445438}	117				0.607952	0.465728	{'bagging_temperature': 94.06996482080191, 'depth': 2, 'iterations': 688, 'l2_leaf_reg': 22.139638263550022, 'learning_rate': 0.02448042031698274, 'random_strength': 73.7287117684219}	137				0.0227859	0.0178153	{'bagging_temperature': 126.05275574640524, 'depth': 6, 'iterations': 368, 'l2_leaf_reg': 3.080385496771102, 'learning_rate': 0.02491683367445247, 'random_strength': 63.6458539810486}	88				0.102358	0.0811852	{'bagging_temperature': 138.00218640891399, 'depth': 6, 'iterations': 884, 'l2_leaf_reg': 36.95042316151263, 'learning_rate': 0.014102893080523812, 'random_strength': 117.26978039149948}	183
1.11911	0.949458	{'bagging_temperature': 76.40112217896647, 'depth': 5, 'iterations': 784, 'l2_leaf_reg': 21.448048616421758, 'learning_rate': 0.0065175503611989115, 'random_strength': 7.6918397117402995}	251				0.608707	0.479082	{'bagging_temperature': 30.7090034181998, 'depth': 1, 'iterations': 827, 'l2_leaf_reg': 4.5939521901708, 'learning_rate': 0.019310448691653305, 'random_strength': 31.790104239800602}	149				0.0227934	0.0176016	{'bagging_temperature': 181.44574513278576, 'depth': 6, 'iterations': 869, 'l2_leaf_reg': 30.639196076125675, 'learning_rate': 0.013489885540996968, 'random_strength': 154.7150884147387}	203				0.102553	0.0844118	{'bagging_temperature': 162.73823905237188, 'depth': 3, 'iterations': 810, 'l2_leaf_reg': 14.297117333933897, 'learning_rate': 0.013402393807943738, 'random_strength': 23.871723872380514}	54
1.12148	0.951058	{'bagging_temperature': 116.19351836840814, 'depth': 6, 'iterations': 694, 'l2_leaf_reg': 17.397206924922493, 'learning_rate': 0.008631065445970539, 'random_strength': 14.667157577673692}	153				0.609041	0.442791	{'bagging_temperature': 45.01911437138011, 'depth': 5, 'iterations': 779, 'l2_leaf_reg': 3.0069601291329895, 'learning_rate': 0.012206460938259936, 'random_strength': 95.63983286107775}	294				0.0228665	0.0179972	{'bagging_temperature': 198.91718362387226, 'depth': 6, 'iterations': 998, 'l2_leaf_reg': 6.655211206411982, 'learning_rate': 0.006196865079048463, 'random_strength': 17.57286262541191}	205				0.103011	0.0843872	{'bagging_temperature': 93.66865107004053, 'depth': 6, 'iterations': 724, 'l2_leaf_reg': 4.856459055856708, 'learning_rate': 0.010113012293343274, 'random_strength': 29.852821483300346}	150
1.12466	0.940568	{'bagging_temperature': 186.20878616600902, 'depth': 5, 'iterations': 390, 'l2_leaf_reg': 3.257423985738157, 'learning_rate': 0.022800850645268187, 'random_strength': 32.50069827664862}	163				0.610796	0.451767	{'bagging_temperature': 84.4446517690552, 'depth': 4, 'iterations': 606, 'l2_leaf_reg': 12.905266787696002, 'learning_rate': 0.019554740829885155, 'random_strength': 93.05694234549082}	269				0.0229253	0.0184055	{'bagging_temperature': 133.37013393051183, 'depth': 5, 'iterations': 687, 'l2_leaf_reg': 11.059007713467727, 'learning_rate': 0.013603460517290123, 'random_strength': 40.34156151785349}	220				0.103032	0.0849326	{'bagging_temperature': 184.85736205842355, 'depth': 5, 'iterations': 486, 'l2_leaf_reg': 30.694043130667946, 'learning_rate': 0.020141868305022733, 'random_strength': 34.25447182698692}	204
1.12953	0.965655	{'bagging_temperature': 21.71932766584547, 'depth': 1, 'iterations': 909, 'l2_leaf_reg': 19.90981551102656, 'learning_rate': 0.02459364864940871, 'random_strength': 151.048581897672}	140				0.61191	0.448581	{'bagging_temperature': 28.164803525630507, 'depth': 5, 'iterations': 764, 'l2_leaf_reg': 3.145043766193992, 'learning_rate': 0.011644793766791828, 'random_strength': 53.46659003016391}	266				0.0229312	0.0181636	{'bagging_temperature': 56.04963552117027, 'depth': 3, 'iterations': 709, 'l2_leaf_reg': 6.078476257436823, 'learning_rate': 0.01677501589890102, 'random_strength': 91.08114184622231}	37				0.103092	0.0849482	{'bagging_temperature': 127.55476964578924, 'depth': 5, 'iterations': 832, 'l2_leaf_reg': 18.61460370799299, 'learning_rate': 0.010456457930426509, 'random_strength': 27.738026511774674}	243
1.13592	0.967462	{'bagging_temperature': 194.76119338492367, 'depth': 6, 'iterations': 892, 'l2_leaf_reg': 11.24431710439774, 'learning_rate': 0.01067752656402941, 'random_strength': 56.95896421944954}	229				0.612407	0.475864	{'bagging_temperature': 47.694712492116324, 'depth': 1, 'iterations': 812, 'l2_leaf_reg': 9.60453116820591, 'learning_rate': 0.022369240413470114, 'random_strength': 9.983065014143085}	147				0.0231355	0.0183078	{'bagging_temperature': 162.7890288203434, 'depth': 6, 'iterations': 966, 'l2_leaf_reg': 19.96514900116987, 'learning_rate': 0.009428583785047922, 'random_strength': 41.58417989779478}	201				0.103296	0.0866886	{'bagging_temperature': 135.29982909655084, 'depth': 4, 'iterations': 940, 'l2_leaf_reg': 76.34012590546207, 'learning_rate': 0.009965108511168821, 'random_strength': 18.945602743074993}	218
1.13649	0.973073	{'bagging_temperature': 167.52255557539468, 'depth': 6, 'iterations': 492, 'l2_leaf_reg': 10.667775773133151, 'learning_rate': 0.013414754471169571, 'random_strength': 22.834426485708978}	165				0.615875	0.473484	{'bagging_temperature': 44.42849938338277, 'depth': 2, 'iterations': 974, 'l2_leaf_reg': 25.877703663393778, 'learning_rate': 0.016926522951305114, 'random_strength': 62.61663470199976}	101				0.023272	0.0183858	{'bagging_temperature': 165.11776025232146, 'depth': 4, 'iterations': 386, 'l2_leaf_reg': 25.46571485197053, 'learning_rate': 0.018151047080933236, 'random_strength': 9.060501479617027}	190				0.104148	0.0860023	{'bagging_temperature': 127.03310459081695, 'depth': 6, 'iterations': 582, 'l2_leaf_reg': 29.18917901382418, 'learning_rate': 0.013191692038973189, 'random_strength': 28.421864387750652}	97
1.13946	0.982179	{'bagging_temperature': 81.86249552732379, 'depth': 3, 'iterations': 598, 'l2_leaf_reg': 55.89907836339605, 'learning_rate': 0.012741592420051106, 'random_strength': 8.117515842387254}	49				0.617464	0.454743	{'bagging_temperature': 80.58197113775749, 'depth': 3, 'iterations': 934, 'l2_leaf_reg': 33.00745311541296, 'learning_rate': 0.014105899222640118, 'random_strength': 7.9941010786935625}	87				0.0234762	0.0186688	{'bagging_temperature': 92.5143530355051, 'depth': 5, 'iterations': 824, 'l2_leaf_reg': 30.012801595800212, 'learning_rate': 0.013192778869821334, 'random_strength': 76.49921881861741}	28				0.104343	0.0866961	{'bagging_temperature': 123.98755621375584, 'depth': 2, 'iterations': 719, 'l2_leaf_reg': 26.019057502461926, 'learning_rate': 0.01684014352887794, 'random_strength': 21.645451690406706}	172
1.14152	0.971298	{'bagging_temperature': 133.3789495641607, 'depth': 5, 'iterations': 810, 'l2_leaf_reg': 17.06858116866095, 'learning_rate': 0.007702783172426374, 'random_strength': 14.27760802019766}	243				0.618716	0.454179	{'bagging_temperature': 94.6750414405199, 'depth': 4, 'iterations': 808, 'l2_leaf_reg': 28.384121541862445, 'learning_rate': 0.01814450206551525, 'random_strength': 163.21806075514212}	199				0.0235446	0.0190836	{'bagging_temperature': 156.4880555427058, 'depth': 5, 'iterations': 985, 'l2_leaf_reg': 10.976484441699377, 'learning_rate': 0.0071069067551109795, 'random_strength': 20.754770803298314}	158				0.104921	0.0889932	{'bagging_temperature': 99.06120761759067, 'depth': 4, 'iterations': 955, 'l2_leaf_reg': 26.608872586047102, 'learning_rate': 0.009042487546207383, 'random_strength': 23.876711185092717}	232
1.14607	0.989215	{'bagging_temperature': 85.15466011107527, 'depth': 2, 'iterations': 903, 'l2_leaf_reg': 16.16976742608235, 'learning_rate': 0.014784065997905221, 'random_strength': 52.276537547188056}	220				0.628088	0.488852	{'bagging_temperature': 36.65496926070592, 'depth': 2, 'iterations': 943, 'l2_leaf_reg': 34.87816846368564, 'learning_rate': 0.018029047150274223, 'random_strength': 109.99559005079989}	47				0.023701	0.0185111	{'bagging_temperature': 33.86770428083007, 'depth': 6, 'iterations': 958, 'l2_leaf_reg': 66.66834835435682, 'learning_rate': 0.005768192273426853, 'random_strength': 6.017250853757261}	71				0.105197	0.0884274	{'bagging_temperature': 101.87344092821627, 'depth': 3, 'iterations': 922, 'l2_leaf_reg': 3.154362845223602, 'learning_rate': 0.01304795554543849, 'random_strength': 62.95131931099851}	203
1.15137	0.992579	{'bagging_temperature': 154.06635335678595, 'depth': 6, 'iterations': 712, 'l2_leaf_reg': 20.15698823123312, 'learning_rate': 0.013438996493647761, 'random_strength': 62.335381903407374}	211				0.629103	0.472052	{'bagging_temperature': 69.16230769370846, 'depth': 5, 'iterations': 958, 'l2_leaf_reg': 9.975965488611966, 'learning_rate': 0.011006816739531028, 'random_strength': 120.19210872531997}	215				0.0238724	0.0195092	{'bagging_temperature': 166.14882052786473, 'depth': 6, 'iterations': 935, 'l2_leaf_reg': 5.493358074779361, 'learning_rate': 0.007887869776624435, 'random_strength': 45.284096229610924}	180				0.105421	0.0864244	{'bagging_temperature': 126.06331439103631, 'depth': 6, 'iterations': 739, 'l2_leaf_reg': 8.707475863501372, 'learning_rate': 0.012420308375421192, 'random_strength': 51.27099360612488}	163
1.16432	1.01642	{'bagging_temperature': 60.2635555426869, 'depth': 1, 'iterations': 827, 'l2_leaf_reg': 74.48340951554437, 'learning_rate': 0.024178923865610925, 'random_strength': 53.38826284259579}	22				0.634504	0.463611	{'bagging_temperature': 127.85396369103434, 'depth': 4, 'iterations': 932, 'l2_leaf_reg': 67.40635756568116, 'learning_rate': 0.02194998580257831, 'random_strength': 131.55021613368234}	236				0.0238741	0.0192844	{'bagging_temperature': 125.63359889720164, 'depth': 5, 'iterations': 539, 'l2_leaf_reg': 21.491333176186338, 'learning_rate': 0.02017379158527421, 'random_strength': 121.82899974021682}	209				0.10575	0.0873933	{'bagging_temperature': 49.97321337910104, 'depth': 6, 'iterations': 857, 'l2_leaf_reg': 35.35076614928938, 'learning_rate': 0.011574991763065177, 'random_strength': 53.95666248675485}	104
1.16996	1.00403	{'bagging_temperature': 180.77163200230623, 'depth': 6, 'iterations': 739, 'l2_leaf_reg': 15.794913329527098, 'learning_rate': 0.010433194622045925, 'random_strength': 38.53372447616329}	175				0.634735	0.458853	{'bagging_temperature': 112.72173970608532, 'depth': 6, 'iterations': 819, 'l2_leaf_reg': 10.745782852877527, 'learning_rate': 0.012724746337076175, 'random_strength': 100.96494801643175}	185				0.0244406	0.0205779	{'bagging_temperature': 154.37786862543751, 'depth': 5, 'iterations': 784, 'l2_leaf_reg': 3.1067706133268524, 'learning_rate': 0.011288113467720103, 'random_strength': 88.87784524495382}	242				0.105767	0.0891332	{'bagging_temperature': 147.86953093429426, 'depth': 2, 'iterations': 972, 'l2_leaf_reg': 68.10957252433403, 'learning_rate': 0.007162807588537009, 'random_strength': 2.1697228655773912}	23
1.17081	1.02247	{'bagging_temperature': 62.83000634483709, 'depth': 1, 'iterations': 902, 'l2_leaf_reg': 77.73041671501029, 'learning_rate': 0.022279662547808346, 'random_strength': 63.64955894720497}	23				0.637748	0.497248	{'bagging_temperature': 22.423178640976836, 'depth': 1, 'iterations': 973, 'l2_leaf_reg': 7.900228662018529, 'learning_rate': 0.013399166252685906, 'random_strength': 5.713164735783062}	68				0.0245246	0.019696	{'bagging_temperature': 199.38830571563818, 'depth': 1, 'iterations': 692, 'l2_leaf_reg': 12.175541860320337, 'learning_rate': 0.024742080879388804, 'random_strength': 50.50177456605668}	181				0.106104	0.0888305	{'bagging_temperature': 164.15744584845385, 'depth': 5, 'iterations': 794, 'l2_leaf_reg': 22.103635437904824, 'learning_rate': 0.009674962166213528, 'random_strength': 26.831800040066113}	77
1.17552	1.02955	{'bagging_temperature': 23.270555730257612, 'depth': 6, 'iterations': 859, 'l2_leaf_reg': 23.320087303616457, 'learning_rate': 0.010714115250324788, 'random_strength': 73.59410467973127}	69				0.64112	0.500239	{'bagging_temperature': 43.64158139675003, 'depth': 1, 'iterations': 998, 'l2_leaf_reg': 18.84375853824098, 'learning_rate': 0.020091085108038583, 'random_strength': 19.06113665843161}	74				0.0246893	0.0203194	{'bagging_temperature': 184.09765784543035, 'depth': 3, 'iterations': 884, 'l2_leaf_reg': 24.116689184696927, 'learning_rate': 0.013306320118514656, 'random_strength': 115.3655567390663}	241				0.106598	0.0858644	{'bagging_temperature': 114.3677804480335, 'depth': 1, 'iterations': 900, 'l2_leaf_reg': 57.71685267470866, 'learning_rate': 0.024968261964639946, 'random_strength': 13.013165093927006}	197
1.17763	1.02264	{'bagging_temperature': 145.64011366812073, 'depth': 5, 'iterations': 657, 'l2_leaf_reg': 5.044841804979544, 'learning_rate': 0.012104711571141069, 'random_strength': 41.555304046394475}	172				0.641991	0.492038	{'bagging_temperature': 78.9091333930231, 'depth': 4, 'iterations': 952, 'l2_leaf_reg': 9.114199507458341, 'learning_rate': 0.011039965895257848, 'random_strength': 113.05892848209199}	342				0.0247474	0.0199055	{'bagging_temperature': 130.0890716592229, 'depth': 6, 'iterations': 864, 'l2_leaf_reg': 53.24644256123959, 'learning_rate': 0.011892296123619122, 'random_strength': 72.86514125097013}	109				0.106847	0.0917888	{'bagging_temperature': 91.18058642303902, 'depth': 5, 'iterations': 763, 'l2_leaf_reg': 15.407690754060916, 'learning_rate': 0.007638171160926886, 'random_strength': 20.42367086708701}	116
1.18329	1.02582	{'bagging_temperature': 14.23777733419925, 'depth': 5, 'iterations': 735, 'l2_leaf_reg': 20.363250059823326, 'learning_rate': 0.014296389677025371, 'random_strength': 87.49140500543933}	94				0.643124	0.504727	{'bagging_temperature': 53.68439011521606, 'depth': 1, 'iterations': 930, 'l2_leaf_reg': 15.143831089047694, 'learning_rate': 0.018043380488257495, 'random_strength': 11.88446955667785}	67				0.0247707	0.0197776	{'bagging_temperature': 142.40785388709878, 'depth': 6, 'iterations': 505, 'l2_leaf_reg': 26.37609559688523, 'learning_rate': 0.0058539778947571995, 'random_strength': 4.486550976184842}	232				0.107955	0.0939907	{'bagging_temperature': 85.49420424472424, 'depth': 6, 'iterations': 933, 'l2_leaf_reg': 64.74433794910482, 'learning_rate': 0.004915162533027831, 'random_strength': 13.407702729118615}	105
1.18793	1.02684	{'bagging_temperature': 151.1330654295202, 'depth': 6, 'iterations': 338, 'l2_leaf_reg': 18.758276829464897, 'learning_rate': 0.015927993661200887, 'random_strength': 20.68263385862702}	179				0.643682	0.475971	{'bagging_temperature': 49.94948079306982, 'depth': 5, 'iterations': 849, 'l2_leaf_reg': 9.677484256316092, 'learning_rate': 0.0120589285180581, 'random_strength': 101.44189661655547}	272				0.0248258	0.0205637	{'bagging_temperature': 176.21388069532017, 'depth': 5, 'iterations': 986, 'l2_leaf_reg': 16.398418949042224, 'learning_rate': 0.006169942978481521, 'random_strength': 21.065032851442762}	183				0.108315	0.0938292	{'bagging_temperature': 121.47581247531703, 'depth': 5, 'iterations': 752, 'l2_leaf_reg': 95.36984773749975, 'learning_rate': 0.009784663559960537, 'random_strength': 23.489800204473596}	91
1.19146	1.04432	{'bagging_temperature': 72.61215620563779, 'depth': 6, 'iterations': 978, 'l2_leaf_reg': 42.839245227463536, 'learning_rate': 0.010034549469866086, 'random_strength': 81.01789641514527}	123				0.644363	0.504772	{'bagging_temperature': 55.46438537106043, 'depth': 2, 'iterations': 431, 'l2_leaf_reg': 5.9429451319415705, 'learning_rate': 0.02439757006202161, 'random_strength': 41.4656936442965}	89				0.0250118	0.0202427	{'bagging_temperature': 99.03170167872526, 'depth': 6, 'iterations': 651, 'l2_leaf_reg': 75.59886051011762, 'learning_rate': 0.013233969355865002, 'random_strength': 26.35326126694056}	141				0.108345	0.093172	{'bagging_temperature': 27.064648304616796, 'depth': 6, 'iterations': 858, 'l2_leaf_reg': 99.78392453859337, 'learning_rate': 0.010131634411730444, 'random_strength': 40.49001902610249}	122
1.19175	1.05287	{'bagging_temperature': 94.45957085119221, 'depth': 1, 'iterations': 767, 'l2_leaf_reg': 19.822250458468094, 'learning_rate': 0.01881749020358145, 'random_strength': 28.75739153318361}	241				0.648205	0.509216	{'bagging_temperature': 23.66759187739824, 'depth': 1, 'iterations': 716, 'l2_leaf_reg': 17.89591280817175, 'learning_rate': 0.024879353554294173, 'random_strength': 21.23236076097545}	155				0.0250344	0.0209118	{'bagging_temperature': 178.8498000337026, 'depth': 3, 'iterations': 788, 'l2_leaf_reg': 24.612213304677798, 'learning_rate': 0.007757335441511131, 'random_strength': 9.641480257432042}	208				0.108399	0.0934785	{'bagging_temperature': 182.56725355312452, 'depth': 3, 'iterations': 822, 'l2_leaf_reg': 83.40518755169052, 'learning_rate': 0.015897842354375406, 'random_strength': 103.41857210862247}	67
1.19579	1.0386	{'bagging_temperature': 1.1524030665245988, 'depth': 5, 'iterations': 729, 'l2_leaf_reg': 3.1454737151764753, 'learning_rate': 0.011336007399810354, 'random_strength': 55.15402387284973}	136				0.648389	0.508808	{'bagging_temperature': 189.16842458422514, 'depth': 1, 'iterations': 963, 'l2_leaf_reg': 22.343502752577436, 'learning_rate': 0.0205308732463544, 'random_strength': 21.515896423363756}	58				0.0250564	0.0205824	{'bagging_temperature': 140.98220080203092, 'depth': 4, 'iterations': 643, 'l2_leaf_reg': 27.30784652056537, 'learning_rate': 0.009089521982028018, 'random_strength': 11.662666522540775}	92				0.108809	0.0944808	{'bagging_temperature': 131.85758064728626, 'depth': 5, 'iterations': 777, 'l2_leaf_reg': 30.230539087946976, 'learning_rate': 0.009268153437620441, 'random_strength': 33.153986403843106}	160
1.19922	1.05092	{'bagging_temperature': 124.32885435474867, 'depth': 6, 'iterations': 794, 'l2_leaf_reg': 18.29416835009988, 'learning_rate': 0.0071494673266891485, 'random_strength': 28.719286433368456}	231				0.650725	0.497125	{'bagging_temperature': 101.12260336791627, 'depth': 3, 'iterations': 912, 'l2_leaf_reg': 32.506900589771206, 'learning_rate': 0.015209209031965706, 'random_strength': 121.75173230741589}	242				0.0252936	0.0206064	{'bagging_temperature': 183.05551895397292, 'depth': 2, 'iterations': 776, 'l2_leaf_reg': 14.423367626784403, 'learning_rate': 0.004993217719290821, 'random_strength': 1.0137869391364944}	138				0.108842	0.0943763	{'bagging_temperature': 132.1030635253044, 'depth': 2, 'iterations': 626, 'l2_leaf_reg': 54.21728460510527, 'learning_rate': 0.02373332235305454, 'random_strength': 196.62558831901944}	25
1.21042	1.06387	{'bagging_temperature': 49.10606358444323, 'depth': 6, 'iterations': 929, 'l2_leaf_reg': 20.853268237738117, 'learning_rate': 0.005988079658783882, 'random_strength': 29.277191022115126}	73				0.653036	0.488322	{'bagging_temperature': 55.73204853382437, 'depth': 5, 'iterations': 839, 'l2_leaf_reg': 21.002284546320755, 'learning_rate': 0.013638187055007592, 'random_strength': 100.17151274394715}	299				0.0252972	0.0207814	{'bagging_temperature': 177.0708363291299, 'depth': 5, 'iterations': 562, 'l2_leaf_reg': 14.750713313197542, 'learning_rate': 0.016232857384038634, 'random_strength': 67.22686071652797}	245				0.109355	0.0949299	{'bagging_temperature': 137.54013896515036, 'depth': 5, 'iterations': 754, 'l2_leaf_reg': 43.554632507719845, 'learning_rate': 0.008811267772755097, 'random_strength': 26.159629174099237}	210
1.21387	1.05918	{'bagging_temperature': 147.8826841522713, 'depth': 6, 'iterations': 666, 'l2_leaf_reg': 3.174179042976073, 'learning_rate': 0.007985895119200311, 'random_strength': 35.20891311411215}	199				0.654101	0.482813	{'bagging_temperature': 117.71489713286128, 'depth': 5, 'iterations': 838, 'l2_leaf_reg': 40.679014370804296, 'learning_rate': 0.017068802534191796, 'random_strength': 112.73515718374489}	212				0.0253516	0.0213135	{'bagging_temperature': 143.93126087968324, 'depth': 6, 'iterations': 679, 'l2_leaf_reg': 16.31309806216386, 'learning_rate': 0.013675105715525906, 'random_strength': 150.05817007657967}	82				0.110488	0.0973114	{'bagging_temperature': 176.5317291106574, 'depth': 4, 'iterations': 731, 'l2_leaf_reg': 15.806766696826541, 'learning_rate': 0.008025263105861968, 'random_strength': 20.55113666366812}	200
1.21471	1.07293	{'bagging_temperature': 141.38609270971412, 'depth': 4, 'iterations': 642, 'l2_leaf_reg': 30.472641283255214, 'learning_rate': 0.010075299233826211, 'random_strength': 21.34437205837513}	216				0.656592	0.518399	{'bagging_temperature': 119.58130379261237, 'depth': 1, 'iterations': 965, 'l2_leaf_reg': 40.0268213124084, 'learning_rate': 0.024581003887714826, 'random_strength': 25.087640660312978}	25				0.0254527	0.0212173	{'bagging_temperature': 167.88218010273127, 'depth': 6, 'iterations': 944, 'l2_leaf_reg': 4.593962485786062, 'learning_rate': 0.0046255155618987395, 'random_strength': 22.56145877854598}	212				0.110836	0.0959043	{'bagging_temperature': 169.4138228347583, 'depth': 4, 'iterations': 885, 'l2_leaf_reg': 6.145746387066944, 'learning_rate': 0.01196943976859738, 'random_strength': 69.72354107974807}	71
1.23081	1.08827	{'bagging_temperature': 18.157497330038275, 'depth': 1, 'iterations': 546, 'l2_leaf_reg': 41.884804019152064, 'learning_rate': 0.01586453129381394, 'random_strength': 1.0059310958378758}	30				0.661301	0.520349	{'bagging_temperature': 120.79345493196507, 'depth': 1, 'iterations': 930, 'l2_leaf_reg': 15.339723221840597, 'learning_rate': 0.015879082942122487, 'random_strength': 13.681075591755741}	153				0.0255093	0.02122	{'bagging_temperature': 180.0259426637932, 'depth': 5, 'iterations': 435, 'l2_leaf_reg': 32.28286385419216, 'learning_rate': 0.016376729682266236, 'random_strength': 26.971466072619684}	176				0.111482	0.098263	{'bagging_temperature': 143.8327340204754, 'depth': 4, 'iterations': 907, 'l2_leaf_reg': 22.878241951251834, 'learning_rate': 0.010401106804268959, 'random_strength': 49.5145675962284}	32
1.23153	1.08377	{'bagging_temperature': 96.59778235245594, 'depth': 6, 'iterations': 744, 'l2_leaf_reg': 9.858060772243732, 'learning_rate': 0.008971603762997793, 'random_strength': 61.02599005314603}	223				0.661783	0.490743	{'bagging_temperature': 89.44882444841309, 'depth': 5, 'iterations': 915, 'l2_leaf_reg': 31.1110375297078, 'learning_rate': 0.014005247856783807, 'random_strength': 131.32347971038857}	202				0.0256447	0.0217078	{'bagging_temperature': 37.78709984658424, 'depth': 5, 'iterations': 405, 'l2_leaf_reg': 10.346443042582472, 'learning_rate': 0.017825398997289497, 'random_strength': 47.14876064456076}	31				0.111508	0.0951477	{'bagging_temperature': 75.0312806406117, 'depth': 1, 'iterations': 904, 'l2_leaf_reg': 22.73420743483876, 'learning_rate': 0.013609439897190065, 'random_strength': 1.1302151158057896}	212
1.23322	1.09287	{'bagging_temperature': 134.0175219601211, 'depth': 4, 'iterations': 414, 'l2_leaf_reg': 27.8591303788518, 'learning_rate': 0.019453908318423495, 'random_strength': 36.46553539173457}	47				0.664038	0.519951	{'bagging_temperature': 69.42167783566514, 'depth': 4, 'iterations': 694, 'l2_leaf_reg': 5.187866187503565, 'learning_rate': 0.013584144949312022, 'random_strength': 115.51555263863611}	265				0.0256938	0.0209899	{'bagging_temperature': 177.88836143634708, 'depth': 6, 'iterations': 834, 'l2_leaf_reg': 17.38900392255095, 'learning_rate': 0.00188340911522201, 'random_strength': 1.6129103531199647}	162				0.111844	0.0981617	{'bagging_temperature': 122.29848000830415, 'depth': 4, 'iterations': 740, 'l2_leaf_reg': 13.984740616652779, 'learning_rate': 0.013711341810097482, 'random_strength': 61.485598869626635}	76
1.23586	1.09045	{'bagging_temperature': 119.52441975302234, 'depth': 6, 'iterations': 641, 'l2_leaf_reg': 3.0010271922079306, 'learning_rate': 0.004203198573504188, 'random_strength': 11.071737082979354}	182				0.664485	0.524164	{'bagging_temperature': 62.60445530976448, 'depth': 2, 'iterations': 980, 'l2_leaf_reg': 23.33780331342394, 'learning_rate': 0.013653882747260695, 'random_strength': 152.93161235782895}	163				0.0257503	0.0211805	{'bagging_temperature': 179.14163644625532, 'depth': 1, 'iterations': 834, 'l2_leaf_reg': 28.771584292097668, 'learning_rate': 0.016955516193484284, 'random_strength': 25.095328816740984}	225				0.112126	0.0974997	{'bagging_temperature': 158.61546393181567, 'depth': 6, 'iterations': 387, 'l2_leaf_reg': 22.631302101789906, 'learning_rate': 0.00847273292936451, 'random_strength': 10.854431380220172}	173
1.23712	1.08717	{'bagging_temperature': 37.94219186061764, 'depth': 5, 'iterations': 985, 'l2_leaf_reg': 18.74068341650302, 'learning_rate': 0.009785647259340695, 'random_strength': 108.84869188705414}	62				0.665694	0.525035	{'bagging_temperature': 72.76330996627394, 'depth': 1, 'iterations': 958, 'l2_leaf_reg': 20.740874026691216, 'learning_rate': 0.014246949216114923, 'random_strength': 5.035623954942341}	151				0.0259057	0.0215437	{'bagging_temperature': 195.4900021047457, 'depth': 6, 'iterations': 850, 'l2_leaf_reg': 41.51777159486542, 'learning_rate': 0.0054177625230836385, 'random_strength': 14.226144222867783}	216				0.112282	0.0992689	{'bagging_temperature': 191.0641940233881, 'depth': 4, 'iterations': 689, 'l2_leaf_reg': 40.072916437400764, 'learning_rate': 0.014519016804420469, 'random_strength': 56.60457537367974}	41
1.23885	1.09852	{'bagging_temperature': 160.0376392336497, 'depth': 6, 'iterations': 365, 'l2_leaf_reg': 11.817305477051725, 'learning_rate': 0.01962434248229124, 'random_strength': 82.98321543102847}	56				0.673439	0.501729	{'bagging_temperature': 165.3771732169481, 'depth': 6, 'iterations': 853, 'l2_leaf_reg': 12.15493065012322, 'learning_rate': 0.009618074358818647, 'random_strength': 23.77815947721904}	26				0.026193	0.0221309	{'bagging_temperature': 117.95910382558836, 'depth': 6, 'iterations': 741, 'l2_leaf_reg': 8.473774641263416, 'learning_rate': 0.00719845720926097, 'random_strength': 41.22884464888443}	102				0.113479	0.0989942	{'bagging_temperature': 168.50382375128268, 'depth': 4, 'iterations': 729, 'l2_leaf_reg': 26.00683608258467, 'learning_rate': 0.016003239684786973, 'random_strength': 121.42045822132549}	34
1.23919	1.09578	{'bagging_temperature': 137.54932126244762, 'depth': 6, 'iterations': 623, 'l2_leaf_reg': 9.724915802539833, 'learning_rate': 0.007013040084259667, 'random_strength': 26.764152523004825}	155				0.6742	0.531446	{'bagging_temperature': 175.66394446217782, 'depth': 1, 'iterations': 869, 'l2_leaf_reg': 9.56384509066925, 'learning_rate': 0.010442678788985053, 'random_strength': 1.3799941367734836}	77				0.0263318	0.0224762	{'bagging_temperature': 159.9302384616372, 'depth': 5, 'iterations': 558, 'l2_leaf_reg': 18.43070083405105, 'learning_rate': 0.008163341704376829, 'random_strength': 19.404621770074797}	80				0.11412	0.100455	{'bagging_temperature': 149.27438372111826, 'depth': 6, 'iterations': 709, 'l2_leaf_reg': 18.212566851832044, 'learning_rate': 0.007918630281879183, 'random_strength': 41.14091878964223}	158
1.23982	1.09352	{'bagging_temperature': 44.61577818501958, 'depth': 5, 'iterations': 815, 'l2_leaf_reg': 33.3804048132311, 'learning_rate': 0.011501717831744529, 'random_strength': 89.51444179878588}	100				0.676387	0.5378	{'bagging_temperature': 72.71080680234675, 'depth': 2, 'iterations': 892, 'l2_leaf_reg': 10.256441068644426, 'learning_rate': 0.01172329132034955, 'random_strength': 54.93214716345531}	69				0.0263626	0.0222693	{'bagging_temperature': 30.324114052444916, 'depth': 6, 'iterations': 913, 'l2_leaf_reg': 14.746993011458612, 'learning_rate': 0.007934278121394148, 'random_strength': 78.52123812946174}	36				0.114797	0.10375	{'bagging_temperature': 79.37875538077974, 'depth': 4, 'iterations': 506, 'l2_leaf_reg': 68.9167575509373, 'learning_rate': 0.016770553480188508, 'random_strength': 45.769409833874455}	113
1.24557	1.10275	{'bagging_temperature': 184.0427609059837, 'depth': 6, 'iterations': 937, 'l2_leaf_reg': 26.093084015778093, 'learning_rate': 0.0043767986500006, 'random_strength': 20.573807939732138}	240				0.683983	0.531788	{'bagging_temperature': 62.289321275260285, 'depth': 3, 'iterations': 969, 'l2_leaf_reg': 16.126753185477547, 'learning_rate': 0.010814178542400354, 'random_strength': 64.43188942180143}	271				0.0264179	0.0222165	{'bagging_temperature': 154.63555637752046, 'depth': 6, 'iterations': 897, 'l2_leaf_reg': 60.25880891079257, 'learning_rate': 0.008215360867557127, 'random_strength': 37.62488907241185}	226				0.115412	0.101245	{'bagging_temperature': 149.86799310011372, 'depth': 6, 'iterations': 629, 'l2_leaf_reg': 9.541145347178373, 'learning_rate': 0.003970794219511522, 'random_strength': 7.536321898328595}	110
1.26489	1.13856	{'bagging_temperature': 131.8131618564596, 'depth': 2, 'iterations': 478, 'l2_leaf_reg': 69.2872703167203, 'learning_rate': 0.023152815725924543, 'random_strength': 42.52499594180484}	12				0.684707	0.549187	{'bagging_temperature': 86.21535088523524, 'depth': 1, 'iterations': 863, 'l2_leaf_reg': 24.23297182102341, 'learning_rate': 0.01628987835916322, 'random_strength': 19.28921490431921}	148				0.0264355	0.022103	{'bagging_temperature': 180.00469561789916, 'depth': 6, 'iterations': 801, 'l2_leaf_reg': 79.36008666800491, 'learning_rate': 0.010893933892868428, 'random_strength': 47.59926268990563}	189				0.115504	0.102086	{'bagging_temperature': 93.13872951790998, 'depth': 5, 'iterations': 845, 'l2_leaf_reg': 37.15887438177899, 'learning_rate': 0.0023831208149348165, 'random_strength': 1.9280132226829627}	88
1.2672	1.13456	{'bagging_temperature': 115.53120916370227, 'depth': 4, 'iterations': 388, 'l2_leaf_reg': 33.81907589222931, 'learning_rate': 0.01931925852594731, 'random_strength': 41.421622806847346}	205				0.686518	0.519832	{'bagging_temperature': 116.6650268487727, 'depth': 5, 'iterations': 885, 'l2_leaf_reg': 9.96093815576917, 'learning_rate': 0.010847941309982082, 'random_strength': 123.09629944683948}	287				0.0264724	0.0226848	{'bagging_temperature': 3.301762340146084, 'depth': 6, 'iterations': 880, 'l2_leaf_reg': 10.804214086197598, 'learning_rate': 0.006075410640192542, 'random_strength': 45.19887537446951}	26				0.115844	0.0987098	{'bagging_temperature': 130.89439817780138, 'depth': 6, 'iterations': 569, 'l2_leaf_reg': 11.652097299253683, 'learning_rate': 0.015543344738202345, 'random_strength': 91.7846988131771}	206
1.27589	1.14786	{'bagging_temperature': 82.25241950292587, 'depth': 2, 'iterations': 977, 'l2_leaf_reg': 64.31147472600455, 'learning_rate': 0.005914535504637764, 'random_strength': 11.708947893544847}	14				0.687664	0.532254	{'bagging_temperature': 97.99699312270712, 'depth': 5, 'iterations': 884, 'l2_leaf_reg': 3.019289641039488, 'learning_rate': 0.009330961898482247, 'random_strength': 149.67823761443898}	341				0.0266524	0.0229995	{'bagging_temperature': 199.20345714941976, 'depth': 6, 'iterations': 949, 'l2_leaf_reg': 3.330405135927773, 'learning_rate': 0.005214268863130586, 'random_strength': 51.880717436785176}	159				0.116772	0.105497	{'bagging_temperature': 111.633948705147, 'depth': 2, 'iterations': 998, 'l2_leaf_reg': 43.83064966920809, 'learning_rate': 0.0054640495057236465, 'random_strength': 9.834664088521617}	136
1.27621	1.14104	{'bagging_temperature': 155.36306036700648, 'depth': 6, 'iterations': 668, 'l2_leaf_reg': 16.651593492181465, 'learning_rate': 0.007215562780648616, 'random_strength': 43.461316092295014}	188				0.687674	0.521455	{'bagging_temperature': 88.46850474098667, 'depth': 5, 'iterations': 877, 'l2_leaf_reg': 15.509678372510159, 'learning_rate': 0.01198955397084788, 'random_strength': 168.45017903192254}	209				0.0266692	0.0228704	{'bagging_temperature': 189.83922518897145, 'depth': 5, 'iterations': 763, 'l2_leaf_reg': 15.702737283316543, 'learning_rate': 0.006184772548460332, 'random_strength': 24.12194489305391}	154				0.116978	0.103933	{'bagging_temperature': 109.58249853159158, 'depth': 5, 'iterations': 648, 'l2_leaf_reg': 3.3354051390991133, 'learning_rate': 0.00842333106047712, 'random_strength': 40.631160524560165}	57
1.27856	1.1353	{'bagging_temperature': 144.09371374556073, 'depth': 5, 'iterations': 601, 'l2_leaf_reg': 9.433824191853736, 'learning_rate': 0.0054604681289206125, 'random_strength': 16.724457686448567}	200				0.691608	0.525845	{'bagging_temperature': 71.35633213419783, 'depth': 5, 'iterations': 985, 'l2_leaf_reg': 10.89949012288723, 'learning_rate': 0.00996778277611322, 'random_strength': 155.36198192287176}	283				0.0267032	0.023437	{'bagging_temperature': 187.27388482202437, 'depth': 5, 'iterations': 981, 'l2_leaf_reg': 4.245928298221278, 'learning_rate': 0.004528370881286925, 'random_strength': 31.19934778087014}	112				0.117275	0.10367	{'bagging_temperature': 131.9470579688949, 'depth': 5, 'iterations': 357, 'l2_leaf_reg': 23.9711371210606, 'learning_rate': 0.017966847527519043, 'random_strength': 45.04257195224228}	227
1.28397	1.14837	{'bagging_temperature': 145.99634289237605, 'depth': 6, 'iterations': 756, 'l2_leaf_reg': 18.79830038050979, 'learning_rate': 0.0053713479217208935, 'random_strength': 31.04162010934126}	257				0.693316	0.537831	{'bagging_temperature': 100.26151845083037, 'depth': 4, 'iterations': 999, 'l2_leaf_reg': 58.62517283763459, 'learning_rate': 0.014612709123114371, 'random_strength': 151.52221359609484}	315				0.026804	0.0231367	{'bagging_temperature': 130.3896765574393, 'depth': 5, 'iterations': 749, 'l2_leaf_reg': 5.645189609034059, 'learning_rate': 0.00501684392293703, 'random_strength': 21.00632688255636}	248				0.117299	0.104152	{'bagging_temperature': 107.61943501429414, 'depth': 6, 'iterations': 626, 'l2_leaf_reg': 8.081772922014254, 'learning_rate': 0.004972881090565859, 'random_strength': 17.453749776343454}	87
1.28546	1.15772	{'bagging_temperature': 110.80202998913568, 'depth': 3, 'iterations': 678, 'l2_leaf_reg': 3.597202336626184, 'learning_rate': 0.009457207144208264, 'random_strength': 34.475820373627016}	178				0.695931	0.555969	{'bagging_temperature': 21.63291939579567, 'depth': 2, 'iterations': 690, 'l2_leaf_reg': 11.228638660534084, 'learning_rate': 0.016028633772102122, 'random_strength': 130.80693574177425}	173				0.0269791	0.0228562	{'bagging_temperature': 44.29965782753628, 'depth': 5, 'iterations': 915, 'l2_leaf_reg': 97.43856625839604, 'learning_rate': 0.005015717673124918, 'random_strength': 10.338896763320925}	47				0.117627	0.105918	{'bagging_temperature': 134.93242084012365, 'depth': 4, 'iterations': 976, 'l2_leaf_reg': 16.432233272603966, 'learning_rate': 0.00899240618442302, 'random_strength': 66.04914391026902}	109
1.28835	1.15121	{'bagging_temperature': 128.88815258278603, 'depth': 5, 'iterations': 867, 'l2_leaf_reg': 26.590815486009156, 'learning_rate': 0.0033234892927710394, 'random_strength': 12.330293191771787}	207				0.698125	0.538798	{'bagging_temperature': 35.96681983281042, 'depth': 3, 'iterations': 517, 'l2_leaf_reg': 42.66635213061224, 'learning_rate': 0.022827363845799902, 'random_strength': 25.596654244192}	116				0.0270543	0.023607	{'bagging_temperature': 50.68497478625582, 'depth': 3, 'iterations': 996, 'l2_leaf_reg': 17.35254689673995, 'learning_rate': 0.006615623680564672, 'random_strength': 24.686511981561274}	116				0.118195	0.105887	{'bagging_temperature': 172.9500911063927, 'depth': 1, 'iterations': 876, 'l2_leaf_reg': 30.690631482912824, 'learning_rate': 0.019132950855042425, 'random_strength': 184.57735584129057}	48
1.29395	1.15975	{'bagging_temperature': 138.676756569796, 'depth': 6, 'iterations': 439, 'l2_leaf_reg': 9.898782429597068, 'learning_rate': 0.011345553466097053, 'random_strength': 58.82271408493486}	184				0.703723	0.539486	{'bagging_temperature': 78.58167909114223, 'depth': 5, 'iterations': 872, 'l2_leaf_reg': 38.267466838515546, 'learning_rate': 0.012973682379514302, 'random_strength': 55.58301181994511}	314				0.0271797	0.0232172	{'bagging_temperature': 170.21180348825342, 'depth': 5, 'iterations': 623, 'l2_leaf_reg': 25.821887910577985, 'learning_rate': 0.01202066635930084, 'random_strength': 58.12182408895494}	126				0.119071	0.106643	{'bagging_temperature': 185.8545155738858, 'depth': 6, 'iterations': 834, 'l2_leaf_reg': 74.54068499737816, 'learning_rate': 0.008773233547487309, 'random_strength': 75.03816233216823}	140
1.30564	1.1623	{'bagging_temperature': 190.5566704549636, 'depth': 5, 'iterations': 562, 'l2_leaf_reg': 8.775488416081032, 'learning_rate': 0.007884825743284982, 'random_strength': 35.966547694019326}	164				0.706315	0.529516	{'bagging_temperature': 123.82895415970998, 'depth': 6, 'iterations': 751, 'l2_leaf_reg': 92.79353283774346, 'learning_rate': 0.024662263353344087, 'random_strength': 106.93484455007223}	297				0.0272258	0.0232097	{'bagging_temperature': 159.8885089140197, 'depth': 6, 'iterations': 727, 'l2_leaf_reg': 8.039796708120448, 'learning_rate': 0.0022062034105229237, 'random_strength': 4.452335835657516}	210				0.119299	0.108761	{'bagging_temperature': 57.6611422775697, 'depth': 2, 'iterations': 956, 'l2_leaf_reg': 3.605152906999506, 'learning_rate': 0.008366751022938752, 'random_strength': 26.22434340095783}	102
1.31024	1.18114	{'bagging_temperature': 122.09307464458293, 'depth': 4, 'iterations': 754, 'l2_leaf_reg': 13.375405592843164, 'learning_rate': 0.009521355444994276, 'random_strength': 65.43878657146108}	201				0.706541	0.543729	{'bagging_temperature': 79.3161416598172, 'depth': 5, 'iterations': 860, 'l2_leaf_reg': 53.66154801658589, 'learning_rate': 0.015664112142919667, 'random_strength': 146.07743304625447}	204				0.0272594	0.0231626	{'bagging_temperature': 186.8689667879379, 'depth': 6, 'iterations': 915, 'l2_leaf_reg': 85.03523925800518, 'learning_rate': 0.004491435584936576, 'random_strength': 12.157684486118642}	160				0.119618	0.107847	{'bagging_temperature': 135.06741545986176, 'depth': 6, 'iterations': 942, 'l2_leaf_reg': 39.293916247001356, 'learning_rate': 0.0041138234649697744, 'random_strength': 27.841662024843227}	166
1.3133	1.16433	{'bagging_temperature': 93.03728169898956, 'depth': 6, 'iterations': 537, 'l2_leaf_reg': 7.735776174735799, 'learning_rate': 0.002010697607146904, 'random_strength': 1.3381302364730192}	210				0.708612	0.562289	{'bagging_temperature': 164.91787800577964, 'depth': 4, 'iterations': 378, 'l2_leaf_reg': 3.1262298442641434, 'learning_rate': 0.021982856608329323, 'random_strength': 99.24965686408753}	175				0.0272643	0.0239097	{'bagging_temperature': 146.917455514154, 'depth': 3, 'iterations': 605, 'l2_leaf_reg': 51.91887622902951, 'learning_rate': 0.015096677700716536, 'random_strength': 42.55455363523583}	142				0.119619	0.108113	{'bagging_temperature': 12.727575670625043, 'depth': 6, 'iterations': 249, 'l2_leaf_reg': 77.25458467916002, 'learning_rate': 0.021743188833929693, 'random_strength': 44.32375304603299}	103
1.32075	1.18476	{'bagging_temperature': 69.84608343538355, 'depth': 5, 'iterations': 848, 'l2_leaf_reg': 46.89855103920446, 'learning_rate': 0.008547628553076255, 'random_strength': 83.87725131691082}	106				0.70874	0.573026	{'bagging_temperature': 107.07094856359406, 'depth': 1, 'iterations': 945, 'l2_leaf_reg': 48.22266656022091, 'learning_rate': 0.019234911313557534, 'random_strength': 199.9392869070771}	28				0.0273532	0.0236509	{'bagging_temperature': 71.76634287680626, 'depth': 6, 'iterations': 568, 'l2_leaf_reg': 6.077469476617378, 'learning_rate': 0.006749022871330372, 'random_strength': 32.086395193967256}	135				0.119985	0.107865	{'bagging_temperature': 164.510762642785, 'depth': 1, 'iterations': 533, 'l2_leaf_reg': 17.526454423783065, 'learning_rate': 0.02491085030268509, 'random_strength': 43.787253297323524}	135
1.32668	1.1922	{'bagging_temperature': 107.42270316120701, 'depth': 5, 'iterations': 486, 'l2_leaf_reg': 15.145562176037096, 'learning_rate': 0.006626791606772221, 'random_strength': 23.615609034518737}	209				0.712763	0.554847	{'bagging_temperature': 105.41064369085976, 'depth': 5, 'iterations': 689, 'l2_leaf_reg': 13.791003192845332, 'learning_rate': 0.013075432995423944, 'random_strength': 79.25617799645835}	334				0.0273758	0.02323	{'bagging_temperature': 55.349050853382586, 'depth': 6, 'iterations': 890, 'l2_leaf_reg': 53.64021636552921, 'learning_rate': 0.002705521602867453, 'random_strength': 5.596563071199485}	27				0.120274	0.108892	{'bagging_temperature': 117.14853187517537, 'depth': 5, 'iterations': 505, 'l2_leaf_reg': 21.212098543058833, 'learning_rate': 0.010769452679558837, 'random_strength': 46.59935911757054}	40
1.33395	1.19619	{'bagging_temperature': 110.61769609272095, 'depth': 5, 'iterations': 257, 'l2_leaf_reg': 11.93602785232188, 'learning_rate': 0.017431614621023637, 'random_strength': 44.3506388908975}	217				0.715448	0.577675	{'bagging_temperature': 19.683142242810103, 'depth': 1, 'iterations': 999, 'l2_leaf_reg': 7.566610391343986, 'learning_rate': 0.010099837930408353, 'random_strength': 24.832476591354393}	150				0.0274113	0.0238788	{'bagging_temperature': 58.35299335876458, 'depth': 5, 'iterations': 919, 'l2_leaf_reg': 19.472906568206678, 'learning_rate': 0.007924817790692831, 'random_strength': 86.29632198073031}	124				0.120708	0.10845	{'bagging_temperature': 161.15964058236057, 'depth': 6, 'iterations': 998, 'l2_leaf_reg': 24.475477255896134, 'learning_rate': 0.005251839139705881, 'random_strength': 53.99473963257916}	178
1.3343	1.21071	{'bagging_temperature': 103.16623107629401, 'depth': 4, 'iterations': 995, 'l2_leaf_reg': 46.011516391658546, 'learning_rate': 0.009600799212898675, 'random_strength': 151.87441368600943}	80				0.715824	0.553325	{'bagging_temperature': 95.99740150658694, 'depth': 5, 'iterations': 804, 'l2_leaf_reg': 22.159767066686978, 'learning_rate': 0.012871003359614273, 'random_strength': 133.22420198485923}	210				0.0276015	0.0239436	{'bagging_temperature': 28.386545705867054, 'depth': 1, 'iterations': 931, 'l2_leaf_reg': 3.0781245441424225, 'learning_rate': 0.013494990301492454, 'random_strength': 102.30297700101849}	115				0.121465	0.110786	{'bagging_temperature': 77.4547532750101, 'depth': 4, 'iterations': 722, 'l2_leaf_reg': 13.057278906763358, 'learning_rate': 0.005428763517215604, 'random_strength': 22.693354752810748}	38
1.3346	1.21194	{'bagging_temperature': 128.55606367883757, 'depth': 6, 'iterations': 328, 'l2_leaf_reg': 53.29875923789333, 'learning_rate': 0.018078998496380793, 'random_strength': 91.54526755425942}	119				0.717017	0.552229	{'bagging_temperature': 124.83108076329395, 'depth': 5, 'iterations': 729, 'l2_leaf_reg': 18.883314028759592, 'learning_rate': 0.013664230268936801, 'random_strength': 114.82362440935967}	177				0.0277307	0.0239093	{'bagging_temperature': 147.5442036055986, 'depth': 6, 'iterations': 605, 'l2_leaf_reg': 38.7151626020751, 'learning_rate': 0.007703329243414751, 'random_strength': 29.491041397821228}	243				0.121642	0.108038	{'bagging_temperature': 168.7061512721688, 'depth': 5, 'iterations': 638, 'l2_leaf_reg': 11.666933034682764, 'learning_rate': 0.012186236931918072, 'random_strength': 84.24705144502674}	219
1.33629	1.20441	{'bagging_temperature': 159.33163381919593, 'depth': 5, 'iterations': 405, 'l2_leaf_reg': 28.844014754585835, 'learning_rate': 0.004798933618081875, 'random_strength': 8.967482730063322}	191				0.718917	0.560459	{'bagging_temperature': 60.537189705930885, 'depth': 3, 'iterations': 295, 'l2_leaf_reg': 19.555566751079564, 'learning_rate': 0.024398755332320395, 'random_strength': 7.089913401340105}	122				0.027776	0.0241151	{'bagging_temperature': 161.3580161306074, 'depth': 6, 'iterations': 789, 'l2_leaf_reg': 12.450244776726983, 'learning_rate': 0.008371742983725502, 'random_strength': 143.96273626707494}	166				0.122353	0.113189	{'bagging_temperature': 180.1220867372645, 'depth': 2, 'iterations': 737, 'l2_leaf_reg': 81.60082110084687, 'learning_rate': 0.011536875830541428, 'random_strength': 30.63953538103911}	231
1.33638	1.2066	{'bagging_temperature': 17.812226986161548, 'depth': 5, 'iterations': 374, 'l2_leaf_reg': 20.9844974392581, 'learning_rate': 0.012977831060578373, 'random_strength': 51.07960188245816}	125				0.726168	0.569314	{'bagging_temperature': 15.98301683575616, 'depth': 5, 'iterations': 493, 'l2_leaf_reg': 38.35486166240249, 'learning_rate': 0.020934391613050614, 'random_strength': 46.52680638543058}	83				0.0279287	0.0243182	{'bagging_temperature': 11.922240268382922, 'depth': 1, 'iterations': 968, 'l2_leaf_reg': 56.010298567445346, 'learning_rate': 0.010712691028864189, 'random_strength': 17.65889648927432}	139				0.123223	0.111755	{'bagging_temperature': 122.31762964531046, 'depth': 6, 'iterations': 511, 'l2_leaf_reg': 14.283830450634277, 'learning_rate': 0.004947108436216927, 'random_strength': 16.380196393775584}	226
1.33729	1.20834	{'bagging_temperature': 29.773390017275247, 'depth': 5, 'iterations': 294, 'l2_leaf_reg': 71.04052383572774, 'learning_rate': 0.02233443642259466, 'random_strength': 68.45552325099588}	130				0.731775	0.565099	{'bagging_temperature': 5.862263176865525, 'depth': 3, 'iterations': 937, 'l2_leaf_reg': 3.0128459514468093, 'learning_rate': 0.009920829872578833, 'random_strength': 155.54921465257158}	326				0.0280127	0.0239427	{'bagging_temperature': 114.86129535778429, 'depth': 6, 'iterations': 788, 'l2_leaf_reg': 49.98376667924038, 'learning_rate': 0.009376763301247055, 'random_strength': 70.10404303893218}	54				0.123777	0.11202	{'bagging_temperature': 94.27576410583471, 'depth': 6, 'iterations': 421, 'l2_leaf_reg': 26.7860258515996, 'learning_rate': 0.006795965630024012, 'random_strength': 20.504233810168696}	107
1.33794	1.21023	{'bagging_temperature': 186.25401067017347, 'depth': 5, 'iterations': 705, 'l2_leaf_reg': 8.096373136701402, 'learning_rate': 0.005997601937837151, 'random_strength': 46.98776251693269}	183				0.73257	0.586071	{'bagging_temperature': 156.51810292365244, 'depth': 3, 'iterations': 677, 'l2_leaf_reg': 27.200276583995542, 'learning_rate': 0.015513363338515853, 'random_strength': 85.61586773861475}	80				0.0280447	0.0242091	{'bagging_temperature': 170.3228744696823, 'depth': 6, 'iterations': 909, 'l2_leaf_reg': 68.1576520626772, 'learning_rate': 0.009365532341026885, 'random_strength': 108.31085514686866}	240				0.124103	0.113175	{'bagging_temperature': 135.4780589705399, 'depth': 5, 'iterations': 923, 'l2_leaf_reg': 23.365694206019604, 'learning_rate': 0.005550859227606599, 'random_strength': 50.57800549865304}	73
1.33802	1.20732	{'bagging_temperature': 181.82946276994812, 'depth': 6, 'iterations': 213, 'l2_leaf_reg': 23.888247598301994, 'learning_rate': 0.01532266346171924, 'random_strength': 31.621448135043664}	213				0.745879	0.585229	{'bagging_temperature': 198.54923829786767, 'depth': 3, 'iterations': 407, 'l2_leaf_reg': 17.560795291419513, 'learning_rate': 0.0243816517500838, 'random_strength': 83.47866972750913}	41				0.028071	0.0244625	{'bagging_temperature': 92.23663530655082, 'depth': 5, 'iterations': 717, 'l2_leaf_reg': 38.41667941361789, 'learning_rate': 0.009970581217908076, 'random_strength': 61.70056891085718}	101				0.124169	0.112022	{'bagging_temperature': 96.54047364950222, 'depth': 6, 'iterations': 677, 'l2_leaf_reg': 17.555013103781977, 'learning_rate': 0.007260514472343233, 'random_strength': 58.30063173712579}	216
1.3381	1.21738	{'bagging_temperature': 140.5486940285062, 'depth': 3, 'iterations': 764, 'l2_leaf_reg': 59.52710351358996, 'learning_rate': 0.013039388876040644, 'random_strength': 94.87502005176273}	41				0.746331	0.581602	{'bagging_temperature': 16.060063846612564, 'depth': 5, 'iterations': 682, 'l2_leaf_reg': 13.443268552103195, 'learning_rate': 0.012951575028374733, 'random_strength': 104.81791408984131}	250				0.0280948	0.0243925	{'bagging_temperature': 123.57757951121263, 'depth': 3, 'iterations': 970, 'l2_leaf_reg': 5.418423264276697, 'learning_rate': 0.002374728262418983, 'random_strength': 5.844402297852547}	100				0.124529	0.111655	{'bagging_temperature': 51.52408878757842, 'depth': 6, 'iterations': 950, 'l2_leaf_reg': 20.190726113919357, 'learning_rate': 0.006077114484483691, 'random_strength': 73.60991365845703}	53
1.34709	1.21246	{'bagging_temperature': 93.53999069497449, 'depth': 5, 'iterations': 866, 'l2_leaf_reg': 18.760252516037145, 'learning_rate': 0.006642713476407343, 'random_strength': 76.81097910463416}	109				0.760884	0.599998	{'bagging_temperature': 41.056575418007654, 'depth': 3, 'iterations': 773, 'l2_leaf_reg': 8.927429622799442, 'learning_rate': 0.01069394046925076, 'random_strength': 45.86649660529953}	311				0.0281099	0.0241609	{'bagging_temperature': 36.7709839525917, 'depth': 6, 'iterations': 821, 'l2_leaf_reg': 28.81179314775421, 'learning_rate': 0.008949840044901453, 'random_strength': 124.63881008579007}	121				0.124712	0.115104	{'bagging_temperature': 97.3655879501248, 'depth': 5, 'iterations': 676, 'l2_leaf_reg': 33.9445750202253, 'learning_rate': 0.007288541286303647, 'random_strength': 48.775178478014865}	188
1.34741	1.22163	{'bagging_temperature': 77.04767574436578, 'depth': 6, 'iterations': 826, 'l2_leaf_reg': 4.262423712214844, 'learning_rate': 0.004250309396011428, 'random_strength': 49.14808867967291}	77				0.76369	0.611114	{'bagging_temperature': 66.63809533586367, 'depth': 4, 'iterations': 558, 'l2_leaf_reg': 41.97111584544324, 'learning_rate': 0.01944871581706402, 'random_strength': 119.92784871618574}	338				0.0281235	0.0249101	{'bagging_temperature': 116.71458434487795, 'depth': 5, 'iterations': 769, 'l2_leaf_reg': 24.994803537980218, 'learning_rate': 0.005943884470063459, 'random_strength': 33.356654147168115}	90				0.125322	0.1108	{'bagging_temperature': 99.30755992003601, 'depth': 5, 'iterations': 747, 'l2_leaf_reg': 27.009823963386545, 'learning_rate': 0.013376169244787356, 'random_strength': 158.39843954040074}	128
1.34912	1.22279	{'bagging_temperature': 18.096431181417543, 'depth': 6, 'iterations': 634, 'l2_leaf_reg': 3.2950456588511265, 'learning_rate': 0.007259216661491182, 'random_strength': 90.98282251618878}	63				0.766	0.625962	{'bagging_temperature': 76.34401438175021, 'depth': 2, 'iterations': 909, 'l2_leaf_reg': 45.405569970690216, 'learning_rate': 0.013114694813790252, 'random_strength': 148.24289699209157}	98				0.0281992	0.0248396	{'bagging_temperature': 104.84699130369347, 'depth': 4, 'iterations': 813, 'l2_leaf_reg': 23.83534370434514, 'learning_rate': 0.004826140743383031, 'random_strength': 19.2350305340191}	95				0.12534	0.114798	{'bagging_temperature': 19.25814309861515, 'depth': 5, 'iterations': 779, 'l2_leaf_reg': 6.590676356891743, 'learning_rate': 0.006118665657413498, 'random_strength': 51.60457892119645}	96
1.35115	1.21391	{'bagging_temperature': 121.43432670897386, 'depth': 5, 'iterations': 468, 'l2_leaf_reg': 14.099083846939473, 'learning_rate': 0.015715986973575655, 'random_strength': 181.87678430495373}	1				0.773438	0.60087	{'bagging_temperature': 108.41839897101352, 'depth': 5, 'iterations': 824, 'l2_leaf_reg': 4.371425458854451, 'learning_rate': 0.00834017471510071, 'random_strength': 91.20918399887728}	292				0.0282688	0.0239949	{'bagging_temperature': 140.76095277433694, 'depth': 6, 'iterations': 269, 'l2_leaf_reg': 42.142021148883224, 'learning_rate': 0.024739725825113267, 'random_strength': 63.792293486897435}	143				0.125623	0.114159	{'bagging_temperature': 91.57527803729977, 'depth': 6, 'iterations': 658, 'l2_leaf_reg': 36.69741102623976, 'learning_rate': 0.005982138663386441, 'random_strength': 41.15131997202059}	235
1.35334	1.22935	{'bagging_temperature': 135.62053051234605, 'depth': 6, 'iterations': 722, 'l2_leaf_reg': 13.465544366046688, 'learning_rate': 0.004949677089961855, 'random_strength': 47.87412454541864}	227				0.778242	0.615568	{'bagging_temperature': 78.09360705268574, 'depth': 3, 'iterations': 371, 'l2_leaf_reg': 21.09297083464027, 'learning_rate': 0.013045272383248197, 'random_strength': 4.522936554932542}	15				0.028305	0.0244705	{'bagging_temperature': 169.0943319328576, 'depth': 6, 'iterations': 950, 'l2_leaf_reg': 70.27268601872997, 'learning_rate': 0.008689216385758158, 'random_strength': 104.05775167687773}	193				0.127714	0.115797	{'bagging_temperature': 81.53945296589451, 'depth': 6, 'iterations': 464, 'l2_leaf_reg': 37.39533112282908, 'learning_rate': 0.012289819835144055, 'random_strength': 78.72555440337044}	119
1.35796	1.22647	{'bagging_temperature': 53.81805010415559, 'depth': 5, 'iterations': 816, 'l2_leaf_reg': 92.9165913024858, 'learning_rate': 0.009079542526168168, 'random_strength': 104.61676610687624}	52				0.783529	0.6335	{'bagging_temperature': 48.02975389190921, 'depth': 4, 'iterations': 707, 'l2_leaf_reg': 52.231694651048606, 'learning_rate': 0.014647300130751486, 'random_strength': 71.16841695304515}	330				0.0284956	0.0249131	{'bagging_temperature': 172.82918392209805, 'depth': 6, 'iterations': 861, 'l2_leaf_reg': 15.051927881611439, 'learning_rate': 0.003537679167636533, 'random_strength': 24.79307242808097}	165				0.128024	0.115645	{'bagging_temperature': 117.86874883189988, 'depth': 6, 'iterations': 886, 'l2_leaf_reg': 11.76051991790667, 'learning_rate': 0.0017960483536485113, 'random_strength': 4.15466622177309}	126
1.36401	1.24601	{'bagging_temperature': 56.405378459951784, 'depth': 1, 'iterations': 725, 'l2_leaf_reg': 78.28832440122378, 'learning_rate': 0.01255062146938004, 'random_strength': 24.182232848215243}	24				0.792874	0.648108	{'bagging_temperature': 68.59759677863762, 'depth': 4, 'iterations': 740, 'l2_leaf_reg': 75.05857776184529, 'learning_rate': 0.015766513914022888, 'random_strength': 127.53873721778803}	307				0.0285034	0.0247255	{'bagging_temperature': 103.1446756707872, 'depth': 6, 'iterations': 664, 'l2_leaf_reg': 35.59951475813124, 'learning_rate': 0.005406865675701638, 'random_strength': 23.541939944800653}	105				0.128484	0.113105	{'bagging_temperature': 90.13137395719187, 'depth': 5, 'iterations': 848, 'l2_leaf_reg': 7.001130702435233, 'learning_rate': 0.010850640842017673, 'random_strength': 155.8538950142766}	207
1.36427	1.22708	{'bagging_temperature': 24.62349036919133, 'depth': 4, 'iterations': 544, 'l2_leaf_reg': 29.748612700281164, 'learning_rate': 0.01701971644245715, 'random_strength': 169.53965497115507}	87				0.798437	0.634405	{'bagging_temperature': 114.51167925928766, 'depth': 6, 'iterations': 883, 'l2_leaf_reg': 99.07463208924638, 'learning_rate': 0.014360430534426117, 'random_strength': 86.46659888300086}	140				0.0285736	0.0247352	{'bagging_temperature': 54.97767717580791, 'depth': 5, 'iterations': 657, 'l2_leaf_reg': 71.34694207820537, 'learning_rate': 0.010992427832491899, 'random_strength': 49.30763231820667}	75				0.128694	0.113846	{'bagging_temperature': 137.44813171295186, 'depth': 5, 'iterations': 904, 'l2_leaf_reg': 5.305762581664823, 'learning_rate': 0.008480881751309724, 'random_strength': 108.49670250505727}	37
1.36941	1.24317	{'bagging_temperature': 153.71936873167138, 'depth': 6, 'iterations': 718, 'l2_leaf_reg': 8.417761625863603, 'learning_rate': 0.002697775874915935, 'random_strength': 18.86394979473715}	171				0.803875	0.668161	{'bagging_temperature': 6.255248064895394, 'depth': 2, 'iterations': 904, 'l2_leaf_reg': 80.74190146563633, 'learning_rate': 0.012126730162254297, 'random_strength': 36.78520903817526}	81				0.0288624	0.0256479	{'bagging_temperature': 192.6597207174574, 'depth': 5, 'iterations': 853, 'l2_leaf_reg': 8.766613629750868, 'learning_rate': 0.004314227635973438, 'random_strength': 35.34406255023133}	236				0.128772	0.115706	{'bagging_temperature': 139.6349825056803, 'depth': 5, 'iterations': 624, 'l2_leaf_reg': 38.507362341773785, 'learning_rate': 0.011764808135463203, 'random_strength': 98.10455436877248}	199
1.36974	1.25034	{'bagging_temperature': 70.53049314522504, 'depth': 1, 'iterations': 548, 'l2_leaf_reg': 56.940130397494194, 'learning_rate': 0.018403766832629505, 'random_strength': 32.70126288650787}	34				0.804114	0.615302	{'bagging_temperature': 110.52207579861658, 'depth': 6, 'iterations': 794, 'l2_leaf_reg': 12.050529567866208, 'learning_rate': 0.010243854214025294, 'random_strength': 165.81642656528388}	232				0.0289612	0.0245094	{'bagging_temperature': 157.54075476906317, 'depth': 6, 'iterations': 326, 'l2_leaf_reg': 43.961337647635, 'learning_rate': 0.024940084767374332, 'random_strength': 176.03044165593448}	122				0.129151	0.116989	{'bagging_temperature': 174.84234689463688, 'depth': 6, 'iterations': 982, 'l2_leaf_reg': 33.66762799182542, 'learning_rate': 0.007495357301413622, 'random_strength': 128.5424155305228}	63
1.37022	1.25405	{'bagging_temperature': 160.62898122667872, 'depth': 3, 'iterations': 508, 'l2_leaf_reg': 44.300195975195685, 'learning_rate': 0.014433045042557517, 'random_strength': 67.1038726601462}	254				0.809308	0.671331	{'bagging_temperature': 152.97819966568156, 'depth': 1, 'iterations': 984, 'l2_leaf_reg': 18.634882185390836, 'learning_rate': 0.011149864809735796, 'random_strength': 190.0357787184672}	145				0.0291037	0.0254749	{'bagging_temperature': 46.96145173834366, 'depth': 6, 'iterations': 839, 'l2_leaf_reg': 98.21753710626959, 'learning_rate': 0.005633377638319008, 'random_strength': 28.06976645532324}	125				0.129321	0.118652	{'bagging_temperature': 110.46110130357734, 'depth': 5, 'iterations': 519, 'l2_leaf_reg': 3.1272202622261487, 'learning_rate': 0.0066525790588008405, 'random_strength': 38.487499030827266}	170
1.37919	1.25687	{'bagging_temperature': 29.98441270943229, 'depth': 6, 'iterations': 889, 'l2_leaf_reg': 16.05836073558872, 'learning_rate': 0.005168720239045836, 'random_strength': 100.23834430086681}	102				0.813426	0.629723	{'bagging_temperature': 106.02877669192645, 'depth': 6, 'iterations': 912, 'l2_leaf_reg': 8.295448799845529, 'learning_rate': 0.0072930269854655436, 'random_strength': 107.95789812762119}	281				0.0291556	0.0263017	{'bagging_temperature': 185.34046323937852, 'depth': 3, 'iterations': 715, 'l2_leaf_reg': 14.120150672328817, 'learning_rate': 0.007057975207393208, 'random_strength': 32.285795755836965}	194				0.13043	0.1179	{'bagging_temperature': 199.56800493656894, 'depth': 5, 'iterations': 938, 'l2_leaf_reg': 29.31948186958885, 'learning_rate': 0.008218710333684277, 'random_strength': 118.30778675250383}	27
1.38484	1.27063	{'bagging_temperature': 167.35995406294927, 'depth': 2, 'iterations': 697, 'l2_leaf_reg': 31.93089364874687, 'learning_rate': 0.010131125181885916, 'random_strength': 40.25115723207563}	255				0.81446	0.642848	{'bagging_temperature': 29.05373785016485, 'depth': 3, 'iterations': 965, 'l2_leaf_reg': 3.0744528595390994, 'learning_rate': 0.008452418010200672, 'random_strength': 136.4078117911808}	160				0.0293101	0.0263417	{'bagging_temperature': 124.48348613469216, 'depth': 2, 'iterations': 922, 'l2_leaf_reg': 82.79004459454146, 'learning_rate': 0.010645656356089866, 'random_strength': 53.87509843530361}	234				0.132244	0.121955	{'bagging_temperature': 147.57006129278616, 'depth': 3, 'iterations': 589, 'l2_leaf_reg': 13.252301707760225, 'learning_rate': 0.005966610151519728, 'random_strength': 23.419907069346912}	190
1.38508	1.27009	{'bagging_temperature': 190.56031383450042, 'depth': 2, 'iterations': 829, 'l2_leaf_reg': 73.05211207421388, 'learning_rate': 0.005902512141834053, 'random_strength': 23.28147766810448}	232				0.815023	0.657206	{'bagging_temperature': 81.14473699703936, 'depth': 4, 'iterations': 949, 'l2_leaf_reg': 16.90249707058586, 'learning_rate': 0.00721599971894093, 'random_strength': 26.723850681355767}	134				0.0293305	0.0257701	{'bagging_temperature': 166.29491140195356, 'depth': 6, 'iterations': 361, 'l2_leaf_reg': 87.14723045996523, 'learning_rate': 0.009186722149715576, 'random_strength': 18.060694554478374}	222				0.132647	0.123251	{'bagging_temperature': 112.51984091031447, 'depth': 1, 'iterations': 899, 'l2_leaf_reg': 39.17528699778979, 'learning_rate': 0.012918293797627779, 'random_strength': 62.267380166835665}	244
1.38534	1.26675	{'bagging_temperature': 45.71739829407298, 'depth': 6, 'iterations': 601, 'l2_leaf_reg': 24.796524204146724, 'learning_rate': 0.009040542176307695, 'random_strength': 176.87312767260843}	127				0.818715	0.648483	{'bagging_temperature': 1.7005306216291896, 'depth': 3, 'iterations': 475, 'l2_leaf_reg': 3.0008592844114657, 'learning_rate': 0.016129105728391768, 'random_strength': 102.35270877985835}	115				0.0294523	0.0260604	{'bagging_temperature': 186.56599440897546, 'depth': 6, 'iterations': 895, 'l2_leaf_reg': 93.51321272888595, 'learning_rate': 0.0030719476038983512, 'random_strength': 14.108549792041382}	182				0.133957	0.12414	{'bagging_temperature': 97.17107977966948, 'depth': 1, 'iterations': 998, 'l2_leaf_reg': 3.3706106676933842, 'learning_rate': 0.005850514072609012, 'random_strength': 15.429398397229114}	112
1.3957	1.27839	{'bagging_temperature': 110.84792649577363, 'depth': 3, 'iterations': 705, 'l2_leaf_reg': 38.10968075569998, 'learning_rate': 0.012186305125147262, 'random_strength': 123.8557870485414}	118				0.821034	0.645054	{'bagging_temperature': 92.2443520337491, 'depth': 5, 'iterations': 868, 'l2_leaf_reg': 10.915965282669113, 'learning_rate': 0.008384949459633842, 'random_strength': 88.80790898971001}	239				0.0295196	0.0263631	{'bagging_temperature': 154.7252176111196, 'depth': 2, 'iterations': 746, 'l2_leaf_reg': 33.35097162174217, 'learning_rate': 0.006545087554406052, 'random_strength': 16.482103498819964}	87				0.135229	0.125802	{'bagging_temperature': 125.00370993574117, 'depth': 3, 'iterations': 285, 'l2_leaf_reg': 61.836414567704686, 'learning_rate': 0.020576104295077207, 'random_strength': 49.94492822183338}	230
1.39985	1.27587	{'bagging_temperature': 79.49246738369247, 'depth': 5, 'iterations': 509, 'l2_leaf_reg': 14.377700110442897, 'learning_rate': 0.007823726001064521, 'random_strength': 61.68364574900235}	120				0.822782	0.656276	{'bagging_temperature': 90.6616351383849, 'depth': 6, 'iterations': 704, 'l2_leaf_reg': 53.52563291085172, 'learning_rate': 0.011089041609299896, 'random_strength': 18.629333046507654}	124				0.0295587	0.0261754	{'bagging_temperature': 196.27282134525854, 'depth': 5, 'iterations': 224, 'l2_leaf_reg': 9.96280461799831, 'learning_rate': 0.022646310670311424, 'random_strength': 94.11590511224705}	197				0.138216	0.126998	{'bagging_temperature': 146.9252732363884, 'depth': 4, 'iterations': 842, 'l2_leaf_reg': 4.869885021119256, 'learning_rate': 0.006703910859921817, 'random_strength': 78.6250860218918}	75
1.4038	1.28855	{'bagging_temperature': 105.83466102041086, 'depth': 2, 'iterations': 998, 'l2_leaf_reg': 56.25671819882579, 'learning_rate': 0.003972991695885453, 'random_strength': 21.252663842628664}	27				0.823074	0.669615	{'bagging_temperature': 148.8442381633662, 'depth': 4, 'iterations': 559, 'l2_leaf_reg': 5.879228134053638, 'learning_rate': 0.0036858991687080934, 'random_strength': 4.169259318392175}	138				0.0299344	0.0268866	{'bagging_temperature': 86.83827656987414, 'depth': 6, 'iterations': 780, 'l2_leaf_reg': 14.050980312738233, 'learning_rate': 0.0037263785545513218, 'random_strength': 36.60504290739682}	99				0.13878	0.129501	{'bagging_temperature': 181.72315539420202, 'depth': 6, 'iterations': 264, 'l2_leaf_reg': 94.67842877163544, 'learning_rate': 0.014863221557100502, 'random_strength': 65.3000607957492}	5
1.41303	1.2905	{'bagging_temperature': 117.5626180330771, 'depth': 5, 'iterations': 742, 'l2_leaf_reg': 15.195885360189978, 'learning_rate': 0.001736076280553272, 'random_strength': 10.090886900807789}	236				0.82593	0.6703	{'bagging_temperature': 34.59676597450144, 'depth': 4, 'iterations': 745, 'l2_leaf_reg': 6.723604522332989, 'learning_rate': 0.009224833866766279, 'random_strength': 72.96593336502664}	245				0.0300223	0.0270835	{'bagging_temperature': 137.33408748448528, 'depth': 5, 'iterations': 925, 'l2_leaf_reg': 18.31905299387207, 'learning_rate': 0.005658951686783961, 'random_strength': 114.04626975866655}	168				0.140359	0.131602	{'bagging_temperature': 87.54546738163332, 'depth': 2, 'iterations': 612, 'l2_leaf_reg': 40.508597449630535, 'learning_rate': 0.00470344396180085, 'random_strength': 18.148214559636124}	127
1.41632	1.29572	{'bagging_temperature': 6.499661720302598, 'depth': 6, 'iterations': 878, 'l2_leaf_reg': 9.426595618076362, 'learning_rate': 0.004791067995609412, 'random_strength': 134.60380842766068}	61				0.83297	0.674988	{'bagging_temperature': 80.08686410913651, 'depth': 4, 'iterations': 993, 'l2_leaf_reg': 15.755889223461466, 'learning_rate': 0.005091530985323084, 'random_strength': 13.791914000674538}	36				0.0301187	0.0272578	{'bagging_temperature': 32.78560791650541, 'depth': 4, 'iterations': 936, 'l2_leaf_reg': 54.94605251137237, 'learning_rate': 0.0047885182569181554, 'random_strength': 33.81456339621775}	57				0.142923	0.132975	{'bagging_temperature': 78.42935657323125, 'depth': 5, 'iterations': 672, 'l2_leaf_reg': 10.200934728105862, 'learning_rate': 0.002305671658620204, 'random_strength': 14.30739972311008}	251
1.42537	1.30269	{'bagging_temperature': 90.63098821066346, 'depth': 4, 'iterations': 533, 'l2_leaf_reg': 48.319757779854456, 'learning_rate': 0.009843408990270013, 'random_strength': 72.19714537447996}	142				0.834252	0.656247	{'bagging_temperature': 86.92698277895825, 'depth': 6, 'iterations': 735, 'l2_leaf_reg': 20.655104159792483, 'learning_rate': 0.0063434990074839985, 'random_strength': 11.393016029248452}	78				0.0301569	0.0270235	{'bagging_temperature': 83.90846041211415, 'depth': 3, 'iterations': 998, 'l2_leaf_reg': 15.042031036134034, 'learning_rate': 0.0015019679752226289, 'random_strength': 5.04238120712612}	123				0.145351	0.135601	{'bagging_temperature': 159.433330693488, 'depth': 4, 'iterations': 858, 'l2_leaf_reg': 3.0337232713871845, 'learning_rate': 0.002685771940041556, 'random_strength': 32.993597979247795}	43
1.42957	1.30386	{'bagging_temperature': 77.50142085787579, 'depth': 5, 'iterations': 688, 'l2_leaf_reg': 18.69810546003355, 'learning_rate': 0.006627567356895203, 'random_strength': 108.90753261527666}	86				0.834407	0.672219	{'bagging_temperature': 56.89362107318476, 'depth': 5, 'iterations': 820, 'l2_leaf_reg': 63.97847779605718, 'learning_rate': 0.01245804798760522, 'random_strength': 118.21694783723603}	237				0.030297	0.0270809	{'bagging_temperature': 91.01663228765962, 'depth': 6, 'iterations': 625, 'l2_leaf_reg': 6.017479164310485, 'learning_rate': 0.005293013458934526, 'random_strength': 60.991423384035585}	33				0.146283	0.135353	{'bagging_temperature': 146.28369980475674, 'depth': 5, 'iterations': 455, 'l2_leaf_reg': 73.97847118821544, 'learning_rate': 0.01203958933674593, 'random_strength': 116.70183734776998}	62
1.43153	1.30021	{'bagging_temperature': 25.53101676795859, 'depth': 4, 'iterations': 518, 'l2_leaf_reg': 22.487982036994133, 'learning_rate': 0.012574831150726417, 'random_strength': 133.99525014897097}	96				0.836737	0.650385	{'bagging_temperature': 79.89864684617804, 'depth': 6, 'iterations': 812, 'l2_leaf_reg': 6.589380417061111, 'learning_rate': 0.007316246188040676, 'random_strength': 135.89395651941518}	300				0.0311919	0.0284166	{'bagging_temperature': 24.631885977470624, 'depth': 4, 'iterations': 851, 'l2_leaf_reg': 9.423652090123387, 'learning_rate': 0.0041086437906285465, 'random_strength': 45.24489765446045}	128				0.146776	0.136214	{'bagging_temperature': 125.31076478234337, 'depth': 4, 'iterations': 795, 'l2_leaf_reg': 24.759681350477905, 'learning_rate': 0.005604213175602352, 'random_strength': 72.87103451779177}	208
1.43174	1.31215	{'bagging_temperature': 175.92727608627433, 'depth': 5, 'iterations': 432, 'l2_leaf_reg': 5.351497750900565, 'learning_rate': 0.006206975418117623, 'random_strength': 46.23591623024812}	166				0.837591	0.66942	{'bagging_temperature': 75.63413805243015, 'depth': 5, 'iterations': 949, 'l2_leaf_reg': 7.612615751373008, 'learning_rate': 0.007009207372142936, 'random_strength': 166.63344928074207}	222				0.0312041	0.0286844	{'bagging_temperature': 68.85509044538274, 'depth': 1, 'iterations': 895, 'l2_leaf_reg': 64.09211238704488, 'learning_rate': 0.011116122223940353, 'random_strength': 55.08300693931005}	63				0.149021	0.139421	{'bagging_temperature': 98.57776766565942, 'depth': 3, 'iterations': 362, 'l2_leaf_reg': 42.08917501974065, 'learning_rate': 0.024008242914290868, 'random_strength': 144.1008108499365}	36
1.43336	1.30291	{'bagging_temperature': 42.114421415847445, 'depth': 5, 'iterations': 448, 'l2_leaf_reg': 16.230895090943488, 'learning_rate': 0.010485560188761189, 'random_strength': 126.6382221440306}	90				0.842523	0.697696	{'bagging_temperature': 59.51403480577806, 'depth': 4, 'iterations': 852, 'l2_leaf_reg': 7.6620527554680695, 'learning_rate': 0.008407043870329582, 'random_strength': 191.74616601710537}	220				0.031253	0.0285618	{'bagging_temperature': 181.25445728934181, 'depth': 5, 'iterations': 973, 'l2_leaf_reg': 6.792015891629162, 'learning_rate': 0.0024057313951711405, 'random_strength': 34.50652443164213}	161				0.150331	0.142668	{'bagging_temperature': 154.04164877546293, 'depth': 2, 'iterations': 831, 'l2_leaf_reg': 54.2491136406856, 'learning_rate': 0.004341834346034462, 'random_strength': 36.61036985304115}	217
1.43778	1.31655	{'bagging_temperature': 180.7769745224173, 'depth': 3, 'iterations': 228, 'l2_leaf_reg': 17.150937990770252, 'learning_rate': 0.006091734442614582, 'random_strength': 8.873135750946364}	20				0.849878	0.687076	{'bagging_temperature': 119.41743585893232, 'depth': 5, 'iterations': 433, 'l2_leaf_reg': 85.29747229015743, 'learning_rate': 0.0248916525883867, 'random_strength': 125.38255468106847}	319				0.0316973	0.028768	{'bagging_temperature': 15.023806070709341, 'depth': 6, 'iterations': 698, 'l2_leaf_reg': 80.94169207223744, 'learning_rate': 0.0074446014379260265, 'random_strength': 125.40703004225436}	74				0.151171	0.142471	{'bagging_temperature': 104.26256649474266, 'depth': 4, 'iterations': 998, 'l2_leaf_reg': 28.141690667661653, 'learning_rate': 0.0014396888595957058, 'random_strength': 17.063937600344314}	81
1.43985	1.32287	{'bagging_temperature': 126.89910622874257, 'depth': 6, 'iterations': 810, 'l2_leaf_reg': 25.07849158514389, 'learning_rate': 0.003845681444597226, 'random_strength': 70.38119361381936}	225				0.867977	0.684777	{'bagging_temperature': 28.4772874552798, 'depth': 6, 'iterations': 998, 'l2_leaf_reg': 25.84328639990924, 'learning_rate': 0.007823382476091458, 'random_strength': 100.93581568462449}	251				0.0317386	0.0285519	{'bagging_temperature': 134.9183415124944, 'depth': 6, 'iterations': 909, 'l2_leaf_reg': 73.3515535934954, 'learning_rate': 0.005020298956521301, 'random_strength': 84.02974101432275}	199				0.152145	0.141875	{'bagging_temperature': 160.0789095212013, 'depth': 5, 'iterations': 840, 'l2_leaf_reg': 6.803785805288917, 'learning_rate': 0.004403892657214289, 'random_strength': 91.78194973027587}	28
1.44313	1.31627	{'bagging_temperature': 72.67828850509824, 'depth': 5, 'iterations': 798, 'l2_leaf_reg': 12.044692042526718, 'learning_rate': 0.005362800766881641, 'random_strength': 118.56748338157877}	145				0.872838	0.739736	{'bagging_temperature': 33.005677732611716, 'depth': 2, 'iterations': 361, 'l2_leaf_reg': 9.951936058837509, 'learning_rate': 0.01919060304663842, 'random_strength': 32.89375236333182}	91				0.0319657	0.0291764	{'bagging_temperature': 49.49048222813644, 'depth': 5, 'iterations': 644, 'l2_leaf_reg': 17.557738401713973, 'learning_rate': 0.003860214889925497, 'random_strength': 37.652728874332766}	40				0.153195	0.144139	{'bagging_temperature': 156.75045115329473, 'depth': 5, 'iterations': 962, 'l2_leaf_reg': 17.238872355502366, 'learning_rate': 0.0031650859768261245, 'random_strength': 71.5966674252875}	78
1.45111	1.33276	{'bagging_temperature': 11.888720738366501, 'depth': 6, 'iterations': 948, 'l2_leaf_reg': 12.600062052463924, 'learning_rate': 0.0037084800061205976, 'random_strength': 116.43757497920289}	101				0.883747	0.740178	{'bagging_temperature': 165.2223775779601, 'depth': 1, 'iterations': 840, 'l2_leaf_reg': 3.4402498847199645, 'learning_rate': 0.002198162939860225, 'random_strength': 2.90238086823011}	27				0.0325665	0.030323	{'bagging_temperature': 94.58520827433932, 'depth': 4, 'iterations': 576, 'l2_leaf_reg': 3.4313029499761143, 'learning_rate': 0.0021270262761043162, 'random_strength': 15.846121696337516}	39				0.155066	0.146284	{'bagging_temperature': 101.19094174094953, 'depth': 3, 'iterations': 653, 'l2_leaf_reg': 9.293535653708597, 'learning_rate': 0.010555281713672943, 'random_strength': 133.63625217555045}	175
1.45619	1.34754	{'bagging_temperature': 144.33387680434072, 'depth': 2, 'iterations': 663, 'l2_leaf_reg': 66.5626807071689, 'learning_rate': 0.007969692169133211, 'random_strength': 41.18762170694589}	37				0.887108	0.723504	{'bagging_temperature': 18.239145180861176, 'depth': 5, 'iterations': 496, 'l2_leaf_reg': 49.02690790898392, 'learning_rate': 0.010220501460300496, 'random_strength': 10.639184967277892}	114				0.0325752	0.0298664	{'bagging_temperature': 190.31888787586382, 'depth': 6, 'iterations': 919, 'l2_leaf_reg': 99.78823172744441, 'learning_rate': 0.003304898625696164, 'random_strength': 45.47442539787754}	213				0.15606	0.147403	{'bagging_temperature': 54.863401047771774, 'depth': 2, 'iterations': 862, 'l2_leaf_reg': 20.823685197520835, 'learning_rate': 0.007459123578890246, 'random_strength': 76.51062659161153}	245
1.46037	1.34643	{'bagging_temperature': 141.6247140722304, 'depth': 2, 'iterations': 793, 'l2_leaf_reg': 61.80232635358157, 'learning_rate': 0.008854308457857996, 'random_strength': 60.16381104950506}	31				0.891861	0.743164	{'bagging_temperature': 170.61955597979062, 'depth': 1, 'iterations': 622, 'l2_leaf_reg': 64.80738540963667, 'learning_rate': 0.007945375433318313, 'random_strength': 4.128704510424862}	99				0.0327873	0.0301491	{'bagging_temperature': 134.33359014409163, 'depth': 6, 'iterations': 830, 'l2_leaf_reg': 7.267627110583364, 'learning_rate': 0.0035013597081396844, 'random_strength': 142.83927690748206}	244				0.157862	0.146305	{'bagging_temperature': 174.33927805509154, 'depth': 4, 'iterations': 472, 'l2_leaf_reg': 38.76536282740694, 'learning_rate': 0.01266807307720076, 'random_strength': 144.5893220664711}	2
1.46067	1.34302	{'bagging_temperature': 11.305115347219806, 'depth': 6, 'iterations': 918, 'l2_leaf_reg': 14.826571385555178, 'learning_rate': 0.002875815835187908, 'random_strength': 67.27871584343922}	65				0.89197	0.753162	{'bagging_temperature': 113.85284938207285, 'depth': 1, 'iterations': 260, 'l2_leaf_reg': 51.08120180506884, 'learning_rate': 0.0097875274685253, 'random_strength': 1.0569744772657188}	65				0.0329253	0.0300999	{'bagging_temperature': 101.12019011717487, 'depth': 6, 'iterations': 41, 'l2_leaf_reg': 7.176815421462563, 'learning_rate': 0.022619508294673185, 'random_strength': 11.933004052678285}	58				0.160182	0.152779	{'bagging_temperature': 195.10173463230038, 'depth': 3, 'iterations': 600, 'l2_leaf_reg': 57.61643973747213, 'learning_rate': 0.009306846699847092, 'random_strength': 112.39898403859482}	69
1.46512	1.34669	{'bagging_temperature': 47.613862066834855, 'depth': 4, 'iterations': 221, 'l2_leaf_reg': 66.14424143019653, 'learning_rate': 0.024086086758919528, 'random_strength': 102.30225243625569}	121				0.895504	0.746874	{'bagging_temperature': 78.19642524214808, 'depth': 4, 'iterations': 893, 'l2_leaf_reg': 8.443435978780425, 'learning_rate': 0.006597131297850766, 'random_strength': 133.61901978396958}	182				0.0332264	0.0311983	{'bagging_temperature': 60.24465076658324, 'depth': 3, 'iterations': 681, 'l2_leaf_reg': 26.52203398606471, 'learning_rate': 0.006600545094049171, 'random_strength': 88.30808294706955}	55				0.161047	0.152627	{'bagging_temperature': 132.28046721642565, 'depth': 4, 'iterations': 691, 'l2_leaf_reg': 12.945695899198967, 'learning_rate': 0.003615375327247203, 'random_strength': 58.67570048908713}	176
1.46756	1.35336	{'bagging_temperature': 7.198133645266228, 'depth': 6, 'iterations': 820, 'l2_leaf_reg': 16.302293295429987, 'learning_rate': 0.00388392036980171, 'random_strength': 108.87400743184014}	135				0.89651	0.72063	{'bagging_temperature': 105.25691838798353, 'depth': 5, 'iterations': 406, 'l2_leaf_reg': 35.71444310154739, 'learning_rate': 0.019813842252620204, 'random_strength': 91.3399606182183}	180				0.0333091	0.0305545	{'bagging_temperature': 83.44232495021421, 'depth': 5, 'iterations': 421, 'l2_leaf_reg': 36.50350818323617, 'learning_rate': 0.006580597427624842, 'random_strength': 52.57971616702319}	38				0.16162	0.15284	{'bagging_temperature': 45.15739116574203, 'depth': 3, 'iterations': 559, 'l2_leaf_reg': 21.80074871231368, 'learning_rate': 0.006371055614299656, 'random_strength': 67.55865886100129}	130
1.47132	1.35226	{'bagging_temperature': 27.927198249841382, 'depth': 5, 'iterations': 986, 'l2_leaf_reg': 45.671539228785505, 'learning_rate': 0.004840571180398886, 'random_strength': 182.79434938486628}	15				0.897691	0.730898	{'bagging_temperature': 82.75020299150405, 'depth': 5, 'iterations': 848, 'l2_leaf_reg': 10.207229657302538, 'learning_rate': 0.006636487597981001, 'random_strength': 138.42480736595567}	320				0.0333632	0.0310583	{'bagging_temperature': 156.28061781109668, 'depth': 4, 'iterations': 303, 'l2_leaf_reg': 47.44047080481894, 'learning_rate': 0.010342769137356206, 'random_strength': 50.13709321192172}	214				0.16347	0.155162	{'bagging_temperature': 57.890747338489064, 'depth': 6, 'iterations': 386, 'l2_leaf_reg': 21.350007967383934, 'learning_rate': 0.003311351677188731, 'random_strength': 35.61514228289519}	92
1.47899	1.36759	{'bagging_temperature': 65.27431314056224, 'depth': 6, 'iterations': 490, 'l2_leaf_reg': 30.75057302000316, 'learning_rate': 0.0064173010994681996, 'random_strength': 114.95486664162021}	124				0.898565	0.732211	{'bagging_temperature': 60.780670131023946, 'depth': 5, 'iterations': 1000, 'l2_leaf_reg': 77.44037584537263, 'learning_rate': 0.009643900967069755, 'random_strength': 128.6632791946729}	293				0.0335727	0.0305635	{'bagging_temperature': 166.11331220457816, 'depth': 5, 'iterations': 239, 'l2_leaf_reg': 23.034033936205, 'learning_rate': 0.010588211859878438, 'random_strength': 51.34775378630858}	114				0.16353	0.154205	{'bagging_temperature': 142.8875052923988, 'depth': 2, 'iterations': 741, 'l2_leaf_reg': 19.875070914215218, 'learning_rate': 0.009366252045109639, 'random_strength': 105.15734706863456}	186
1.48969	1.36818	{'bagging_temperature': 155.2964209516317, 'depth': 6, 'iterations': 747, 'l2_leaf_reg': 9.81025547623945, 'learning_rate': 0.0021891748498696416, 'random_strength': 37.86420945933662}	246				0.899076	0.762797	{'bagging_temperature': 127.80195643424027, 'depth': 1, 'iterations': 609, 'l2_leaf_reg': 28.349376717716403, 'learning_rate': 0.015154423218033687, 'random_strength': 73.13351133126959}	59				0.0336321	0.0315473	{'bagging_temperature': 104.9466294268494, 'depth': 4, 'iterations': 706, 'l2_leaf_reg': 16.421209629260602, 'learning_rate': 0.0019529284127621812, 'random_strength': 22.697212162732786}	233				0.16391	0.154851	{'bagging_temperature': 103.16020033293964, 'depth': 6, 'iterations': 323, 'l2_leaf_reg': 19.148572217345574, 'learning_rate': 0.0038696741599954314, 'random_strength': 34.92614945491535}	99
1.49508	1.37828	{'bagging_temperature': 10.549743234247961, 'depth': 6, 'iterations': 937, 'l2_leaf_reg': 39.62336744863378, 'learning_rate': 0.0035701257219767552, 'random_strength': 136.3549002646086}	143				0.90745	0.743542	{'bagging_temperature': 97.52269902284576, 'depth': 5, 'iterations': 745, 'l2_leaf_reg': 16.7193437075463, 'learning_rate': 0.007822655134785897, 'random_strength': 77.91503484498409}	188				0.0337848	0.0316941	{'bagging_temperature': 27.462051368190796, 'depth': 1, 'iterations': 492, 'l2_leaf_reg': 10.167342712989267, 'learning_rate': 0.01475716846577762, 'random_strength': 50.36767516734135}	45				0.164375	0.155637	{'bagging_temperature': 125.00115831162303, 'depth': 5, 'iterations': 940, 'l2_leaf_reg': 45.817712009778255, 'learning_rate': 0.0009810454502229304, 'random_strength': 6.900266200464841}	117
1.49755	1.38943	{'bagging_temperature': 118.45964631175708, 'depth': 3, 'iterations': 283, 'l2_leaf_reg': 40.73217274842662, 'learning_rate': 0.008326158193948406, 'random_strength': 35.450937063337406}	215				0.910781	0.763045	{'bagging_temperature': 129.9385284221529, 'depth': 1, 'iterations': 908, 'l2_leaf_reg': 32.4976170834784, 'learning_rate': 0.010383567322133906, 'random_strength': 84.7437404937711}	33				0.0338228	0.0316594	{'bagging_temperature': 45.71213886813667, 'depth': 5, 'iterations': 685, 'l2_leaf_reg': 63.67341262517541, 'learning_rate': 0.001669620066250698, 'random_strength': 16.933024698132456}	7				0.167565	0.158617	{'bagging_temperature': 127.52827034105862, 'depth': 3, 'iterations': 784, 'l2_leaf_reg': 3.200491624699736, 'learning_rate': 0.005064435958323249, 'random_strength': 90.63712682564736}	30
1.50348	1.38319	{'bagging_temperature': 61.93276959060974, 'depth': 4, 'iterations': 956, 'l2_leaf_reg': 99.849225400006, 'learning_rate': 0.005583604056658325, 'random_strength': 161.94157201510154}	114				0.911878	0.730481	{'bagging_temperature': 62.906252782436695, 'depth': 6, 'iterations': 883, 'l2_leaf_reg': 33.94712210296934, 'learning_rate': 0.008842226792628543, 'random_strength': 156.81374783537515}	201				0.0338514	0.0306183	{'bagging_temperature': 195.60409105089593, 'depth': 5, 'iterations': 146, 'l2_leaf_reg': 29.212151314801186, 'learning_rate': 0.020207514466001494, 'random_strength': 74.04193195056631}	170				0.168666	0.160669	{'bagging_temperature': 165.9828565069484, 'depth': 4, 'iterations': 789, 'l2_leaf_reg': 91.93177909256362, 'learning_rate': 0.006676636684154778, 'random_strength': 168.6723000176251}	248
1.50526	1.38564	{'bagging_temperature': 157.06914349226872, 'depth': 4, 'iterations': 409, 'l2_leaf_reg': 44.56290011641248, 'learning_rate': 0.0071106808463144485, 'random_strength': 53.91132047761026}	42				0.91851	0.767204	{'bagging_temperature': 134.88535757174856, 'depth': 1, 'iterations': 892, 'l2_leaf_reg': 43.71242946830852, 'learning_rate': 0.008319273708865375, 'random_strength': 15.068486617518369}	30				0.0339096	0.0312883	{'bagging_temperature': 1.7555971999846633, 'depth': 5, 'iterations': 950, 'l2_leaf_reg': 31.05376611401323, 'learning_rate': 0.002993245644156531, 'random_strength': 76.51420447824603}	129				0.169266	0.159821	{'bagging_temperature': 115.90020147721587, 'depth': 6, 'iterations': 839, 'l2_leaf_reg': 50.055944530889256, 'learning_rate': 0.004624081491960643, 'random_strength': 177.47142694065036}	185
1.51734	1.40267	{'bagging_temperature': 4.408876652481798, 'depth': 5, 'iterations': 746, 'l2_leaf_reg': 75.55515236918197, 'learning_rate': 0.004338625979592151, 'random_strength': 106.41405731095487}	113				0.930238	0.762198	{'bagging_temperature': 44.15993937519939, 'depth': 3, 'iterations': 728, 'l2_leaf_reg': 17.679138563453463, 'learning_rate': 0.010041550299489926, 'random_strength': 78.46041342761596}	252				0.0341977	0.0316304	{'bagging_temperature': 23.17110667805928, 'depth': 6, 'iterations': 597, 'l2_leaf_reg': 39.37776409052386, 'learning_rate': 0.003885900577925037, 'random_strength': 66.87572621852237}	64				0.171489	0.163678	{'bagging_temperature': 149.55653448252505, 'depth': 6, 'iterations': 952, 'l2_leaf_reg': 14.255700327130503, 'learning_rate': 0.0014644785210568612, 'random_strength': 52.78310984875753}	209
1.5263	1.41531	{'bagging_temperature': 163.28145952490544, 'depth': 6, 'iterations': 733, 'l2_leaf_reg': 64.70444066692808, 'learning_rate': 0.001481757609601784, 'random_strength': 24.856284385211346}	187				0.942095	0.778024	{'bagging_temperature': 65.02726605754657, 'depth': 4, 'iterations': 272, 'l2_leaf_reg': 14.689632657131964, 'learning_rate': 0.02171643259776181, 'random_strength': 81.23198655054344}	109				0.0347359	0.0322318	{'bagging_temperature': 99.14813643612827, 'depth': 5, 'iterations': 876, 'l2_leaf_reg': 60.34036444245048, 'learning_rate': 0.0030138930297467846, 'random_strength': 72.20452332242274}	73				0.176415	0.168869	{'bagging_temperature': 75.42905944674226, 'depth': 6, 'iterations': 965, 'l2_leaf_reg': 57.34962757595595, 'learning_rate': 0.002812187329268881, 'random_strength': 139.84105134975744}	124
1.52786	1.41547	{'bagging_temperature': 143.4867090877032, 'depth': 4, 'iterations': 508, 'l2_leaf_reg': 21.869278744885023, 'learning_rate': 0.0030471158984891927, 'random_strength': 31.66196866425649}	186				0.942957	0.783541	{'bagging_temperature': 133.44281913588856, 'depth': 4, 'iterations': 943, 'l2_leaf_reg': 95.96468313111617, 'learning_rate': 0.009850709413522429, 'random_strength': 110.2307411621054}	169				0.0350608	0.0330748	{'bagging_temperature': 145.09354497703816, 'depth': 4, 'iterations': 905, 'l2_leaf_reg': 27.391020969160763, 'learning_rate': 0.0027758186559414828, 'random_strength': 80.57352384371382}	108				0.17727	0.16876	{'bagging_temperature': 135.7513274529122, 'depth': 6, 'iterations': 589, 'l2_leaf_reg': 6.175471425153104, 'learning_rate': 0.0011529556492524847, 'random_strength': 9.864929931034828}	242
1.53297	1.41934	{'bagging_temperature': 66.63732051449475, 'depth': 6, 'iterations': 280, 'l2_leaf_reg': 9.015387576146335, 'learning_rate': 0.008342284244679794, 'random_strength': 139.51988701145325}	88				0.944121	0.761275	{'bagging_temperature': 106.71109211138105, 'depth': 6, 'iterations': 694, 'l2_leaf_reg': 27.361652862005183, 'learning_rate': 0.009536639653859756, 'random_strength': 187.6245133929436}	211				0.0353347	0.0333212	{'bagging_temperature': 197.00052508766316, 'depth': 6, 'iterations': 695, 'l2_leaf_reg': 89.54516274101195, 'learning_rate': 0.0021425063868131373, 'random_strength': 38.19119469169582}	119				0.177694	0.170525	{'bagging_temperature': 145.72465009325325, 'depth': 2, 'iterations': 657, 'l2_leaf_reg': 47.71108835434789, 'learning_rate': 0.003090436755879416, 'random_strength': 42.46302877216698}	202
1.53838	1.42462	{'bagging_temperature': 2.5338617980176252, 'depth': 3, 'iterations': 792, 'l2_leaf_reg': 48.326365823041954, 'learning_rate': 0.0013897618490703522, 'random_strength': 17.440870455663244}	45				0.946847	0.787112	{'bagging_temperature': 23.117388755503097, 'depth': 5, 'iterations': 715, 'l2_leaf_reg': 15.894766216238166, 'learning_rate': 0.006058049254402592, 'random_strength': 49.875763520755825}	305				0.035366	0.0333817	{'bagging_temperature': 100.19766477331879, 'depth': 2, 'iterations': 746, 'l2_leaf_reg': 20.316991478324553, 'learning_rate': 0.0034028308166959807, 'random_strength': 38.37132512743267}	50				0.181643	0.174844	{'bagging_temperature': 115.63504608969795, 'depth': 5, 'iterations': 956, 'l2_leaf_reg': 48.09706080079506, 'learning_rate': 0.0012213434374857854, 'random_strength': 48.85161112674949}	143
1.54258	1.43197	{'bagging_temperature': 120.1868653275857, 'depth': 3, 'iterations': 869, 'l2_leaf_reg': 6.362366406787075, 'learning_rate': 0.0018257595403627705, 'random_strength': 32.76619285895619}	40				0.954896	0.788634	{'bagging_temperature': 49.6687356903239, 'depth': 3, 'iterations': 916, 'l2_leaf_reg': 14.781406273526848, 'learning_rate': 0.007687161559704981, 'random_strength': 139.3560558078063}	168				0.0355355	0.0335602	{'bagging_temperature': 128.87230924159238, 'depth': 6, 'iterations': 865, 'l2_leaf_reg': 13.467756510093325, 'learning_rate': 0.0006142390645861561, 'random_strength': 11.220505805534046}	229				0.18278	0.173569	{'bagging_temperature': 174.8520960102811, 'depth': 5, 'iterations': 918, 'l2_leaf_reg': 19.761013028580035, 'learning_rate': 0.002651933346795244, 'random_strength': 124.78130407998366}	233
1.54796	1.42765	{'bagging_temperature': 8.435237131437818, 'depth': 4, 'iterations': 163, 'l2_leaf_reg': 7.037364429808486, 'learning_rate': 0.020893778212337115, 'random_strength': 156.88275689002572}	108				0.958139	0.797068	{'bagging_temperature': 151.78272450418885, 'depth': 2, 'iterations': 569, 'l2_leaf_reg': 13.985745182404708, 'learning_rate': 0.014359008072098401, 'random_strength': 129.54021730733848}	52				0.0357699	0.0333087	{'bagging_temperature': 176.04563687289863, 'depth': 6, 'iterations': 92, 'l2_leaf_reg': 7.6686264315607, 'learning_rate': 0.016841329009782496, 'random_strength': 115.69590143770802}	113				0.184744	0.177902	{'bagging_temperature': 83.04730107534935, 'depth': 2, 'iterations': 924, 'l2_leaf_reg': 65.81414502815635, 'learning_rate': 0.004355763920414541, 'random_strength': 95.90981844111589}	59
1.55128	1.43863	{'bagging_temperature': 89.34964545653007, 'depth': 5, 'iterations': 854, 'l2_leaf_reg': 4.95227213060496, 'learning_rate': 0.000572159069748791, 'random_strength': 7.370729517561713}	230				0.959519	0.810737	{'bagging_temperature': 77.94583549502171, 'depth': 2, 'iterations': 956, 'l2_leaf_reg': 3.148000127731704, 'learning_rate': 0.004458760840212513, 'random_strength': 23.68012757310774}	73				0.0358168	0.0332589	{'bagging_temperature': 122.75309702274961, 'depth': 5, 'iterations': 114, 'l2_leaf_reg': 32.00480459254112, 'learning_rate': 0.022555100648490853, 'random_strength': 196.90873235939077}	15				0.187261	0.180471	{'bagging_temperature': 171.2485840943302, 'depth': 5, 'iterations': 394, 'l2_leaf_reg': 3.2196347284040385, 'learning_rate': 0.0018412807075817007, 'random_strength': 33.97475090757887}	239
1.55387	1.44056	{'bagging_temperature': 19.41509046061301, 'depth': 6, 'iterations': 833, 'l2_leaf_reg': 8.667579176157359, 'learning_rate': 0.002575982147002891, 'random_strength': 148.11987300196122}	98				0.966136	0.800633	{'bagging_temperature': 32.229742115840665, 'depth': 3, 'iterations': 862, 'l2_leaf_reg': 78.55126025555865, 'learning_rate': 0.010944015445331095, 'random_strength': 160.732262614153}	172				0.0361026	0.0342911	{'bagging_temperature': 192.827456410978, 'depth': 4, 'iterations': 412, 'l2_leaf_reg': 3.1272657121115572, 'learning_rate': 0.0010086952269875629, 'random_strength': 6.051126328785227}	184				0.189251	0.182567	{'bagging_temperature': 141.72075330338706, 'depth': 4, 'iterations': 754, 'l2_leaf_reg': 25.82572171264733, 'learning_rate': 0.002115779660145846, 'random_strength': 75.1542657714909}	56
1.56161	1.45022	{'bagging_temperature': 170.38698868368945, 'depth': 6, 'iterations': 616, 'l2_leaf_reg': 20.561549342573777, 'learning_rate': 0.0009351706420946336, 'random_strength': 15.94075636507185}	181				0.971449	0.816974	{'bagging_temperature': 58.62313208034736, 'depth': 4, 'iterations': 904, 'l2_leaf_reg': 18.221370045803997, 'learning_rate': 0.006074524414634103, 'random_strength': 125.98319921344813}	213				0.0361063	0.0337435	{'bagging_temperature': 198.58986312444355, 'depth': 2, 'iterations': 747, 'l2_leaf_reg': 43.54217657152145, 'learning_rate': 0.007509574869652888, 'random_strength': 161.28916153466156}	11				0.189961	0.181941	{'bagging_temperature': 152.59129475854527, 'depth': 4, 'iterations': 345, 'l2_leaf_reg': 35.7580817795187, 'learning_rate': 0.003627805433522976, 'random_strength': 56.65999066183569}	50
1.56323	1.45244	{'bagging_temperature': 150.4058383977042, 'depth': 6, 'iterations': 920, 'l2_leaf_reg': 23.172680401538063, 'learning_rate': 0.0024899396099419425, 'random_strength': 189.82597116230608}	235				0.972163	0.815548	{'bagging_temperature': 33.38345939360654, 'depth': 4, 'iterations': 587, 'l2_leaf_reg': 14.106112266694275, 'learning_rate': 0.008904738637406344, 'random_strength': 126.4105470706891}	273				0.0361771	0.0343077	{'bagging_temperature': 115.03972247023242, 'depth': 3, 'iterations': 978, 'l2_leaf_reg': 6.679950458695886, 'learning_rate': 0.0028787313096145578, 'random_strength': 170.56471747511523}	228				0.191575	0.183467	{'bagging_temperature': 172.45136327778445, 'depth': 5, 'iterations': 908, 'l2_leaf_reg': 80.92498171867284, 'learning_rate': 0.0025296064519223687, 'random_strength': 148.09441162533483}	132
1.56555	1.45943	{'bagging_temperature': 58.24111109019922, 'depth': 2, 'iterations': 571, 'l2_leaf_reg': 7.712604193340907, 'learning_rate': 0.00748423138477323, 'random_strength': 96.90916864958744}	133				0.973485	0.806055	{'bagging_temperature': 86.44362760749158, 'depth': 5, 'iterations': 828, 'l2_leaf_reg': 21.60120899288083, 'learning_rate': 0.006076057428115307, 'random_strength': 93.82183943635103}	253				0.0361973	0.0343602	{'bagging_temperature': 183.53257288888142, 'depth': 6, 'iterations': 960, 'l2_leaf_reg': 46.96974744163738, 'learning_rate': 0.00069009744120107, 'random_strength': 19.789133354057167}	117				0.191986	0.185213	{'bagging_temperature': 31.55932491777969, 'depth': 2, 'iterations': 793, 'l2_leaf_reg': 23.602002453515755, 'learning_rate': 0.002006879017190129, 'random_strength': 48.679955950689546}	106
1.5663	1.44631	{'bagging_temperature': 42.14020936739206, 'depth': 5, 'iterations': 109, 'l2_leaf_reg': 39.11630380983328, 'learning_rate': 0.024866985478130363, 'random_strength': 162.01218358782995}	81				0.976218	0.808437	{'bagging_temperature': 83.12054423576183, 'depth': 5, 'iterations': 763, 'l2_leaf_reg': 25.16440266894339, 'learning_rate': 0.007313117566476084, 'random_strength': 151.66037502148893}	207				0.0362204	0.0343787	{'bagging_temperature': 87.95081379085103, 'depth': 4, 'iterations': 834, 'l2_leaf_reg': 34.196040620672946, 'learning_rate': 0.0024543299051132867, 'random_strength': 82.50407532496513}	62				0.192062	0.18566	{'bagging_temperature': 152.6508687138853, 'depth': 4, 'iterations': 809, 'l2_leaf_reg': 52.239485479532966, 'learning_rate': 0.0008347578723225315, 'random_strength': 30.894951092293837}	189
1.57	1.45694	{'bagging_temperature': 1.5492841165819158, 'depth': 6, 'iterations': 995, 'l2_leaf_reg': 14.471539496126969, 'learning_rate': 0.0018525267339238533, 'random_strength': 119.44746854874711}	59				0.977598	0.817092	{'bagging_temperature': 110.40179502586557, 'depth': 5, 'iterations': 950, 'l2_leaf_reg': 97.48838218218981, 'learning_rate': 0.008957946205178001, 'random_strength': 103.3868939669563}	310				0.0363424	0.0346438	{'bagging_temperature': 80.79848137029353, 'depth': 3, 'iterations': 819, 'l2_leaf_reg': 36.124123621160386, 'learning_rate': 0.0009992885496908474, 'random_strength': 19.928668611103387}	46				0.192581	0.184387	{'bagging_temperature': 43.85206132886104, 'depth': 4, 'iterations': 138, 'l2_leaf_reg': 48.021128031070084, 'learning_rate': 0.01053826799843495, 'random_strength': 69.18473342801501}	8
1.57301	1.4677	{'bagging_temperature': 53.737018879591815, 'depth': 6, 'iterations': 62, 'l2_leaf_reg': 5.037868784976933, 'learning_rate': 0.022196413121465933, 'random_strength': 80.47905444206592}	95				0.977637	0.849497	{'bagging_temperature': 1.6686205395747447, 'depth': 1, 'iterations': 341, 'l2_leaf_reg': 8.762318040789987, 'learning_rate': 0.024842464127828773, 'random_strength': 123.70325499319829}	171				0.036608	0.0346908	{'bagging_temperature': 121.00633712275567, 'depth': 1, 'iterations': 849, 'l2_leaf_reg': 24.763941455200598, 'learning_rate': 0.008594324182614549, 'random_strength': 118.70390224395913}	5				0.196739	0.189907	{'bagging_temperature': 156.01286198284717, 'depth': 4, 'iterations': 762, 'l2_leaf_reg': 28.604049190448297, 'learning_rate': 0.0006320368239898945, 'random_strength': 19.6444727681274}	168
1.57664	1.46469	{'bagging_temperature': 99.70422672306316, 'depth': 6, 'iterations': 972, 'l2_leaf_reg': 14.96169596900485, 'learning_rate': 0.0010666324740979194, 'random_strength': 45.6463128145809}	252				0.978368	0.79915	{'bagging_temperature': 89.33712311498961, 'depth': 6, 'iterations': 934, 'l2_leaf_reg': 26.25218419743313, 'learning_rate': 0.005249367182598327, 'random_strength': 61.67901771316332}	295				0.0366921	0.0346357	{'bagging_temperature': 158.57275963595663, 'depth': 5, 'iterations': 473, 'l2_leaf_reg': 22.570546132381402, 'learning_rate': 0.0026777854920340786, 'random_strength': 54.86223517371588}	188				0.197635	0.190904	{'bagging_temperature': 86.88106349353981, 'depth': 6, 'iterations': 536, 'l2_leaf_reg': 15.35625884775088, 'learning_rate': 0.0009287177380923237, 'random_strength': 30.690958966029044}	86
1.57685	1.46551	{'bagging_temperature': 40.82542622088704, 'depth': 6, 'iterations': 653, 'l2_leaf_reg': 28.869509024050185, 'learning_rate': 0.002984658975581488, 'random_strength': 138.18102286820897}	115				0.981506	0.816838	{'bagging_temperature': 108.84697542461976, 'depth': 4, 'iterations': 452, 'l2_leaf_reg': 73.65130839190206, 'learning_rate': 0.01884048917775715, 'random_strength': 122.22597969423832}	186				0.0368003	0.0347773	{'bagging_temperature': 90.22633203224673, 'depth': 6, 'iterations': 869, 'l2_leaf_reg': 9.116583842263658, 'learning_rate': 0.00141114617974913, 'random_strength': 95.81782549733693}	249				0.199046	0.193449	{'bagging_temperature': 150.51575139422374, 'depth': 6, 'iterations': 588, 'l2_leaf_reg': 16.391970867504124, 'learning_rate': 0.0017076568347296186, 'random_strength': 89.50837830950418}	35
1.57725	1.4677	{'bagging_temperature': 184.05545946388463, 'depth': 2, 'iterations': 910, 'l2_leaf_reg': 67.15760386576297, 'learning_rate': 0.005894462269921962, 'random_strength': 140.50287053237878}	50				0.983647	0.812303	{'bagging_temperature': 4.387245573728109, 'depth': 5, 'iterations': 189, 'l2_leaf_reg': 4.671343569969636, 'learning_rate': 0.015336529898411414, 'random_strength': 48.931605831457944}	107				0.0370195	0.0354406	{'bagging_temperature': 181.83756827464458, 'depth': 3, 'iterations': 764, 'l2_leaf_reg': 32.776162068748235, 'learning_rate': 0.0016197951116840837, 'random_strength': 38.965547279465}	17				0.200756	0.194108	{'bagging_temperature': 138.14580585676953, 'depth': 3, 'iterations': 929, 'l2_leaf_reg': 8.275302948760283, 'learning_rate': 0.0022941970967768274, 'random_strength': 123.41031509984866}	142
1.58406	1.47537	{'bagging_temperature': 60.10035879895021, 'depth': 6, 'iterations': 933, 'l2_leaf_reg': 44.73939765575872, 'learning_rate': 0.0019395350732859522, 'random_strength': 120.61036731805928}	99				0.985411	0.787637	{'bagging_temperature': 141.89936993794032, 'depth': 6, 'iterations': 263, 'l2_leaf_reg': 31.11234004484148, 'learning_rate': 0.02447070510951273, 'random_strength': 143.75970205958927}	183				0.0371134	0.0352814	{'bagging_temperature': 139.07406096359705, 'depth': 6, 'iterations': 636, 'l2_leaf_reg': 27.698757503052786, 'learning_rate': 0.0015803333974320345, 'random_strength': 60.806900225793186}	196				0.204008	0.197409	{'bagging_temperature': 191.66966053164793, 'depth': 2, 'iterations': 998, 'l2_leaf_reg': 8.166673045995113, 'learning_rate': 0.002892541389435428, 'random_strength': 136.93870071961462}	55
1.58731	1.47955	{'bagging_temperature': 97.73103031892104, 'depth': 6, 'iterations': 583, 'l2_leaf_reg': 54.33221367584028, 'learning_rate': 0.003423618434181719, 'random_strength': 176.93395073831127}	85				0.999594	0.821849	{'bagging_temperature': 70.14903432294652, 'depth': 6, 'iterations': 619, 'l2_leaf_reg': 10.899428991499603, 'learning_rate': 0.004241494064709082, 'random_strength': 36.35244161823087}	117				0.0371975	0.0355468	{'bagging_temperature': 41.93047303961028, 'depth': 4, 'iterations': 386, 'l2_leaf_reg': 6.173431949707563, 'learning_rate': 0.003631645867153708, 'random_strength': 93.30700449686164}	118				0.204119	0.198242	{'bagging_temperature': 186.87312293026696, 'depth': 5, 'iterations': 258, 'l2_leaf_reg': 35.240726051342804, 'learning_rate': 0.0035473778201580972, 'random_strength': 76.30524782272855}	10
1.59621	1.48631	{'bagging_temperature': 52.39956534037165, 'depth': 6, 'iterations': 879, 'l2_leaf_reg': 10.109408960127222, 'learning_rate': 0.0016731436055735327, 'random_strength': 122.78636578195768}	131				1.00174	0.835969	{'bagging_temperature': 71.99583616446813, 'depth': 3, 'iterations': 726, 'l2_leaf_reg': 24.569387319641795, 'learning_rate': 0.008729503269192399, 'random_strength': 93.59793597716265}	50				0.0372622	0.0353373	{'bagging_temperature': 145.95736255867268, 'depth': 2, 'iterations': 186, 'l2_leaf_reg': 10.172404399011482, 'learning_rate': 0.01834020977908685, 'random_strength': 137.90940562520083}	207				0.205252	0.198848	{'bagging_temperature': 138.9278605575978, 'depth': 6, 'iterations': 669, 'l2_leaf_reg': 5.382688542458042, 'learning_rate': 0.0005726197120277151, 'random_strength': 30.336322370792846}	111
1.59854	1.48554	{'bagging_temperature': 40.7679574639927, 'depth': 5, 'iterations': 782, 'l2_leaf_reg': 30.420153997025245, 'learning_rate': 0.0023558139043782797, 'random_strength': 131.5313254791169}	138				1.00209	0.84038	{'bagging_temperature': 149.5543389098697, 'depth': 3, 'iterations': 222, 'l2_leaf_reg': 43.916677088930214, 'learning_rate': 0.01702245118730331, 'random_strength': 12.904346089816698}	38				0.0372659	0.0356462	{'bagging_temperature': 137.48935668464838, 'depth': 5, 'iterations': 451, 'l2_leaf_reg': 5.170695522823739, 'learning_rate': 0.0008637144969618522, 'random_strength': 15.204808454156447}	231				0.205547	0.199987	{'bagging_temperature': 125.12038261055147, 'depth': 6, 'iterations': 614, 'l2_leaf_reg': 8.815172390803484, 'learning_rate': 0.0012707389874830497, 'random_strength': 84.38859875783727}	44
1.60681	1.49717	{'bagging_temperature': 190.9953016642002, 'depth': 5, 'iterations': 759, 'l2_leaf_reg': 6.5057106851284425, 'learning_rate': 0.0005061547145357021, 'random_strength': 14.047599907913597}	192				1.00273	0.823269	{'bagging_temperature': 25.577741821067193, 'depth': 6, 'iterations': 748, 'l2_leaf_reg': 20.56871309395436, 'learning_rate': 0.005778881250552276, 'random_strength': 167.24832374917173}	95				0.037338	0.035518	{'bagging_temperature': 133.7771685622858, 'depth': 5, 'iterations': 931, 'l2_leaf_reg': 12.004101181253766, 'learning_rate': 0.0013356133414524401, 'random_strength': 98.33099784084388}	144				0.205868	0.199453	{'bagging_temperature': 116.72345729071091, 'depth': 6, 'iterations': 542, 'l2_leaf_reg': 9.240816798141141, 'learning_rate': 0.0007020182481621414, 'random_strength': 30.70139985539307}	214
1.61096	1.50084	{'bagging_temperature': 37.52989048508945, 'depth': 5, 'iterations': 715, 'l2_leaf_reg': 59.02510615629466, 'learning_rate': 0.0021670025127912187, 'random_strength': 96.76762319974088}	103				1.0098	0.834007	{'bagging_temperature': 193.14026005621568, 'depth': 6, 'iterations': 986, 'l2_leaf_reg': 23.694879065428598, 'learning_rate': 0.004027607092064493, 'random_strength': 67.13651527641687}	339				0.0375317	0.036014	{'bagging_temperature': 137.1784236284996, 'depth': 2, 'iterations': 939, 'l2_leaf_reg': 18.40316130441706, 'learning_rate': 0.0017323555080602541, 'random_strength': 46.142004487604716}	104				0.208497	0.201383	{'bagging_temperature': 127.9957096093885, 'depth': 6, 'iterations': 864, 'l2_leaf_reg': 15.166806973894387, 'learning_rate': 0.0003400582791080365, 'random_strength': 7.407264201311489}	180
1.61209	1.49717	{'bagging_temperature': 198.92750114423927, 'depth': 4, 'iterations': 567, 'l2_leaf_reg': 52.07153341195321, 'learning_rate': 0.00396307716375986, 'random_strength': 127.75523213154601}	39				1.01064	0.834016	{'bagging_temperature': 145.1396047253652, 'depth': 5, 'iterations': 169, 'l2_leaf_reg': 5.941309959726565, 'learning_rate': 0.014464606627205728, 'random_strength': 33.4021921096004}	120				0.0377398	0.036156	{'bagging_temperature': 119.70973334058628, 'depth': 1, 'iterations': 186, 'l2_leaf_reg': 53.28897929301676, 'learning_rate': 0.024296389667960428, 'random_strength': 84.3702572027355}	4				0.210258	0.204158	{'bagging_temperature': 195.89546057362531, 'depth': 4, 'iterations': 562, 'l2_leaf_reg': 12.010898362991728, 'learning_rate': 0.002618157985893386, 'random_strength': 150.41258521109702}	31
1.63573	1.53372	{'bagging_temperature': 150.85796889520276, 'depth': 2, 'iterations': 498, 'l2_leaf_reg': 34.526901456174485, 'learning_rate': 0.003193742750769533, 'random_strength': 52.514934169522746}	48				1.0108	0.848129	{'bagging_temperature': 110.19291933336082, 'depth': 3, 'iterations': 847, 'l2_leaf_reg': 38.82988567455836, 'learning_rate': 0.00795353937202916, 'random_strength': 70.18815211801005}	131				0.0377527	0.036024	{'bagging_temperature': 45.95604461780353, 'depth': 6, 'iterations': 455, 'l2_leaf_reg': 82.44290650607438, 'learning_rate': 0.0018518996137399507, 'random_strength': 42.77901010087151}	60				0.211107	0.20458	{'bagging_temperature': 173.80234686987205, 'depth': 1, 'iterations': 330, 'l2_leaf_reg': 3.173801967810722, 'learning_rate': 0.002022141001966649, 'random_strength': 27.778173022526353}	181
1.64075	1.52963	{'bagging_temperature': 43.01842187584548, 'depth': 4, 'iterations': 752, 'l2_leaf_reg': 47.617159656300544, 'learning_rate': 0.0024207928695017707, 'random_strength': 177.227135454419}	51				1.01238	0.838335	{'bagging_temperature': 25.124194831551804, 'depth': 6, 'iterations': 659, 'l2_leaf_reg': 80.90177353272479, 'learning_rate': 0.011328270646398433, 'random_strength': 110.66621014576371}	248				0.0378107	0.036083	{'bagging_temperature': 25.86101779467976, 'depth': 2, 'iterations': 688, 'l2_leaf_reg': 68.88339121100921, 'learning_rate': 0.004397307576081351, 'random_strength': 99.11723742477268}	9				0.212109	0.203944	{'bagging_temperature': 128.46441333502057, 'depth': 1, 'iterations': 116, 'l2_leaf_reg': 83.80951851152892, 'learning_rate': 0.01966451147924613, 'random_strength': 56.90144301756737}	58
1.64161	1.53473	{'bagging_temperature': 45.5259779326862, 'depth': 6, 'iterations': 840, 'l2_leaf_reg': 88.67345364403633, 'learning_rate': 0.0012996804395059949, 'random_strength': 110.63001284520068}	19				1.01386	0.880756	{'bagging_temperature': 90.68275467986986, 'depth': 1, 'iterations': 795, 'l2_leaf_reg': 16.600772521939476, 'learning_rate': 0.010983324361378605, 'random_strength': 183.80291861021084}	90				0.0378757	0.0355574	{'bagging_temperature': 66.77196530470016, 'depth': 6, 'iterations': 160, 'l2_leaf_reg': 30.852183874333885, 'learning_rate': 0.008493742039208404, 'random_strength': 199.1399895462043}	107				0.213971	0.207226	{'bagging_temperature': 158.40524243668074, 'depth': 3, 'iterations': 456, 'l2_leaf_reg': 96.54300720919453, 'learning_rate': 0.0005672858811298215, 'random_strength': 4.500447607237765}	224
1.6459	1.5388	{'bagging_temperature': 118.84079416733468, 'depth': 6, 'iterations': 807, 'l2_leaf_reg': 32.50748729027747, 'learning_rate': 0.0008722063403524985, 'random_strength': 64.88684233835747}	111				1.01509	0.853697	{'bagging_temperature': 17.545693083312887, 'depth': 3, 'iterations': 762, 'l2_leaf_reg': 21.326694855199406, 'learning_rate': 0.00787851106841848, 'random_strength': 179.40122547434373}	322				0.0379951	0.0361976	{'bagging_temperature': 113.37497726774319, 'depth': 2, 'iterations': 300, 'l2_leaf_reg': 26.164883496742252, 'learning_rate': 0.008789790776821363, 'random_strength': 110.14379194423988}	42				0.217233	0.210166	{'bagging_temperature': 61.63191985906993, 'depth': 4, 'iterations': 483, 'l2_leaf_reg': 61.10423894712161, 'learning_rate': 0.0016143767512244258, 'random_strength': 84.45513674738618}	138
1.64708	1.54192	{'bagging_temperature': 115.1319439583685, 'depth': 2, 'iterations': 696, 'l2_leaf_reg': 72.53452839179106, 'learning_rate': 0.0031849075323510537, 'random_strength': 86.1147694464179}	33				1.01862	0.857766	{'bagging_temperature': 116.40518617667081, 'depth': 5, 'iterations': 568, 'l2_leaf_reg': 42.11836548570312, 'learning_rate': 0.009242170229887927, 'random_strength': 105.51598397795551}	179				0.038293	0.036634	{'bagging_temperature': 153.48954778250007, 'depth': 6, 'iterations': 756, 'l2_leaf_reg': 6.834375065054111, 'learning_rate': 0.0005314314666331791, 'random_strength': 27.816825361034113}	187				0.219015	0.212927	{'bagging_temperature': 117.74599622923971, 'depth': 3, 'iterations': 848, 'l2_leaf_reg': 72.61828024616827, 'learning_rate': 0.00035809340670813237, 'random_strength': 31.89934607409345}	6
1.65116	1.54326	{'bagging_temperature': 199.82736597848137, 'depth': 1, 'iterations': 861, 'l2_leaf_reg': 36.64157159203159, 'learning_rate': 0.0012834909362017819, 'random_strength': 26.638946890564974}	221				1.01966	0.859599	{'bagging_temperature': 68.17537736406285, 'depth': 5, 'iterations': 501, 'l2_leaf_reg': 51.34100430187115, 'learning_rate': 0.011625578927691454, 'random_strength': 114.42114649285752}	181				0.0386152	0.0370492	{'bagging_temperature': 129.68932003700772, 'depth': 2, 'iterations': 600, 'l2_leaf_reg': 78.84906602691807, 'learning_rate': 0.00318955475123221, 'random_strength': 68.84573375723416}	20				0.219161	0.212656	{'bagging_temperature': 112.42669228621871, 'depth': 5, 'iterations': 702, 'l2_leaf_reg': 13.934447194336233, 'learning_rate': 0.0002858201462572463, 'random_strength': 10.827091363083406}	95
1.65226	1.54665	{'bagging_temperature': 32.81651299429488, 'depth': 6, 'iterations': 642, 'l2_leaf_reg': 35.591505986990065, 'learning_rate': 0.0015805084891767599, 'random_strength': 188.59520163194216}	91				1.02199	0.857808	{'bagging_temperature': 28.801786818642064, 'depth': 5, 'iterations': 228, 'l2_leaf_reg': 27.232252174095617, 'learning_rate': 0.018170212670434567, 'random_strength': 52.81651624849771}	111				0.0386728	0.0371102	{'bagging_temperature': 147.56318317759994, 'depth': 6, 'iterations': 778, 'l2_leaf_reg': 58.22235698968866, 'learning_rate': 0.00040647617389111734, 'random_strength': 17.08366583197636}	186				0.220624	0.214014	{'bagging_temperature': 17.095529339507348, 'depth': 3, 'iterations': 441, 'l2_leaf_reg': 44.85960802316525, 'learning_rate': 0.0016806354896832876, 'random_strength': 75.89521975076737}	1
1.65658	1.54551	{'bagging_temperature': 150.75152632975832, 'depth': 6, 'iterations': 820, 'l2_leaf_reg': 68.25265550368907, 'learning_rate': 0.00018503700630722198, 'random_strength': 1.6603212105009524}	193				1.03139	0.868762	{'bagging_temperature': 94.66777876407528, 'depth': 5, 'iterations': 548, 'l2_leaf_reg': 13.627682019116367, 'learning_rate': 0.005504016850037319, 'random_strength': 94.2855762073063}	184				0.0387249	0.0370086	{'bagging_temperature': 182.9405332484259, 'depth': 5, 'iterations': 890, 'l2_leaf_reg': 33.65466163117189, 'learning_rate': 0.0011571022532256739, 'random_strength': 130.631218059529}	211				0.22063	0.214216	{'bagging_temperature': 72.05528625066657, 'depth': 3, 'iterations': 29, 'l2_leaf_reg': 17.456086631626988, 'learning_rate': 0.006584689921896393, 'random_strength': 6.712911990042272}	24
1.66102	1.55912	{'bagging_temperature': 156.45361070648215, 'depth': 2, 'iterations': 229, 'l2_leaf_reg': 24.782330235693962, 'learning_rate': 0.008158442816201183, 'random_strength': 114.28560823111594}	8				1.03664	0.865771	{'bagging_temperature': 20.43896369961314, 'depth': 5, 'iterations': 415, 'l2_leaf_reg': 12.01038868147922, 'learning_rate': 0.00671673131137231, 'random_strength': 61.95296919741442}	108				0.0387508	0.0371224	{'bagging_temperature': 13.913974778867512, 'depth': 6, 'iterations': 844, 'l2_leaf_reg': 46.54359421428969, 'learning_rate': 0.0008147472770995157, 'random_strength': 65.02891586471}	41				0.222762	0.216275	{'bagging_temperature': 99.58894256349669, 'depth': 5, 'iterations': 933, 'l2_leaf_reg': 40.36402851670483, 'learning_rate': 0.0001763237157794666, 'random_strength': 6.025968055797045}	93
1.66651	1.55926	{'bagging_temperature': 6.711221400239296, 'depth': 5, 'iterations': 973, 'l2_leaf_reg': 25.572348057736342, 'learning_rate': 0.00077392796640757, 'random_strength': 98.8039909322923}	89				1.0384	0.879528	{'bagging_temperature': 8.463182041753269, 'depth': 4, 'iterations': 456, 'l2_leaf_reg': 16.798935498489605, 'learning_rate': 0.008694450544503692, 'random_strength': 198.82137863796225}	119				0.0387608	0.0371314	{'bagging_temperature': 144.655308970352, 'depth': 6, 'iterations': 625, 'l2_leaf_reg': 3.3538593044709937, 'learning_rate': 0.0007304969811027877, 'random_strength': 45.232515957846815}	238				0.22285	0.216	{'bagging_temperature': 106.43267953614804, 'depth': 5, 'iterations': 789, 'l2_leaf_reg': 11.039967044358875, 'learning_rate': 0.0010477699057821412, 'random_strength': 187.2381297479243}	184
1.67075	1.56407	{'bagging_temperature': 131.22065416516364, 'depth': 4, 'iterations': 795, 'l2_leaf_reg': 14.52140142425567, 'learning_rate': 0.0006711064675697354, 'random_strength': 50.492907915560274}	189				1.04224	0.90371	{'bagging_temperature': 109.77300727480605, 'depth': 1, 'iterations': 795, 'l2_leaf_reg': 13.47288973914503, 'learning_rate': 0.008422354406988563, 'random_strength': 49.829846237449125}	75				0.0388843	0.0370734	{'bagging_temperature': 169.7914203242079, 'depth': 6, 'iterations': 446, 'l2_leaf_reg': 30.116470310766672, 'learning_rate': 0.002030009842296297, 'random_strength': 169.22160438552368}	48				0.223565	0.218173	{'bagging_temperature': 132.16139450052825, 'depth': 4, 'iterations': 287, 'l2_leaf_reg': 23.927767910550298, 'learning_rate': 0.0031470672787405358, 'random_strength': 173.71100346189303}	129
1.6733	1.56692	{'bagging_temperature': 27.0520928124789, 'depth': 6, 'iterations': 674, 'l2_leaf_reg': 44.20376197620031, 'learning_rate': 0.00110218638838965, 'random_strength': 164.71761958009182}	139				1.04817	0.880273	{'bagging_temperature': 113.89104478985446, 'depth': 5, 'iterations': 816, 'l2_leaf_reg': 12.222535219266293, 'learning_rate': 0.0035829995324118246, 'random_strength': 198.01957953655673}	325				0.0390009	0.0373699	{'bagging_temperature': 38.05275009930928, 'depth': 5, 'iterations': 315, 'l2_leaf_reg': 22.197801616649546, 'learning_rate': 0.0026316129660908937, 'random_strength': 110.53997536249705}	34				0.224562	0.218251	{'bagging_temperature': 108.83204500267438, 'depth': 4, 'iterations': 653, 'l2_leaf_reg': 90.75682647930249, 'learning_rate': 0.0010722243717732744, 'random_strength': 109.29062549192096}	12
1.67797	1.57193	{'bagging_temperature': 194.94510298489521, 'depth': 4, 'iterations': 581, 'l2_leaf_reg': 13.170967644206204, 'learning_rate': 0.0004286051784618149, 'random_strength': 25.277239535345622}	176				1.05284	0.895255	{'bagging_temperature': 82.4684174352754, 'depth': 4, 'iterations': 485, 'l2_leaf_reg': 4.854983319809091, 'learning_rate': 0.004980692928725475, 'random_strength': 117.9849454442794}	193				0.0390994	0.0374535	{'bagging_temperature': 53.05964635632859, 'depth': 6, 'iterations': 767, 'l2_leaf_reg': 4.821736727431276, 'learning_rate': 0.0007683631348453848, 'random_strength': 93.50204332159919}	32				0.226572	0.220452	{'bagging_temperature': 95.95549663049043, 'depth': 4, 'iterations': 869, 'l2_leaf_reg': 51.42010767627678, 'learning_rate': 0.0006648324319309464, 'random_strength': 106.44049158948091}	60
1.68275	1.576	{'bagging_temperature': 130.4934935833391, 'depth': 6, 'iterations': 917, 'l2_leaf_reg': 28.27577316652691, 'learning_rate': 0.0002600218346531499, 'random_strength': 32.87601781415604}	224				1.0548	0.908364	{'bagging_temperature': 66.83161516508582, 'depth': 1, 'iterations': 773, 'l2_leaf_reg': 5.712139837494525, 'learning_rate': 0.00704431010260181, 'random_strength': 38.87076465047662}	70				0.0391784	0.0377957	{'bagging_temperature': 109.8930679147646, 'depth': 1, 'iterations': 283, 'l2_leaf_reg': 32.11984484107046, 'learning_rate': 0.003256868065363669, 'random_strength': 28.893300059764513}	94				0.227437	0.22248	{'bagging_temperature': 5.413581715504463, 'depth': 1, 'iterations': 706, 'l2_leaf_reg': 28.27713403927726, 'learning_rate': 0.0017993208123702968, 'random_strength': 82.61882129462603}	64
1.68428	1.58343	{'bagging_temperature': 100.00415777938727, 'depth': 1, 'iterations': 151, 'l2_leaf_reg': 83.94007271075408, 'learning_rate': 0.010830296096235205, 'random_strength': 71.85943512705649}	36				1.05546	0.89407	{'bagging_temperature': 2.4615496689657914, 'depth': 2, 'iterations': 500, 'l2_leaf_reg': 27.650068859859303, 'learning_rate': 0.014090411419654603, 'random_strength': 121.96147695757017}	3				0.0392237	0.0373212	{'bagging_temperature': 162.0862125431926, 'depth': 5, 'iterations': 68, 'l2_leaf_reg': 20.477076030752563, 'learning_rate': 0.010503221243048047, 'random_strength': 68.13423267847301}	179				0.227911	0.222256	{'bagging_temperature': 41.844676849251115, 'depth': 1, 'iterations': 268, 'l2_leaf_reg': 68.88325594967911, 'learning_rate': 0.0036986311470802117, 'random_strength': 66.00934703240553}	18
1.68476	1.57867	{'bagging_temperature': 110.93103301910533, 'depth': 5, 'iterations': 609, 'l2_leaf_reg': 10.717315041424278, 'learning_rate': 0.0006795267069020548, 'random_strength': 67.11197903833006}	43				1.05767	0.891725	{'bagging_temperature': 38.246725713987885, 'depth': 6, 'iterations': 737, 'l2_leaf_reg': 47.51217185220131, 'learning_rate': 0.00570355441399781, 'random_strength': 95.65536304576297}	333				0.0393056	0.0378211	{'bagging_temperature': 78.83766929975158, 'depth': 5, 'iterations': 526, 'l2_leaf_reg': 21.88625322341215, 'learning_rate': 0.0004987794295206753, 'random_strength': 21.26031736722066}	132				0.228348	0.221443	{'bagging_temperature': 146.47216977287394, 'depth': 6, 'iterations': 7, 'l2_leaf_reg': 6.138793876307772, 'learning_rate': 0.018366465301582115, 'random_strength': 23.350585296239057}	144
1.68535	1.58078	{'bagging_temperature': 188.06320188806163, 'depth': 3, 'iterations': 618, 'l2_leaf_reg': 11.547028208349879, 'learning_rate': 0.0007995023340390952, 'random_strength': 53.422546632193026}	203				1.05982	0.898186	{'bagging_temperature': 129.98324800833433, 'depth': 5, 'iterations': 759, 'l2_leaf_reg': 36.130362133338224, 'learning_rate': 0.005026771294249608, 'random_strength': 96.66735995915523}	129				0.039362	0.0379913	{'bagging_temperature': 179.27937170235722, 'depth': 5, 'iterations': 226, 'l2_leaf_reg': 29.452708447410675, 'learning_rate': 0.0014134733324155805, 'random_strength': 29.771997890843483}	65				0.228523	0.222746	{'bagging_temperature': 87.28098614900274, 'depth': 2, 'iterations': 739, 'l2_leaf_reg': 83.31806604206187, 'learning_rate': 0.0007146740020250963, 'random_strength': 67.05360946921783}	17
1.68715	1.58076	{'bagging_temperature': 48.06247599757317, 'depth': 3, 'iterations': 841, 'l2_leaf_reg': 39.880985523884725, 'learning_rate': 0.00018970117886598354, 'random_strength': 15.319074479100923}	35				1.06025	0.896279	{'bagging_temperature': 152.16880503449138, 'depth': 3, 'iterations': 947, 'l2_leaf_reg': 55.418945619461034, 'learning_rate': 0.004670125948280783, 'random_strength': 24.54235597085835}	93				0.0394223	0.0380742	{'bagging_temperature': 160.45096527867122, 'depth': 4, 'iterations': 499, 'l2_leaf_reg': 24.59546916253468, 'learning_rate': 0.0008460213194362657, 'random_strength': 36.031716856413404}	133				0.229155	0.222879	{'bagging_temperature': 76.13115782614965, 'depth': 6, 'iterations': 869, 'l2_leaf_reg': 31.851421307596063, 'learning_rate': 0.00013529197094988706, 'random_strength': 20.16568792831587}	94
1.68816	1.58222	{'bagging_temperature': 191.6613011899559, 'depth': 6, 'iterations': 615, 'l2_leaf_reg': 96.4514804172528, 'learning_rate': 0.0003815147618202384, 'random_strength': 34.14022288536823}	7				1.06418	0.912614	{'bagging_temperature': 12.59238470726422, 'depth': 2, 'iterations': 751, 'l2_leaf_reg': 13.041544152250058, 'learning_rate': 0.006710431496145469, 'random_strength': 148.89722961749538}	159				0.0395118	0.0377149	{'bagging_temperature': 38.79017519634071, 'depth': 6, 'iterations': 196, 'l2_leaf_reg': 87.37874873645181, 'learning_rate': 0.0042285888521373625, 'random_strength': 151.4345566027104}	16				0.229677	0.223691	{'bagging_temperature': 118.66678686000142, 'depth': 5, 'iterations': 818, 'l2_leaf_reg': 6.8415114369811905, 'learning_rate': 0.00020351890577207204, 'random_strength': 45.531141241391666}	177
1.6894	1.58272	{'bagging_temperature': 82.43556172573592, 'depth': 3, 'iterations': 406, 'l2_leaf_reg': 35.79761749019714, 'learning_rate': 0.002292775165470781, 'random_strength': 167.35863683576957}	16				1.06498	0.889301	{'bagging_temperature': 59.75067585871772, 'depth': 6, 'iterations': 956, 'l2_leaf_reg': 8.910278809548691, 'learning_rate': 0.002248808174117723, 'random_strength': 162.78490341925908}	238				0.0395738	0.0380052	{'bagging_temperature': 79.55332300615181, 'depth': 5, 'iterations': 467, 'l2_leaf_reg': 11.279990557628865, 'learning_rate': 0.000980765429904788, 'random_strength': 53.505872902743484}	97				0.230216	0.224162	{'bagging_temperature': 193.81118431783634, 'depth': 6, 'iterations': 865, 'l2_leaf_reg': 16.90304968481413, 'learning_rate': 0.00013847269752149312, 'random_strength': 32.16370151068216}	169
1.68943	1.58294	{'bagging_temperature': 36.57920384128077, 'depth': 6, 'iterations': 964, 'l2_leaf_reg': 26.872516506032483, 'learning_rate': 0.000539358011916374, 'random_strength': 158.89507280456453}	60				1.06747	0.903851	{'bagging_temperature': 102.60228354062919, 'depth': 5, 'iterations': 667, 'l2_leaf_reg': 6.674798577447801, 'learning_rate': 0.0028925488377835097, 'random_strength': 96.59842013691151}	194				0.0398061	0.038368	{'bagging_temperature': 157.16682049080848, 'depth': 6, 'iterations': 877, 'l2_leaf_reg': 16.09340573509495, 'learning_rate': 0.0002394525531245206, 'random_strength': 23.931571381177445}	198				0.230979	0.225908	{'bagging_temperature': 5.574744242779286, 'depth': 1, 'iterations': 780, 'l2_leaf_reg': 98.42370477690363, 'learning_rate': 0.002183340663731158, 'random_strength': 175.33329327397135}	13
1.69004	1.58361	{'bagging_temperature': 135.81640393317426, 'depth': 5, 'iterations': 429, 'l2_leaf_reg': 3.522631718315985, 'learning_rate': 0.0012932501400710113, 'random_strength': 197.09510550361807}	122				1.06999	0.908865	{'bagging_temperature': 113.65756726674276, 'depth': 4, 'iterations': 283, 'l2_leaf_reg': 12.40978734072749, 'learning_rate': 0.010530713614178976, 'random_strength': 128.35347927881438}	196				0.0398423	0.038327	{'bagging_temperature': 149.82720395330892, 'depth': 6, 'iterations': 659, 'l2_leaf_reg': 36.598441388847256, 'learning_rate': 0.00017739403806626232, 'random_strength': 1.875886091929278}	219				0.232564	0.226447	{'bagging_temperature': 22.057121094765716, 'depth': 6, 'iterations': 446, 'l2_leaf_reg': 20.00062286931314, 'learning_rate': 0.0007444328756184407, 'random_strength': 163.76657754969276}	3
1.69024	1.58428	{'bagging_temperature': 100.1381760288092, 'depth': 6, 'iterations': 791, 'l2_leaf_reg': 50.547267309277224, 'learning_rate': 0.0003099146214818874, 'random_strength': 40.190511285490906}	222				1.07017	0.907587	{'bagging_temperature': 92.07996120016286, 'depth': 2, 'iterations': 587, 'l2_leaf_reg': 53.23959500445559, 'learning_rate': 0.013658545577795885, 'random_strength': 156.61903051468684}	18				0.0398997	0.0383884	{'bagging_temperature': 190.39792080379323, 'depth': 5, 'iterations': 848, 'l2_leaf_reg': 19.601320435913113, 'learning_rate': 0.0006207232760035544, 'random_strength': 97.84566928279179}	86				0.232746	0.226601	{'bagging_temperature': 156.22145957789493, 'depth': 6, 'iterations': 709, 'l2_leaf_reg': 15.9579294138596, 'learning_rate': 0.00011349707176869025, 'random_strength': 11.970886604700363}	249
1.69062	1.58364	{'bagging_temperature': 55.97454321763513, 'depth': 5, 'iterations': 997, 'l2_leaf_reg': 62.036265380642455, 'learning_rate': 0.0006107725170797869, 'random_strength': 147.8501556292049}	116				1.07461	0.923657	{'bagging_temperature': 1.2950650345515982, 'depth': 2, 'iterations': 761, 'l2_leaf_reg': 10.217926352424357, 'learning_rate': 0.005722904225577268, 'random_strength': 140.43691940794884}	40				0.0399561	0.0383756	{'bagging_temperature': 140.83059052383112, 'depth': 6, 'iterations': 118, 'l2_leaf_reg': 54.66350688645825, 'learning_rate': 0.0038581009226319363, 'random_strength': 76.6498033054152}	217				0.233354	0.227314	{'bagging_temperature': 90.39840118794272, 'depth': 6, 'iterations': 424, 'l2_leaf_reg': 50.163243529157235, 'learning_rate': 0.00024370452609840046, 'random_strength': 37.70159221864636}	7
1.69542	1.59007	{'bagging_temperature': 83.08140397720797, 'depth': 6, 'iterations': 627, 'l2_leaf_reg': 40.90202404571771, 'learning_rate': 0.0005042903472583073, 'random_strength': 72.0073727711005}	105				1.07465	0.914935	{'bagging_temperature': 24.277958928240878, 'depth': 2, 'iterations': 470, 'l2_leaf_reg': 30.913925336561114, 'learning_rate': 0.011295463101952629, 'random_strength': 52.03050294223064}	39				0.0401621	0.038739	{'bagging_temperature': 171.05453066465662, 'depth': 6, 'iterations': 585, 'l2_leaf_reg': 17.587568962115135, 'learning_rate': 0.0003364788883023575, 'random_strength': 28.272614087424095}	206				0.233385	0.227389	{'bagging_temperature': 83.65977610028676, 'depth': 6, 'iterations': 978, 'l2_leaf_reg': 12.123749948773401, 'learning_rate': 0.000299736142530842, 'random_strength': 166.25548942833706}	145
1.69681	1.59126	{'bagging_temperature': 14.029809978809151, 'depth': 5, 'iterations': 694, 'l2_leaf_reg': 24.1013298306009, 'learning_rate': 0.0002233516537787477, 'random_strength': 27.43109063360188}	54				1.07514	0.904752	{'bagging_temperature': 72.50960674883069, 'depth': 6, 'iterations': 979, 'l2_leaf_reg': 19.87781040425089, 'learning_rate': 0.0026273629467118017, 'random_strength': 128.63373762712925}	240				0.0403534	0.0387118	{'bagging_temperature': 171.87638249107056, 'depth': 2, 'iterations': 334, 'l2_leaf_reg': 34.81450999787986, 'learning_rate': 0.004177229623712977, 'random_strength': 183.02225448546795}	185				0.23393	0.22842	{'bagging_temperature': 58.201634212538664, 'depth': 5, 'iterations': 175, 'l2_leaf_reg': 77.8852539829781, 'learning_rate': 0.0015410018467669408, 'random_strength': 129.67704862326082}	20
1.69925	1.59263	{'bagging_temperature': 6.376763961975999, 'depth': 3, 'iterations': 298, 'l2_leaf_reg': 16.606092104417346, 'learning_rate': 0.002257724922538291, 'random_strength': 154.81832122196676}	5				1.08348	0.921891	{'bagging_temperature': 81.71952068061853, 'depth': 4, 'iterations': 672, 'l2_leaf_reg': 23.725712717910323, 'learning_rate': 0.0048840916847395135, 'random_strength': 135.67872512287613}	235				0.0405599	0.0392003	{'bagging_temperature': 1.0730626381344024, 'depth': 4, 'iterations': 864, 'l2_leaf_reg': 63.1812933800377, 'learning_rate': 0.0002424751678101413, 'random_strength': 28.918014837264423}	52				0.234155	0.228063	{'bagging_temperature': 113.52404543626369, 'depth': 3, 'iterations': 402, 'l2_leaf_reg': 25.40883046500945, 'learning_rate': 0.0008678030061543764, 'random_strength': 101.22298958312733}	45
1.70575	1.59974	{'bagging_temperature': 23.454032626725176, 'depth': 6, 'iterations': 249, 'l2_leaf_reg': 21.33159778417577, 'learning_rate': 0.0010567952268375456, 'random_strength': 94.25975432917241}	58				1.08427	0.916868	{'bagging_temperature': 30.65122555314126, 'depth': 3, 'iterations': 574, 'l2_leaf_reg': 3.3544376821350776, 'learning_rate': 0.003939500345880687, 'random_strength': 83.99586792444154}	246				0.040663	0.0392466	{'bagging_temperature': 138.4204331686169, 'depth': 5, 'iterations': 357, 'l2_leaf_reg': 76.27333618590791, 'learning_rate': 0.0012124563053089118, 'random_strength': 119.41157580153967}	51				0.234487	0.228524	{'bagging_temperature': 101.64128421791244, 'depth': 6, 'iterations': 477, 'l2_leaf_reg': 16.095792213199346, 'learning_rate': 0.0004900633358036166, 'random_strength': 136.49761369548082}	46
1.70674	1.60109	{'bagging_temperature': 14.260282255720213, 'depth': 6, 'iterations': 998, 'l2_leaf_reg': 49.92472204915059, 'learning_rate': 0.00029224020160306506, 'random_strength': 112.30635747964821}	110				1.0854	0.911883	{'bagging_temperature': 18.03514480413284, 'depth': 6, 'iterations': 306, 'l2_leaf_reg': 83.31286365681227, 'learning_rate': 0.015868923598950875, 'random_strength': 58.05110708494431}	32				0.0408202	0.0393722	{'bagging_temperature': 199.42617550969155, 'depth': 6, 'iterations': 543, 'l2_leaf_reg': 15.400520246400475, 'learning_rate': 0.0004718870284878564, 'random_strength': 101.01850664370616}	53				0.23456	0.228599	{'bagging_temperature': 40.81805678759465, 'depth': 1, 'iterations': 986, 'l2_leaf_reg': 88.01872194772537, 'learning_rate': 0.00048394139394231637, 'random_strength': 59.20735739028912}	101
1.70951	1.60395	{'bagging_temperature': 64.07845299189873, 'depth': 5, 'iterations': 851, 'l2_leaf_reg': 31.648446978756905, 'learning_rate': 0.00028096370738627115, 'random_strength': 79.38280361676863}	64				1.08793	0.924846	{'bagging_temperature': 40.05777697603749, 'depth': 4, 'iterations': 626, 'l2_leaf_reg': 43.76442811787044, 'learning_rate': 0.006627556383107052, 'random_strength': 95.65128496549765}	241				0.0410262	0.0396902	{'bagging_temperature': 175.75368783911864, 'depth': 4, 'iterations': 13, 'l2_leaf_reg': 13.383877405869404, 'learning_rate': 0.016414041604969093, 'random_strength': 65.076957441597}	200				0.234771	0.228219	{'bagging_temperature': 154.7253462760175, 'depth': 2, 'iterations': 66, 'l2_leaf_reg': 18.57188921358055, 'learning_rate': 0.0043084687786787285, 'random_strength': 63.53271860567789}	65
1.71164	1.60431	{'bagging_temperature': 9.635741403257654, 'depth': 1, 'iterations': 614, 'l2_leaf_reg': 48.85309699815128, 'learning_rate': 0.0026992744293744706, 'random_strength': 194.04947664313843}	10				1.08969	0.927371	{'bagging_temperature': 52.37638981556788, 'depth': 5, 'iterations': 731, 'l2_leaf_reg': 17.345161246875826, 'learning_rate': 0.0031633223573105515, 'random_strength': 140.53644626526693}	226				0.0410379	0.0396322	{'bagging_temperature': 5.8215456216102694, 'depth': 5, 'iterations': 587, 'l2_leaf_reg': 16.44654307772467, 'learning_rate': 0.00044514546797607774, 'random_strength': 137.75886788583455}	98				0.234969	0.228449	{'bagging_temperature': 143.87310764090097, 'depth': 6, 'iterations': 41, 'l2_leaf_reg': 32.45257598837694, 'learning_rate': 0.003537779769268493, 'random_strength': 66.2775112308301}	222
1.7141	1.60775	{'bagging_temperature': 173.16649239780475, 'depth': 4, 'iterations': 769, 'l2_leaf_reg': 21.468253771198256, 'learning_rate': 0.000426233691911167, 'random_strength': 152.8167958148895}	18				1.08978	0.928666	{'bagging_temperature': 31.708047376695294, 'depth': 3, 'iterations': 462, 'l2_leaf_reg': 15.494401420666376, 'learning_rate': 0.006527395853737871, 'random_strength': 75.63527407833347}	9				0.0412384	0.039839	{'bagging_temperature': 194.07600496888284, 'depth': 6, 'iterations': 503, 'l2_leaf_reg': 45.585783993142556, 'learning_rate': 0.00035901104879917906, 'random_strength': 85.09489990045505}	96				0.235162	0.229017	{'bagging_temperature': 110.11952040748092, 'depth': 5, 'iterations': 731, 'l2_leaf_reg': 20.25807050943505, 'learning_rate': 0.0004165016205728895, 'random_strength': 190.97174535007326}	114
1.71447	1.60897	{'bagging_temperature': 139.43423953659135, 'depth': 6, 'iterations': 350, 'l2_leaf_reg': 54.39191106061563, 'learning_rate': 0.0003519505263836581, 'random_strength': 48.09848469921185}	208				1.09329	0.934367	{'bagging_temperature': 36.420971806358125, 'depth': 2, 'iterations': 632, 'l2_leaf_reg': 6.5231185189070295, 'learning_rate': 0.00586355180465353, 'random_strength': 177.61949992084857}	157				0.0412411	0.0398894	{'bagging_temperature': 163.16959692750484, 'depth': 4, 'iterations': 480, 'l2_leaf_reg': 69.15274224451647, 'learning_rate': 0.0005995454143859408, 'random_strength': 127.4160085829919}	10				0.235682	0.229516	{'bagging_temperature': 144.15728728436864, 'depth': 4, 'iterations': 156, 'l2_leaf_reg': 10.104909337408829, 'learning_rate': 0.0007846869268530948, 'random_strength': 53.973550252553174}	118
1.71486	1.60993	{'bagging_temperature': 180.73385541288377, 'depth': 1, 'iterations': 563, 'l2_leaf_reg': 81.67620256272019, 'learning_rate': 0.00010141134812037108, 'random_strength': 6.227435489253632}	194				1.09417	0.950431	{'bagging_temperature': 40.42724282441125, 'depth': 1, 'iterations': 652, 'l2_leaf_reg': 29.351492717865373, 'learning_rate': 0.011908194086929806, 'random_strength': 174.71548602273813}	162				0.0412519	0.0398645	{'bagging_temperature': 173.6959532138998, 'depth': 6, 'iterations': 927, 'l2_leaf_reg': 28.819013289143484, 'learning_rate': 0.00021885436398181966, 'random_strength': 161.8122309934766}	85				0.236537	0.230491	{'bagging_temperature': 72.62313626388698, 'depth': 5, 'iterations': 141, 'l2_leaf_reg': 28.228633350762834, 'learning_rate': 0.0003783447213375047, 'random_strength': 21.384408432613807}	247
1.71578	1.61056	{'bagging_temperature': 96.98079596431516, 'depth': 6, 'iterations': 114, 'l2_leaf_reg': 93.66702228274052, 'learning_rate': 0.0020736433803156644, 'random_strength': 152.82632342170314}	2				1.09508	0.914305	{'bagging_temperature': 63.33873081072179, 'depth': 6, 'iterations': 980, 'l2_leaf_reg': 59.79189702285782, 'learning_rate': 0.004302662467336379, 'random_strength': 159.38089912493217}	216				0.0412815	0.0399098	{'bagging_temperature': 56.22604165597931, 'depth': 6, 'iterations': 674, 'l2_leaf_reg': 62.477250186941475, 'learning_rate': 0.00028806284424045495, 'random_strength': 107.39259500840855}	137				0.23657	0.230639	{'bagging_temperature': 102.82272815564512, 'depth': 6, 'iterations': 642, 'l2_leaf_reg': 93.02449738162393, 'learning_rate': 0.0001060414179079958, 'random_strength': 36.94324601210906}	137
1.71607	1.60956	{'bagging_temperature': 93.85466477873261, 'depth': 3, 'iterations': 89, 'l2_leaf_reg': 38.51525003388026, 'learning_rate': 0.00485821649824765, 'random_strength': 193.01079830654825}	46				1.09623	0.930439	{'bagging_temperature': 83.45181368161573, 'depth': 3, 'iterations': 834, 'l2_leaf_reg': 4.931287200819185, 'learning_rate': 0.0029253030324308186, 'random_strength': 191.12712445253766}	335				0.041334	0.0399624	{'bagging_temperature': 107.1659276291178, 'depth': 6, 'iterations': 395, 'l2_leaf_reg': 3.6247957652704055, 'learning_rate': 0.00033378146180112204, 'random_strength': 105.73721598115962}	2				0.237381	0.231479	{'bagging_temperature': 64.42311206831673, 'depth': 5, 'iterations': 550, 'l2_leaf_reg': 89.44995213085441, 'learning_rate': 0.00036686771739692225, 'random_strength': 162.05539956992516}	52
1.7166	1.60915	{'bagging_temperature': 108.02954706428636, 'depth': 1, 'iterations': 719, 'l2_leaf_reg': 5.922496761149965, 'learning_rate': 0.0009698470054390131, 'random_strength': 75.72727666034427}	28				1.09692	0.932449	{'bagging_temperature': 32.871978443471825, 'depth': 5, 'iterations': 1000, 'l2_leaf_reg': 31.88651033170363, 'learning_rate': 0.0014460031389106104, 'random_strength': 13.20687249285064}	125				0.0414599	0.0401197	{'bagging_temperature': 83.91707912712268, 'depth': 1, 'iterations': 619, 'l2_leaf_reg': 76.1376628287785, 'learning_rate': 0.0013040024375844442, 'random_strength': 179.58655318512976}	8				0.237822	0.231982	{'bagging_temperature': 156.53736822032448, 'depth': 5, 'iterations': 234, 'l2_leaf_reg': 21.914543373312835, 'learning_rate': 0.0004381269321081737, 'random_strength': 78.66098233853275}	196
1.71674	1.61139	{'bagging_temperature': 196.38195416407476, 'depth': 6, 'iterations': 524, 'l2_leaf_reg': 17.55329171519607, 'learning_rate': 0.00021952673017665097, 'random_strength': 57.10739079256674}	196				1.0988	0.938108	{'bagging_temperature': 98.11085911887042, 'depth': 2, 'iterations': 578, 'l2_leaf_reg': 30.455482846957885, 'learning_rate': 0.00922523695527973, 'random_strength': 98.36724869762335}	85				0.0415307	0.0401718	{'bagging_temperature': 69.5453756539728, 'depth': 5, 'iterations': 727, 'l2_leaf_reg': 17.053317046958057, 'learning_rate': 0.00012033961126458263, 'random_strength': 48.099125885141355}	140				0.237827	0.231978	{'bagging_temperature': 169.03542650939588, 'depth': 6, 'iterations': 803, 'l2_leaf_reg': 30.96368088539455, 'learning_rate': 0.00011767140746120623, 'random_strength': 81.6315585864671}	39
1.71679	1.6108	{'bagging_temperature': 165.8211523120182, 'depth': 4, 'iterations': 652, 'l2_leaf_reg': 53.050966124418125, 'learning_rate': 0.00033710503709802965, 'random_strength': 78.48079848342424}	6				1.10197	0.937352	{'bagging_temperature': 125.37446851606873, 'depth': 4, 'iterations': 646, 'l2_leaf_reg': 81.90737894809178, 'learning_rate': 0.0075718489470833605, 'random_strength': 66.34183479186312}	43				0.0416758	0.0403347	{'bagging_temperature': 110.69580519688458, 'depth': 6, 'iterations': 725, 'l2_leaf_reg': 8.022034855471706, 'learning_rate': 0.00012033022940203214, 'random_strength': 180.57375702059676}	81				0.238285	0.232407	{'bagging_temperature': 139.0710506308833, 'depth': 2, 'iterations': 993, 'l2_leaf_reg': 60.69151597122758, 'learning_rate': 0.0001011131650211378, 'random_strength': 46.40488567584141}	22
1.71758	1.61234	{'bagging_temperature': 27.571979061945658, 'depth': 3, 'iterations': 782, 'l2_leaf_reg': 23.47685552294588, 'learning_rate': 0.0003777745918586033, 'random_strength': 129.92674183802407}	112				1.10341	0.94376	{'bagging_temperature': 45.10987166377696, 'depth': 5, 'iterations': 541, 'l2_leaf_reg': 28.302823922986118, 'learning_rate': 0.004574369975120025, 'random_strength': 118.85416156161418}	306				0.0416906	0.0403681	{'bagging_temperature': 131.83467152144885, 'depth': 4, 'iterations': 527, 'l2_leaf_reg': 67.30315171419339, 'learning_rate': 0.0002745739574710897, 'random_strength': 191.94341159951787}	19				0.238397	0.232405	{'bagging_temperature': 182.95214320061774, 'depth': 4, 'iterations': 431, 'l2_leaf_reg': 78.45149989216527, 'learning_rate': 0.0002582751537581023, 'random_strength': 75.98384612691633}	9
1.71879	1.61366	{'bagging_temperature': 105.20246147893668, 'depth': 6, 'iterations': 840, 'l2_leaf_reg': 46.38919738276, 'learning_rate': 0.00015780347384644934, 'random_strength': 78.43796144979365}	226				1.10619	0.939279	{'bagging_temperature': 103.46364217705269, 'depth': 5, 'iterations': 860, 'l2_leaf_reg': 11.099458442207776, 'learning_rate': 0.0019872383715378392, 'random_strength': 84.03699949604102}	303				0.0417175	0.0403946	{'bagging_temperature': 125.88832635111677, 'depth': 3, 'iterations': 536, 'l2_leaf_reg': 97.971966580709, 'learning_rate': 0.0003079733907112233, 'random_strength': 136.9923833023678}	6				0.239297	0.233193	{'bagging_temperature': 106.1678486617443, 'depth': 2, 'iterations': 88, 'l2_leaf_reg': 52.14385588151209, 'learning_rate': 0.0013507218482522673, 'random_strength': 60.75915845711682}	120
1.72087	1.61541	{'bagging_temperature': 50.31187944458044, 'depth': 4, 'iterations': 181, 'l2_leaf_reg': 40.466013394440594, 'learning_rate': 0.0011882878496402825, 'random_strength': 144.56837624369848}	84				1.10962	0.929758	{'bagging_temperature': 60.11244843674394, 'depth': 6, 'iterations': 247, 'l2_leaf_reg': 15.429072034892197, 'learning_rate': 0.008210338024888362, 'random_strength': 165.04873879369921}	340				0.0417595	0.0404277	{'bagging_temperature': 111.84778632704149, 'depth': 5, 'iterations': 12, 'l2_leaf_reg': 10.451577451169175, 'learning_rate': 0.0011443293479371601, 'random_strength': 1.088310852290253}	110				0.239699	0.233145	{'bagging_temperature': 199.7554560364013, 'depth': 3, 'iterations': 210, 'l2_leaf_reg': 55.54474446987868, 'learning_rate': 0.0011638586798314607, 'random_strength': 181.7198832452754}	61
1.72123	1.616	{'bagging_temperature': 102.79037441222499, 'depth': 6, 'iterations': 614, 'l2_leaf_reg': 3.036983642897672, 'learning_rate': 0.00011815121897533514, 'random_strength': 50.02677018281358}	242				1.10976	0.964495	{'bagging_temperature': 117.45977096989675, 'depth': 1, 'iterations': 535, 'l2_leaf_reg': 3.114943330058085, 'learning_rate': 0.007415226385359004, 'random_strength': 77.6176919532821}	84				0.0418031	0.0404862	{'bagging_temperature': 19.855906792674773, 'depth': 3, 'iterations': 576, 'l2_leaf_reg': 3.0979381825588783, 'learning_rate': 0.0001574089012732005, 'random_strength': 143.32792220630958}	49				0.239756	0.233837	{'bagging_temperature': 161.6557231558612, 'depth': 3, 'iterations': 731, 'l2_leaf_reg': 8.189284915754394, 'learning_rate': 0.00017114695481278152, 'random_strength': 115.0579945172968}	241
1.72135	1.61559	{'bagging_temperature': 68.70041328782784, 'depth': 4, 'iterations': 945, 'l2_leaf_reg': 21.738800364901728, 'learning_rate': 0.00022876627602452362, 'random_strength': 183.19820030760712}	134				1.11554	0.950354	{'bagging_temperature': 10.85931920035624, 'depth': 3, 'iterations': 867, 'l2_leaf_reg': 19.989628938557843, 'learning_rate': 0.002636536585950101, 'random_strength': 35.0653620686451}	45				0.0418474	0.0405326	{'bagging_temperature': 66.72526142592326, 'depth': 4, 'iterations': 662, 'l2_leaf_reg': 22.00529777198257, 'learning_rate': 0.00010031556183962698, 'random_strength': 130.65422647042965}	44				0.240041	0.234131	{'bagging_temperature': 130.34264029997746, 'depth': 4, 'iterations': 606, 'l2_leaf_reg': 30.410528287870452, 'learning_rate': 0.00022571859684005112, 'random_strength': 199.89773805418537}	236
1.7214	1.61666	{'bagging_temperature': 127.51005387830098, 'depth': 3, 'iterations': 337, 'l2_leaf_reg': 29.789567642017147, 'learning_rate': 0.0003346498185128514, 'random_strength': 47.24936914347582}	13				1.11582	0.951068	{'bagging_temperature': 39.25043159998688, 'depth': 4, 'iterations': 341, 'l2_leaf_reg': 37.12405618861191, 'learning_rate': 0.009524580839334398, 'random_strength': 88.77632377525524}	105				0.0418552	0.0405427	{'bagging_temperature': 159.3351765595758, 'depth': 4, 'iterations': 347, 'l2_leaf_reg': 71.25918516804916, 'learning_rate': 0.00015127465955561232, 'random_strength': 60.19676297880253}	3				0.240267	0.234875	{'bagging_temperature': 90.75355496279033, 'depth': 5, 'iterations': 6, 'l2_leaf_reg': 54.785210946732875, 'learning_rate': 0.010484981114840636, 'random_strength': 121.75709522176737}	47
1.72321	1.6176	{'bagging_temperature': 93.25875901480654, 'depth': 1, 'iterations': 941, 'l2_leaf_reg': 99.90126409367325, 'learning_rate': 0.0007356295266048676, 'random_strength': 129.49138396386783}	32				1.11729	0.940313	{'bagging_temperature': 139.45843419478723, 'depth': 5, 'iterations': 204, 'l2_leaf_reg': 66.0732235308142, 'learning_rate': 0.020485049491757053, 'random_strength': 142.7540341712037}	135				0.0418716	0.0405625	{'bagging_temperature': 17.877432501390118, 'depth': 4, 'iterations': 479, 'l2_leaf_reg': 3.032722860316606, 'learning_rate': 0.0001038172694316981, 'random_strength': 119.59644287756362}	1				0.240726	0.234814	{'bagging_temperature': 134.0466263118893, 'depth': 2, 'iterations': 773, 'l2_leaf_reg': 38.34848392646634, 'learning_rate': 0.00016237092573168925, 'random_strength': 112.43674717882354}	49
1.72345	1.61813	{'bagging_temperature': 30.646827059305323, 'depth': 5, 'iterations': 312, 'l2_leaf_reg': 89.6590034653662, 'learning_rate': 0.0004466540453237041, 'random_strength': 118.0162014488411}	17				1.1213	0.96396	{'bagging_temperature': 156.16808856276748, 'depth': 2, 'iterations': 986, 'l2_leaf_reg': 12.448865820013332, 'learning_rate': 0.0030627101932929443, 'random_strength': 71.76851784068441}	31				0.0418814	0.0405626	{'bagging_temperature': 21.46591695223211, 'depth': 5, 'iterations': 141, 'l2_leaf_reg': 90.85622996475355, 'learning_rate': 0.0004580460921613661, 'random_strength': 189.02549669177176}	14				0.240821	0.235144	{'bagging_temperature': 167.2506967089644, 'depth': 1, 'iterations': 526, 'l2_leaf_reg': 34.431457497987395, 'learning_rate': 0.0005242036099771677, 'random_strength': 171.65678690741228}	14
1.72374	1.61871	{'bagging_temperature': 103.38722344334857, 'depth': 6, 'iterations': 756, 'l2_leaf_reg': 26.681783968450755, 'learning_rate': 0.00014877258591616032, 'random_strength': 143.2118865639753}	129				1.12996	0.956856	{'bagging_temperature': 195.20969717574826, 'depth': 4, 'iterations': 112, 'l2_leaf_reg': 25.423308247263233, 'learning_rate': 0.01930434875606595, 'random_strength': 31.20750697841271}	127				0.0418896	0.0405754	{'bagging_temperature': 62.82312379995098, 'depth': 2, 'iterations': 752, 'l2_leaf_reg': 94.99589927578664, 'learning_rate': 0.0001782893959254508, 'random_strength': 154.2940157019245}	130				0.240823	0.23493	{'bagging_temperature': 106.54308226917051, 'depth': 5, 'iterations': 293, 'l2_leaf_reg': 97.8754485569544, 'learning_rate': 0.0001924521446460894, 'random_strength': 102.8293316068283}	15
1.72421	1.61907	{'bagging_temperature': 2.1494739966717233, 'depth': 5, 'iterations': 772, 'l2_leaf_reg': 13.516101043017386, 'learning_rate': 0.00013369791093479497, 'random_strength': 105.5949350004855}	97				1.13348	0.969472	{'bagging_temperature': 92.47107115195624, 'depth': 5, 'iterations': 779, 'l2_leaf_reg': 5.843437617948715, 'learning_rate': 0.0014484671155415082, 'random_strength': 115.80704367664623}	227				0.0418984	0.040594	{'bagging_temperature': 105.99090084105768, 'depth': 1, 'iterations': 91, 'l2_leaf_reg': 48.05595279589115, 'learning_rate': 0.00014871711486758946, 'random_strength': 8.311966076468662}	18				0.241856	0.236075	{'bagging_temperature': 176.43661888918416, 'depth': 1, 'iterations': 663, 'l2_leaf_reg': 91.13046610453559, 'learning_rate': 0.0002201403392072092, 'random_strength': 172.41785562593594}	4
1.7254	1.61996	{'bagging_temperature': 124.98195275293826, 'depth': 4, 'iterations': 666, 'l2_leaf_reg': 51.85875559545368, 'learning_rate': 0.0001747352019690795, 'random_strength': 85.54717157773312}	44				1.13545	0.97969	{'bagging_temperature': 7.535301518599317, 'depth': 2, 'iterations': 354, 'l2_leaf_reg': 6.335533080479216, 'learning_rate': 0.0019260262959516555, 'random_strength': 9.050384129190006}	60				0.0419437	0.0406262	{'bagging_temperature': 106.869510061545, 'depth': 3, 'iterations': 191, 'l2_leaf_reg': 85.14734391541272, 'learning_rate': 0.00037064752169900544, 'random_strength': 196.5191231372825}	13				0.242356	0.236324	{'bagging_temperature': 15.97010621155662, 'depth': 3, 'iterations': 125, 'l2_leaf_reg': 60.85261755383163, 'learning_rate': 0.00028059806394672293, 'random_strength': 131.5263305463792}	19
1.72548	1.6206	{'bagging_temperature': 28.95003665420383, 'depth': 5, 'iterations': 453, 'l2_leaf_reg': 30.929049776393878, 'learning_rate': 0.00012154703990859019, 'random_strength': 47.69110251257993}	55				1.13548	0.976885	{'bagging_temperature': 61.86669258273275, 'depth': 2, 'iterations': 976, 'l2_leaf_reg': 22.48989614423252, 'learning_rate': 0.0024051335494137743, 'random_strength': 28.982310182058164}	82				0.0420617	0.0407613	{'bagging_temperature': 143.94991814811553, 'depth': 5, 'iterations': 1, 'l2_leaf_reg': 38.86700678692455, 'learning_rate': 0.0015093758738733867, 'random_strength': 57.156475100397486}	12				0.242468	0.236618	{'bagging_temperature': 124.19399569145502, 'depth': 1, 'iterations': 197, 'l2_leaf_reg': 14.353080632150345, 'learning_rate': 0.00024141391059006028, 'random_strength': 100.1666844752135}	131
1.72765	1.62187	{'bagging_temperature': 150.38636508191388, 'depth': 3, 'iterations': 32, 'l2_leaf_reg': 79.57010959934021, 'learning_rate': 0.004601111666098829, 'random_strength': 128.8004667896839}	132				1.13874	0.979435	{'bagging_temperature': 59.056313633824644, 'depth': 1, 'iterations': 639, 'l2_leaf_reg': 7.670968826918809, 'learning_rate': 0.0013366081978222937, 'random_strength': 7.0025979381118155}	51
1.72886	1.62353	{'bagging_temperature': 128.63588161688926, 'depth': 4, 'iterations': 35, 'l2_leaf_reg': 30.239823967991413, 'learning_rate': 0.0018525035848308284, 'random_strength': 95.65324309352154}	4				1.13892	0.961568	{'bagging_temperature': 75.00660144984369, 'depth': 6, 'iterations': 717, 'l2_leaf_reg': 46.88852173676523, 'learning_rate': 0.0034799271661554647, 'random_strength': 138.0102799101161}	205
1.72966	1.62496	{'bagging_temperature': 164.23888681035768, 'depth': 5, 'iterations': 35, 'l2_leaf_reg': 33.669008825258224, 'learning_rate': 0.0014842119077915778, 'random_strength': 142.76835289870675}	3				1.14028	0.974871	{'bagging_temperature': 13.421110504390565, 'depth': 4, 'iterations': 324, 'l2_leaf_reg': 22.19005366020927, 'learning_rate': 0.005290699402934702, 'random_strength': 40.25480308980822}	113
1.73042	1.6253	{'bagging_temperature': 36.82293020522091, 'depth': 4, 'iterations': 468, 'l2_leaf_reg': 18.848989529293213, 'learning_rate': 0.00011453491124238705, 'random_strength': 102.38656093763419}	11				1.14239	0.973228	{'bagging_temperature': 25.908536567704815, 'depth': 4, 'iterations': 99, 'l2_leaf_reg': 7.8268165259303, 'learning_rate': 0.012557409702373758, 'random_strength': 28.191834343688893}	110
1.73172	1.62677	{'bagging_temperature': 89.0624400507923, 'depth': 4, 'iterations': 360, 'l2_leaf_reg': 28.738318468156155, 'learning_rate': 0.00010063528666095835, 'random_strength': 112.89813581193351}	92				1.14332	0.994362	{'bagging_temperature': 121.84026080443299, 'depth': 1, 'iterations': 822, 'l2_leaf_reg': 25.509996881642177, 'learning_rate': 0.005427184665008856, 'random_strength': 66.07585228346682}	71
1.73319	1.62729	{'bagging_temperature': 32.64172895314585, 'depth': 6, 'iterations': 6, 'l2_leaf_reg': 50.416766059213685, 'learning_rate': 0.005215789498575446, 'random_strength': 134.06612666499325}	83				1.14348	0.973996	{'bagging_temperature': 73.83012060726662, 'depth': 6, 'iterations': 982, 'l2_leaf_reg': 8.610670367398502, 'learning_rate': 0.0011293269364318738, 'random_strength': 187.48602152204532}	302
1.73392	1.62909	{'bagging_temperature': 165.12994772881535, 'depth': 3, 'iterations': 17, 'l2_leaf_reg': 29.437711860043855, 'learning_rate': 0.000321357237134139, 'random_strength': 147.20698077911234}	9				1.14968	0.994985	{'bagging_temperature': 50.28417871031257, 'depth': 1, 'iterations': 656, 'l2_leaf_reg': 3.5320682563292403, 'learning_rate': 0.0034868587112785727, 'random_strength': 31.391806046060395}	37
							1.15187	0.993509	{'bagging_temperature': 66.98164258639514, 'depth': 3, 'iterations': 137, 'l2_leaf_reg': 57.52150001054391, 'learning_rate': 0.017486850390156662, 'random_strength': 43.80685570427856}	139
							1.15285	0.992004	{'bagging_temperature': 71.71253556952709, 'depth': 3, 'iterations': 752, 'l2_leaf_reg': 94.08749939167825, 'learning_rate': 0.005523735582170437, 'random_strength': 183.010882129521}	228
							1.15497	1.00378	{'bagging_temperature': 198.96110546155631, 'depth': 1, 'iterations': 800, 'l2_leaf_reg': 31.735777386435956, 'learning_rate': 0.004868258324669075, 'random_strength': 48.90162194817416}	29
							1.15732	0.998212	{'bagging_temperature': 182.95934857424348, 'depth': 2, 'iterations': 613, 'l2_leaf_reg': 24.733028712355598, 'learning_rate': 0.0044319309600819035, 'random_strength': 120.61513732547992}	11
							1.15737	0.994231	{'bagging_temperature': 1.7025371388421657, 'depth': 4, 'iterations': 690, 'l2_leaf_reg': 25.659368256914362, 'learning_rate': 0.0025403898518753126, 'random_strength': 178.40093785715038}	7
							1.15828	0.996605	{'bagging_temperature': 147.02605671462163, 'depth': 5, 'iterations': 557, 'l2_leaf_reg': 76.6012163568633, 'learning_rate': 0.003987605432234803, 'random_strength': 67.52735804891054}	2
							1.15896	1.00817	{'bagging_temperature': 109.91589731594728, 'depth': 1, 'iterations': 825, 'l2_leaf_reg': 13.847849616071937, 'learning_rate': 0.003668909952346518, 'random_strength': 57.04190962381434}	94
							1.16006	0.995716	{'bagging_temperature': 140.85866727957708, 'depth': 3, 'iterations': 1000, 'l2_leaf_reg': 75.8000650751278, 'learning_rate': 0.002800275403678635, 'random_strength': 43.63418032715748}	62
							1.16195	0.99042	{'bagging_temperature': 112.86420814188621, 'depth': 6, 'iterations': 191, 'l2_leaf_reg': 99.06670882607534, 'learning_rate': 0.012079885317559743, 'random_strength': 44.62877388200734}	49
							1.16367	1.00002	{'bagging_temperature': 130.4975569380736, 'depth': 3, 'iterations': 856, 'l2_leaf_reg': 8.407242257397588, 'learning_rate': 0.00155727440262831, 'random_strength': 112.3318218070488}	97
							1.16545	1.00494	{'bagging_temperature': 100.67389088231334, 'depth': 2, 'iterations': 79, 'l2_leaf_reg': 34.45599842669229, 'learning_rate': 0.024770018450918634, 'random_strength': 34.08731653725545}	72
							1.1715	1.00498	{'bagging_temperature': 75.03975987893006, 'depth': 6, 'iterations': 732, 'l2_leaf_reg': 7.290700590715899, 'learning_rate': 0.0009241135584543459, 'random_strength': 65.67926083861867}	128
							1.17214	1.01414	{'bagging_temperature': 29.76212430472662, 'depth': 2, 'iterations': 835, 'l2_leaf_reg': 58.28170683926034, 'learning_rate': 0.003963645812651318, 'random_strength': 156.6323888171297}	63
							1.17659	1.02442	{'bagging_temperature': 91.92724770980725, 'depth': 1, 'iterations': 807, 'l2_leaf_reg': 29.15139390314529, 'learning_rate': 0.003940972756564759, 'random_strength': 79.91628748276571}	48
							1.17677	1.01231	{'bagging_temperature': 137.22616153948732, 'depth': 4, 'iterations': 611, 'l2_leaf_reg': 89.8990592997614, 'learning_rate': 0.003990289629000086, 'random_strength': 86.87334933049155}	189
							1.17845	1.02625	{'bagging_temperature': 17.9562257787018, 'depth': 1, 'iterations': 786, 'l2_leaf_reg': 32.87069087443746, 'learning_rate': 0.0045440035092145625, 'random_strength': 169.36994067770675}	166
							1.18258	1.02261	{'bagging_temperature': 104.93808694063797, 'depth': 4, 'iterations': 774, 'l2_leaf_reg': 4.903808959157482, 'learning_rate': 0.0009011954447095731, 'random_strength': 169.9056470408019}	243
							1.18298	1.02268	{'bagging_temperature': 91.29870366810913, 'depth': 4, 'iterations': 886, 'l2_leaf_reg': 5.23723090176771, 'learning_rate': 0.0007484065215111419, 'random_strength': 88.4826435856492}	308
							1.18743	1.03005	{'bagging_temperature': 162.0444028371775, 'depth': 1, 'iterations': 551, 'l2_leaf_reg': 18.680144362401165, 'learning_rate': 0.002213055169081275, 'random_strength': 15.955742347294901}	102
							1.18992	1.02767	{'bagging_temperature': 102.31742209295345, 'depth': 2, 'iterations': 526, 'l2_leaf_reg': 10.118047064912972, 'learning_rate': 0.002523084023416756, 'random_strength': 108.88694228280285}	133
							1.19101	1.02355	{'bagging_temperature': 90.50927188801697, 'depth': 6, 'iterations': 994, 'l2_leaf_reg': 22.655111944295456, 'learning_rate': 0.0008033633025940206, 'random_strength': 119.8270792132815}	178
							1.19152	1.02595	{'bagging_temperature': 103.52935431580781, 'depth': 5, 'iterations': 671, 'l2_leaf_reg': 40.575188536730955, 'learning_rate': 0.0010823377578361363, 'random_strength': 20.575035407466117}	100
							1.19389	1.03221	{'bagging_temperature': 51.785346193459866, 'depth': 3, 'iterations': 392, 'l2_leaf_reg': 87.03046248769944, 'learning_rate': 0.0032790128081401576, 'random_strength': 22.624402914880548}	130
							1.19604	1.03067	{'bagging_temperature': 74.77627716585584, 'depth': 6, 'iterations': 523, 'l2_leaf_reg': 62.876219690563346, 'learning_rate': 0.0021955194492772794, 'random_strength': 82.08811074445177}	195
							1.197	1.03959	{'bagging_temperature': 40.21092359121677, 'depth': 3, 'iterations': 61, 'l2_leaf_reg': 13.787090117596794, 'learning_rate': 0.012423489304521484, 'random_strength': 58.032965337518704}	126
							1.19766	1.04283	{'bagging_temperature': 134.35043114616758, 'depth': 1, 'iterations': 845, 'l2_leaf_reg': 45.322412445817385, 'learning_rate': 0.0032599133879167106, 'random_strength': 119.05953167654208}	79
							1.20073	1.04029	{'bagging_temperature': 105.83120326596148, 'depth': 2, 'iterations': 815, 'l2_leaf_reg': 55.5433380757694, 'learning_rate': 0.0017811327745931547, 'random_strength': 38.61463152758769}	34
							1.20175	1.04393	{'bagging_temperature': 44.74419755369008, 'depth': 4, 'iterations': 53, 'l2_leaf_reg': 4.229490598609253, 'learning_rate': 0.009082932916117128, 'random_strength': 49.96219761739575}	143
							1.2039	1.03905	{'bagging_temperature': 84.99250998342642, 'depth': 6, 'iterations': 652, 'l2_leaf_reg': 54.83426549758736, 'learning_rate': 0.0012971419112330115, 'random_strength': 66.45039292112473}	309
							1.20494	1.03784	{'bagging_temperature': 87.00017417098316, 'depth': 6, 'iterations': 597, 'l2_leaf_reg': 26.974440947564656, 'learning_rate': 0.0010889206003705655, 'random_strength': 110.62296991801396}	187
							1.20569	1.04304	{'bagging_temperature': 138.46972777935463, 'depth': 5, 'iterations': 998, 'l2_leaf_reg': 28.346630000865513, 'learning_rate': 0.000551448347691907, 'random_strength': 40.42095564376638}	343
							1.20681	1.05233	{'bagging_temperature': 94.48785684560696, 'depth': 1, 'iterations': 445, 'l2_leaf_reg': 91.09933660524527, 'learning_rate': 0.006293341762554895, 'random_strength': 95.24535804174803}	54
							1.20889	1.04738	{'bagging_temperature': 1.748934060158403, 'depth': 2, 'iterations': 598, 'l2_leaf_reg': 15.418374419319846, 'learning_rate': 0.0012575479510150886, 'random_strength': 38.710371774372426}	144
							1.21071	1.04935	{'bagging_temperature': 64.99545092561743, 'depth': 4, 'iterations': 920, 'l2_leaf_reg': 13.895276389027039, 'learning_rate': 0.0005242852287559327, 'random_strength': 91.88716480949101}	225
							1.21155	1.04858	{'bagging_temperature': 84.75187108361926, 'depth': 4, 'iterations': 646, 'l2_leaf_reg': 84.53663716221952, 'learning_rate': 0.001772317203117784, 'random_strength': 103.94602550611386}	223
							1.21209	1.04907	{'bagging_temperature': 138.1858671633806, 'depth': 5, 'iterations': 774, 'l2_leaf_reg': 27.19252596636165, 'learning_rate': 0.0007188439322560492, 'random_strength': 171.4083316853118}	12
							1.21254	1.05032	{'bagging_temperature': 14.013733558933227, 'depth': 4, 'iterations': 598, 'l2_leaf_reg': 37.78986527568969, 'learning_rate': 0.0012678956446752485, 'random_strength': 181.48304026799997}	10
							1.21495	1.05508	{'bagging_temperature': 188.98670678823459, 'depth': 1, 'iterations': 707, 'l2_leaf_reg': 11.790815142495774, 'learning_rate': 0.0008173008025359976, 'random_strength': 16.079322331960405}	86
							1.21514	1.05337	{'bagging_temperature': 71.0525508766898, 'depth': 4, 'iterations': 778, 'l2_leaf_reg': 20.86077477672102, 'learning_rate': 0.0006619434491110416, 'random_strength': 153.04319555377165}	198
							1.21637	1.05835	{'bagging_temperature': 180.9693271696375, 'depth': 1, 'iterations': 776, 'l2_leaf_reg': 95.49893700618246, 'learning_rate': 0.0029016203262294494, 'random_strength': 70.61981272625975}	103
							1.21647	1.05135	{'bagging_temperature': 27.796845339422692, 'depth': 6, 'iterations': 894, 'l2_leaf_reg': 89.66601984735505, 'learning_rate': 0.0009695264286581149, 'random_strength': 115.79697040131904}	318
							1.21694	1.05668	{'bagging_temperature': 58.14245807800786, 'depth': 3, 'iterations': 315, 'l2_leaf_reg': 20.582386663846357, 'learning_rate': 0.0017759530373305506, 'random_strength': 185.32266801732504}	165
							1.22016	1.06173	{'bagging_temperature': 42.489917347241146, 'depth': 1, 'iterations': 713, 'l2_leaf_reg': 11.611379884813605, 'learning_rate': 0.001189253340171805, 'random_strength': 61.40318602784998}	61
							1.22023	1.06216	{'bagging_temperature': 168.09338399828528, 'depth': 1, 'iterations': 539, 'l2_leaf_reg': 23.34819986909904, 'learning_rate': 0.0015781048340845103, 'random_strength': 38.28468772006614}	42
							1.22261	1.06197	{'bagging_temperature': 53.666505861008375, 'depth': 3, 'iterations': 588, 'l2_leaf_reg': 34.10901542864505, 'learning_rate': 0.00011896287469929264, 'random_strength': 1.2714099950013136}	118
							1.22269	1.05886	{'bagging_temperature': 48.218705863932534, 'depth': 4, 'iterations': 388, 'l2_leaf_reg': 77.92181260277476, 'learning_rate': 0.0019425922350864058, 'random_strength': 75.84229784300405}	112
							1.22523	1.06514	{'bagging_temperature': 177.9775354839385, 'depth': 2, 'iterations': 928, 'l2_leaf_reg': 8.389692273916715, 'learning_rate': 0.00021153320758871406, 'random_strength': 14.88095712131274}	142
							1.22737	1.06335	{'bagging_temperature': 94.62503308803946, 'depth': 6, 'iterations': 899, 'l2_leaf_reg': 34.68110609785779, 'learning_rate': 0.00036316470477908467, 'random_strength': 133.68601165208858}	291
							1.22949	1.06874	{'bagging_temperature': 119.64329325023873, 'depth': 4, 'iterations': 74, 'l2_leaf_reg': 72.7175902614675, 'learning_rate': 0.006159356277369573, 'random_strength': 47.27006490438711}	123
							1.22971	1.06868	{'bagging_temperature': 47.653197734046365, 'depth': 4, 'iterations': 891, 'l2_leaf_reg': 10.92019206905723, 'learning_rate': 0.0002124988768710007, 'random_strength': 59.571708611433145}	255
							1.23204	1.07055	{'bagging_temperature': 80.16659353150759, 'depth': 5, 'iterations': 997, 'l2_leaf_reg': 14.678431399849872, 'learning_rate': 0.00017091052755934596, 'random_strength': 153.73218485278056}	217
							1.23226	1.07124	{'bagging_temperature': 56.486058168141255, 'depth': 4, 'iterations': 801, 'l2_leaf_reg': 3.1183410703076055, 'learning_rate': 0.00015120689604829202, 'random_strength': 54.87146419228013}	132
							1.23329	1.07247	{'bagging_temperature': 141.91439377616464, 'depth': 2, 'iterations': 917, 'l2_leaf_reg': 61.61924141019433, 'learning_rate': 0.000590547342267124, 'random_strength': 136.54845521709024}	44
							1.23368	1.07203	{'bagging_temperature': 65.8321272076345, 'depth': 5, 'iterations': 155, 'l2_leaf_reg': 20.47983528262735, 'learning_rate': 0.0009918635568950925, 'random_strength': 43.55204169629968}	8
							1.23368	1.07219	{'bagging_temperature': 98.65044646967823, 'depth': 4, 'iterations': 968, 'l2_leaf_reg': 50.03491534783342, 'learning_rate': 0.0003142490597446508, 'random_strength': 174.60495698648526}	229
							1.23499	1.07336	{'bagging_temperature': 64.1179244865779, 'depth': 5, 'iterations': 962, 'l2_leaf_reg': 71.1493214320195, 'learning_rate': 0.00027000423446886296, 'random_strength': 81.13157092922935}	298
							1.23586	1.07427	{'bagging_temperature': 58.741818130226044, 'depth': 4, 'iterations': 750, 'l2_leaf_reg': 49.01246234181622, 'learning_rate': 0.00017938493109045857, 'random_strength': 16.690769094187907}	46
							1.23626	1.07478	{'bagging_temperature': 15.292723536718999, 'depth': 5, 'iterations': 433, 'l2_leaf_reg': 12.08529490896494, 'learning_rate': 0.00024704151483288377, 'random_strength': 80.77773368587661}	141
							1.23675	1.07597	{'bagging_temperature': 48.09797713915436, 'depth': 3, 'iterations': 314, 'l2_leaf_reg': 70.80744123210484, 'learning_rate': 0.0009185474388605723, 'random_strength': 102.21879290376044}	14
							1.23737	1.07617	{'bagging_temperature': 41.52010428693768, 'depth': 4, 'iterations': 858, 'l2_leaf_reg': 15.893372508085552, 'learning_rate': 0.00014522743695449635, 'random_strength': 107.98026215870884}	231
							1.23811	1.07755	{'bagging_temperature': 123.82841284720503, 'depth': 1, 'iterations': 880, 'l2_leaf_reg': 71.28682970899298, 'learning_rate': 0.0006091894684287344, 'random_strength': 67.82076525357724}	88
							1.2383	1.0771	{'bagging_temperature': 47.46359473968505, 'depth': 5, 'iterations': 33, 'l2_leaf_reg': 74.92034864170313, 'learning_rate': 0.007128578297835816, 'random_strength': 171.2709069268391}	20
							1.23867	1.07759	{'bagging_temperature': 104.23526480074156, 'depth': 2, 'iterations': 867, 'l2_leaf_reg': 18.011662173389162, 'learning_rate': 0.0001919360921100606, 'random_strength': 52.91433622980316}	56
							1.23926	1.07927	{'bagging_temperature': 44.471322659029994, 'depth': 1, 'iterations': 472, 'l2_leaf_reg': 17.138748356292304, 'learning_rate': 0.0005204268591811155, 'random_strength': 103.96282000480244}	170
							1.23955	1.07852	{'bagging_temperature': 5.225013055562439, 'depth': 2, 'iterations': 843, 'l2_leaf_reg': 47.48816491721489, 'learning_rate': 0.00030036276344491187, 'random_strength': 164.02464821693027}	161
							1.23986	1.0783	{'bagging_temperature': 160.56640132564172, 'depth': 4, 'iterations': 642, 'l2_leaf_reg': 86.92449768393112, 'learning_rate': 0.0003156107971667124, 'random_strength': 90.30068719762849}	92
							1.23997	1.07852	{'bagging_temperature': 134.0444270997368, 'depth': 4, 'iterations': 778, 'l2_leaf_reg': 67.75052520327255, 'learning_rate': 0.00013403683419027927, 'random_strength': 19.337777435833004}	64
							1.24012	1.0788	{'bagging_temperature': 182.7944667803388, 'depth': 2, 'iterations': 510, 'l2_leaf_reg': 62.1321923810897, 'learning_rate': 0.00045017352962089244, 'random_strength': 59.0374749761703}	35
							1.2407	1.07946	{'bagging_temperature': 35.877997150039214, 'depth': 3, 'iterations': 697, 'l2_leaf_reg': 68.61153024890197, 'learning_rate': 0.00026178930556569553, 'random_strength': 161.03676075176327}	17
							1.24095	1.08071	{'bagging_temperature': 59.2340928333533, 'depth': 3, 'iterations': 91, 'l2_leaf_reg': 35.8918709020886, 'learning_rate': 0.0010327837936331343, 'random_strength': 62.11072674645651}	1
							1.2413	1.07978	{'bagging_temperature': 97.79107989969609, 'depth': 4, 'iterations': 241, 'l2_leaf_reg': 61.16619526019281, 'learning_rate': 0.0005860172524810492, 'random_strength': 125.81580738107401}	121
							1.24151	1.0801	{'bagging_temperature': 77.75455543808893, 'depth': 5, 'iterations': 894, 'l2_leaf_reg': 56.43350222044674, 'learning_rate': 0.00011593895526204483, 'random_strength': 148.38648012779902}	230
							1.24166	1.08067	{'bagging_temperature': 173.63265032281652, 'depth': 3, 'iterations': 289, 'l2_leaf_reg': 37.76332266857241, 'learning_rate': 0.00037420517679342263, 'random_strength': 193.9851172220732}	53
							1.24187	1.08047	{'bagging_temperature': 185.58297452110773, 'depth': 4, 'iterations': 692, 'l2_leaf_reg': 58.65233083493155, 'learning_rate': 0.00016146056320994354, 'random_strength': 105.6508380418975}	4
							1.24207	1.08069	{'bagging_temperature': 145.59920556142467, 'depth': 2, 'iterations': 148, 'l2_leaf_reg': 68.51751834887997, 'learning_rate': 0.0009984583767844704, 'random_strength': 46.81374522544205}	6
							1.24209	1.08098	{'bagging_temperature': 115.84500470671885, 'depth': 2, 'iterations': 699, 'l2_leaf_reg': 90.91860050101037, 'learning_rate': 0.00030117445975904266, 'random_strength': 144.94327795904934}	13
							1.24222	1.08111	{'bagging_temperature': 126.84759930575069, 'depth': 5, 'iterations': 33, 'l2_leaf_reg': 18.24614273842981, 'learning_rate': 0.0016726917048977888, 'random_strength': 143.71556998646912}	331
							1.24258	1.08169	{'bagging_temperature': 63.51490519354898, 'depth': 2, 'iterations': 119, 'l2_leaf_reg': 19.025064140045842, 'learning_rate': 0.0007204907379546022, 'random_strength': 121.11968832498663}	5
							1.24294	1.08173	{'bagging_temperature': 98.20061973109688, 'depth': 5, 'iterations': 736, 'l2_leaf_reg': 96.08975169625947, 'learning_rate': 0.0001227746047445719, 'random_strength': 92.50648759041114}	16
							1.243	1.08178	{'bagging_temperature': 126.82761401758503, 'depth': 3, 'iterations': 665, 'l2_leaf_reg': 28.424107968577925, 'learning_rate': 0.00010248270108661458, 'random_strength': 117.21342874466067}	136
							1.24342	1.08227	{'bagging_temperature': 131.15952093114745, 'depth': 5, 'iterations': 172, 'l2_leaf_reg': 69.64126612721678, 'learning_rate': 0.0003907734154541259, 'random_strength': 124.11574084180494}	192
							1.24414	1.08273	{'bagging_temperature': 85.29191640887095, 'depth': 5, 'iterations': 24, 'l2_leaf_reg': 3.2589948458056437, 'learning_rate': 0.0007442421456633755, 'random_strength': 29.31941133853208}	55
							1.24526	1.08446	{'bagging_temperature': 137.15415371082912, 'depth': 1, 'iterations': 141, 'l2_leaf_reg': 23.89493863288309, 'learning_rate': 0.00023501318532105742, 'random_strength': 130.08024641352904}	96
							1.2453	1.08416	{'bagging_temperature': 69.6123803185717, 'depth': 5, 'iterations': 82, 'l2_leaf_reg': 7.225239258333143, 'learning_rate': 0.0001055310374013445, 'random_strength': 115.04840274452705}	19
							1.24592	1.08495	{'bagging_temperature': 11.31914772088254, 'depth': 4, 'iterations': 5, 'l2_leaf_reg': 29.940369235489136, 'learning_rate': 0.0004351921867051055, 'random_strength': 43.2936242219014}	106
							1.24596	1.08497	{'bagging_temperature': 65.33856512414759, 'depth': 5, 'iterations': 2, 'l2_leaf_reg': 10.660248857834105, 'learning_rate': 0.00044426524364203423, 'random_strength': 85.07658269617103}	329

## Sheet: MD
loss	train_loss	params	iteration	Toxicity-MD			loss	train_loss	params	iteration	Refractive index-MD			loss	train_loss	params	iteration	CO2 absorption-MD				loss	train_loss	params	iteration	Viscosity-MD
0.447257	0.266585	{'bagging_temperature': 115.25639376459888, 'depth': 5, 'iterations': 760, 'l2_leaf_reg': 10.729220758547157, 'learning_rate': 0.024877659205338812, 'random_strength': 138.93358372523096}	75				0.0134022	0.00549508	{'bagging_temperature': 37.6612081131053, 'depth': 5, 'iterations': 764, 'l2_leaf_reg': 6.053581205663105, 'learning_rate': 0.024399771589390606, 'random_strength': 56.83906658399839}	141				0.0870873	0.0482931	{'bagging_temperature': 38.20610141588411, 'depth': 5, 'iterations': 999, 'l2_leaf_reg': 70.67528378286309, 'learning_rate': 0.024912007508953858, 'random_strength': 65.54583279681019}	152					0.658758	0.25541	{'bagging_temperature': 86.86489153760887, 'depth': 6, 'iterations': 953, 'l2_leaf_reg': 6.271594548144811, 'learning_rate': 0.02497307956639181, 'random_strength': 5.583584386021933}	149
0.448452	0.256194	{'bagging_temperature': 130.28727801067436, 'depth': 5, 'iterations': 774, 'l2_leaf_reg': 4.237704610872151, 'learning_rate': 0.018060636895156412, 'random_strength': 37.58276773858086}	149				0.0140886	0.00339127	{'bagging_temperature': 76.20861859966807, 'depth': 6, 'iterations': 748, 'l2_leaf_reg': 3.0832252932612114, 'learning_rate': 0.02446482966593311, 'random_strength': 52.63916604309401}	150				0.0874258	0.04755	{'bagging_temperature': 5.06274222347624, 'depth': 6, 'iterations': 746, 'l2_leaf_reg': 50.23857297564791, 'learning_rate': 0.024979907023596804, 'random_strength': 32.44848018137685}	220					0.660922	0.241813	{'bagging_temperature': 140.6357551714957, 'depth': 6, 'iterations': 912, 'l2_leaf_reg': 3.1568728749427333, 'learning_rate': 0.024976056990248442, 'random_strength': 4.978503362514976}	191
0.449064	0.288411	{'bagging_temperature': 126.1455298937444, 'depth': 5, 'iterations': 772, 'l2_leaf_reg': 14.829310306501906, 'learning_rate': 0.02106483519243445, 'random_strength': 64.9589339251325}	151				0.0149936	0.00794495	{'bagging_temperature': 62.66248418103706, 'depth': 4, 'iterations': 892, 'l2_leaf_reg': 8.194721143814116, 'learning_rate': 0.018468097977843857, 'random_strength': 91.07245542279541}	187				0.0875936	0.0473808	{'bagging_temperature': 16.487094761689647, 'depth': 5, 'iterations': 981, 'l2_leaf_reg': 26.07264236289233, 'learning_rate': 0.021549053458557753, 'random_strength': 113.90509598628297}	76					0.687508	0.306148	{'bagging_temperature': 40.993517291652246, 'depth': 6, 'iterations': 840, 'l2_leaf_reg': 6.06594807525388, 'learning_rate': 0.02432721666136438, 'random_strength': 19.93393928122401}	76
0.449191	0.289132	{'bagging_temperature': 132.13903984271275, 'depth': 4, 'iterations': 749, 'l2_leaf_reg': 4.256354400366607, 'learning_rate': 0.01330892201376506, 'random_strength': 2.739445589093549}	50				0.0152316	0.00769256	{'bagging_temperature': 30.20967246771792, 'depth': 5, 'iterations': 735, 'l2_leaf_reg': 11.293732397521117, 'learning_rate': 0.020499521658179365, 'random_strength': 54.047205405133056}	197				0.0876878	0.0498373	{'bagging_temperature': 4.67149637545657, 'depth': 5, 'iterations': 844, 'l2_leaf_reg': 64.3533248596388, 'learning_rate': 0.02052845382285586, 'random_strength': 6.622406813013043}	243					0.688257	0.313911	{'bagging_temperature': 108.65471620198332, 'depth': 6, 'iterations': 941, 'l2_leaf_reg': 12.817545148100411, 'learning_rate': 0.023719998430183995, 'random_strength': 11.64594112880298}	158
0.449351	0.282425	{'bagging_temperature': 138.03350064140326, 'depth': 5, 'iterations': 851, 'l2_leaf_reg': 9.888486671659354, 'learning_rate': 0.017869194175320905, 'random_strength': 65.7101507487767}	148				0.0152428	0.00768976	{'bagging_temperature': 101.6434260983699, 'depth': 5, 'iterations': 698, 'l2_leaf_reg': 15.730335497420311, 'learning_rate': 0.024809761455284823, 'random_strength': 56.255848128651174}	142				0.0878974	0.0400509	{'bagging_temperature': 20.137899538024598, 'depth': 6, 'iterations': 994, 'l2_leaf_reg': 5.588110531315534, 'learning_rate': 0.021211705329393298, 'random_strength': 139.1148996905423}	72					0.6929	0.290486	{'bagging_temperature': 127.69324313387901, 'depth': 6, 'iterations': 999, 'l2_leaf_reg': 6.249333459475164, 'learning_rate': 0.017647569305394337, 'random_strength': 1.7169058173440979}	150
0.450507	0.280225	{'bagging_temperature': 132.90676278044916, 'depth': 5, 'iterations': 993, 'l2_leaf_reg': 8.732241693082248, 'learning_rate': 0.015224808445142606, 'random_strength': 75.55204505923747}	146				0.0152528	0.00630331	{'bagging_temperature': 63.172707308161435, 'depth': 6, 'iterations': 786, 'l2_leaf_reg': 5.644396028410587, 'learning_rate': 0.009941649251336185, 'random_strength': 1.9725030994580024}	175				0.0879994	0.0513163	{'bagging_temperature': 26.639353580256888, 'depth': 4, 'iterations': 848, 'l2_leaf_reg': 70.75388332755772, 'learning_rate': 0.024693484158462443, 'random_strength': 7.409918575587508}	245					0.697081	0.317982	{'bagging_temperature': 87.48898262901031, 'depth': 6, 'iterations': 958, 'l2_leaf_reg': 13.541620837075856, 'learning_rate': 0.02156154829401027, 'random_strength': 4.878375779735347}	148
0.452584	0.226406	{'bagging_temperature': 119.99264747032089, 'depth': 5, 'iterations': 764, 'l2_leaf_reg': 6.626240621650015, 'learning_rate': 0.02473333433083587, 'random_strength': 12.37078161488953}	153				0.0154267	0.00799526	{'bagging_temperature': 48.864783850460576, 'depth': 5, 'iterations': 505, 'l2_leaf_reg': 3.1105738832859373, 'learning_rate': 0.020266272374562008, 'random_strength': 32.01320019258043}	155				0.0880646	0.0489109	{'bagging_temperature': 30.58937583795958, 'depth': 6, 'iterations': 964, 'l2_leaf_reg': 57.97303801718789, 'learning_rate': 0.018922288594782267, 'random_strength': 39.262182610168054}	196					0.700147	0.293881	{'bagging_temperature': 97.70745627370935, 'depth': 5, 'iterations': 972, 'l2_leaf_reg': 3.3093980941155645, 'learning_rate': 0.020431653238391245, 'random_strength': 1.0631911584056444}	174
0.453996	0.304033	{'bagging_temperature': 145.33276339759928, 'depth': 4, 'iterations': 999, 'l2_leaf_reg': 12.741048834947089, 'learning_rate': 0.016645727173815687, 'random_strength': 199.323726163302}	127				0.015435	0.00742013	{'bagging_temperature': 88.79418461894475, 'depth': 5, 'iterations': 767, 'l2_leaf_reg': 15.866916133933382, 'learning_rate': 0.024841391898405684, 'random_strength': 61.76118090210905}	146				0.0885255	0.043383	{'bagging_temperature': 90.51022862507212, 'depth': 6, 'iterations': 841, 'l2_leaf_reg': 25.38219431799498, 'learning_rate': 0.024955052304025678, 'random_strength': 86.6415297650698}	127					0.702266	0.342835	{'bagging_temperature': 122.08161007744977, 'depth': 6, 'iterations': 932, 'l2_leaf_reg': 19.11233723204259, 'learning_rate': 0.0243457599698789, 'random_strength': 26.8109623545286}	162
0.454155	0.288862	{'bagging_temperature': 124.00876168474872, 'depth': 5, 'iterations': 722, 'l2_leaf_reg': 21.50782927333535, 'learning_rate': 0.024024698292229283, 'random_strength': 27.646340571738}	166				0.0154469	0.00589006	{'bagging_temperature': 84.89149451509411, 'depth': 6, 'iterations': 764, 'l2_leaf_reg': 11.379347290445068, 'learning_rate': 0.02467603583805853, 'random_strength': 62.48748406121554}	152				0.0885445	0.0510495	{'bagging_temperature': 71.99448124290859, 'depth': 5, 'iterations': 996, 'l2_leaf_reg': 70.42148881852569, 'learning_rate': 0.021923225216914238, 'random_strength': 100.19485589496806}	143					0.703605	0.305568	{'bagging_temperature': 5.400388401630622, 'depth': 6, 'iterations': 992, 'l2_leaf_reg': 5.857039728378741, 'learning_rate': 0.015928083082644887, 'random_strength': 1.5231236981544747}	79
0.455103	0.266297	{'bagging_temperature': 134.3339712567522, 'depth': 6, 'iterations': 999, 'l2_leaf_reg': 7.216679720034554, 'learning_rate': 0.014240854364653754, 'random_strength': 141.14657233141153}	114				0.0158231	0.00660972	{'bagging_temperature': 70.27026521412489, 'depth': 6, 'iterations': 716, 'l2_leaf_reg': 5.71081163964509, 'learning_rate': 0.01633880452251753, 'random_strength': 43.61360680398943}	154				0.088591	0.0436762	{'bagging_temperature': 64.88639028857531, 'depth': 6, 'iterations': 840, 'l2_leaf_reg': 17.284689004456922, 'learning_rate': 0.02314060694312117, 'random_strength': 87.08455454078754}	126					0.703953	0.341372	{'bagging_temperature': 87.93566982274555, 'depth': 6, 'iterations': 973, 'l2_leaf_reg': 14.517399179369335, 'learning_rate': 0.021674489314255706, 'random_strength': 22.411623620379807}	146
0.456731	0.308469	{'bagging_temperature': 86.50221367569728, 'depth': 5, 'iterations': 661, 'l2_leaf_reg': 19.866366676729932, 'learning_rate': 0.02431562821239437, 'random_strength': 117.84004030326598}	27				0.015856	0.00847708	{'bagging_temperature': 59.57454364035126, 'depth': 4, 'iterations': 921, 'l2_leaf_reg': 15.130290348582175, 'learning_rate': 0.01927026358207508, 'random_strength': 68.13526638719718}	220				0.0890176	0.0481838	{'bagging_temperature': 17.072990797475196, 'depth': 5, 'iterations': 945, 'l2_leaf_reg': 12.731195304808482, 'learning_rate': 0.020220145723732208, 'random_strength': 140.3894986695643}	66					0.710837	0.354288	{'bagging_temperature': 81.72239434929325, 'depth': 6, 'iterations': 892, 'l2_leaf_reg': 17.455735625841008, 'learning_rate': 0.022280734595910266, 'random_strength': 9.409783559672977}	114
0.458182	0.288918	{'bagging_temperature': 156.45043978233292, 'depth': 5, 'iterations': 691, 'l2_leaf_reg': 13.904926173402082, 'learning_rate': 0.01796273139075049, 'random_strength': 3.2312358472015275}	160				0.0159224	0.0082184	{'bagging_temperature': 142.87587008796774, 'depth': 3, 'iterations': 979, 'l2_leaf_reg': 17.109797405470367, 'learning_rate': 0.0246525124447394, 'random_strength': 55.710908875583726}	65				0.0890666	0.0528524	{'bagging_temperature': 58.93309976079033, 'depth': 5, 'iterations': 885, 'l2_leaf_reg': 56.19488018763411, 'learning_rate': 0.02004684834725254, 'random_strength': 49.670830938385734}	161					0.711123	0.347828	{'bagging_temperature': 101.0930944111699, 'depth': 6, 'iterations': 921, 'l2_leaf_reg': 12.864226841258061, 'learning_rate': 0.02251483571881997, 'random_strength': 41.13783231092882}	201
0.458312	0.303149	{'bagging_temperature': 101.11534343481644, 'depth': 5, 'iterations': 552, 'l2_leaf_reg': 7.733933387124058, 'learning_rate': 0.02141733632960104, 'random_strength': 41.20906944944893}	168				0.0159964	0.00903185	{'bagging_temperature': 92.63991972723682, 'depth': 3, 'iterations': 965, 'l2_leaf_reg': 10.304951234186753, 'learning_rate': 0.018292781833251386, 'random_strength': 48.434899252543715}	121				0.089221	0.0466356	{'bagging_temperature': 23.564226130089807, 'depth': 6, 'iterations': 820, 'l2_leaf_reg': 47.632041747378054, 'learning_rate': 0.024973883153971352, 'random_strength': 70.73209397523551}	178					0.711592	0.340953	{'bagging_temperature': 92.60214020296755, 'depth': 5, 'iterations': 939, 'l2_leaf_reg': 5.476145628128322, 'learning_rate': 0.024583241844535586, 'random_strength': 58.34469837851316}	189
0.458684	0.30001	{'bagging_temperature': 91.20948716276023, 'depth': 5, 'iterations': 715, 'l2_leaf_reg': 18.615665714048646, 'learning_rate': 0.020578023158983574, 'random_strength': 18.169267368929404}	154				0.0160993	0.0084205	{'bagging_temperature': 87.16311930358121, 'depth': 5, 'iterations': 715, 'l2_leaf_reg': 8.157394651995622, 'learning_rate': 0.01785489338235388, 'random_strength': 95.49305626088699}	233				0.0892831	0.0548447	{'bagging_temperature': 28.148345097383174, 'depth': 5, 'iterations': 787, 'l2_leaf_reg': 51.95322727591998, 'learning_rate': 0.01640832534578104, 'random_strength': 10.674796489324386}	214					0.713654	0.358865	{'bagging_temperature': 72.49252529958477, 'depth': 6, 'iterations': 971, 'l2_leaf_reg': 22.110989179040978, 'learning_rate': 0.022818370353809007, 'random_strength': 21.116138860577614}	28
0.458952	0.3303	{'bagging_temperature': 167.07235308967876, 'depth': 2, 'iterations': 961, 'l2_leaf_reg': 7.003663386039863, 'learning_rate': 0.018801205400862147, 'random_strength': 103.41713505395484}	69				0.0161286	0.0085588	{'bagging_temperature': 30.438283923419547, 'depth': 5, 'iterations': 870, 'l2_leaf_reg': 10.55006448845058, 'learning_rate': 0.014892442938453796, 'random_strength': 69.50390571250541}	200				0.0894219	0.0508395	{'bagging_temperature': 172.95021873654036, 'depth': 5, 'iterations': 817, 'l2_leaf_reg': 74.12071667331767, 'learning_rate': 0.01947227067066479, 'random_strength': 4.685885732957921}	246					0.719296	0.377699	{'bagging_temperature': 167.62944074053627, 'depth': 6, 'iterations': 868, 'l2_leaf_reg': 7.428918596662202, 'learning_rate': 0.022006956897868163, 'random_strength': 158.75358655536687}	216
0.459351	0.294718	{'bagging_temperature': 110.79614514397275, 'depth': 5, 'iterations': 779, 'l2_leaf_reg': 3.1029037584846275, 'learning_rate': 0.012730640974388736, 'random_strength': 32.128282526817294}	156				0.0161891	0.00869185	{'bagging_temperature': 28.800037181465967, 'depth': 5, 'iterations': 652, 'l2_leaf_reg': 19.443095199191593, 'learning_rate': 0.024313759637600005, 'random_strength': 55.3039277675718}	144				0.0896597	0.0547283	{'bagging_temperature': 56.34764481716749, 'depth': 5, 'iterations': 925, 'l2_leaf_reg': 80.62806906379204, 'learning_rate': 0.020079453733422854, 'random_strength': 72.32283474982435}	219					0.722567	0.375903	{'bagging_temperature': 120.38520487732971, 'depth': 6, 'iterations': 806, 'l2_leaf_reg': 3.0448394839202724, 'learning_rate': 0.018225825023414157, 'random_strength': 14.547325660030364}	152
0.459843	0.269193	{'bagging_temperature': 128.8800745335573, 'depth': 6, 'iterations': 789, 'l2_leaf_reg': 23.11327824798586, 'learning_rate': 0.02261413437337246, 'random_strength': 6.064278581986283}	155				0.0162121	0.00867795	{'bagging_temperature': 8.822152359808669, 'depth': 5, 'iterations': 905, 'l2_leaf_reg': 19.154956897907837, 'learning_rate': 0.01710350210757573, 'random_strength': 52.18451788144161}	201				0.0897015	0.0466042	{'bagging_temperature': 6.73735294783485, 'depth': 6, 'iterations': 903, 'l2_leaf_reg': 20.536004734192716, 'learning_rate': 0.02038333475121401, 'random_strength': 133.07892123680983}	64					0.728988	0.410552	{'bagging_temperature': 30.237084258178527, 'depth': 6, 'iterations': 995, 'l2_leaf_reg': 44.77705397312923, 'learning_rate': 0.024898877818242043, 'random_strength': 57.649261687458385}	25
0.460367	0.300957	{'bagging_temperature': 100.01105022634846, 'depth': 5, 'iterations': 852, 'l2_leaf_reg': 3.687544923400762, 'learning_rate': 0.011593130663397939, 'random_strength': 33.637780243721664}	150				0.0163941	0.00859721	{'bagging_temperature': 42.87381718030643, 'depth': 5, 'iterations': 821, 'l2_leaf_reg': 5.518543171240431, 'learning_rate': 0.006544503427256148, 'random_strength': 1.7454037825613427}	183				0.090013	0.0565139	{'bagging_temperature': 49.45684520051821, 'depth': 3, 'iterations': 924, 'l2_leaf_reg': 70.8515333370382, 'learning_rate': 0.0246416463071199, 'random_strength': 45.09015624021417}	170					0.735924	0.403461	{'bagging_temperature': 168.38165320633004, 'depth': 5, 'iterations': 955, 'l2_leaf_reg': 7.984890858851452, 'learning_rate': 0.0207476634953133, 'random_strength': 72.53055413556524}	63
0.460672	0.334238	{'bagging_temperature': 139.0222933130751, 'depth': 2, 'iterations': 885, 'l2_leaf_reg': 7.458588946840774, 'learning_rate': 0.01998617691148768, 'random_strength': 101.1032899985394}	70				0.0164772	0.00955165	{'bagging_temperature': 56.136920013861, 'depth': 2, 'iterations': 971, 'l2_leaf_reg': 7.153878570427464, 'learning_rate': 0.01917552288056652, 'random_strength': 15.538971871510789}	122				0.0903456	0.0540627	{'bagging_temperature': 28.69157239148877, 'depth': 5, 'iterations': 980, 'l2_leaf_reg': 32.64283888800875, 'learning_rate': 0.01725869068044265, 'random_strength': 111.98336181675211}	98					0.736446	0.403348	{'bagging_temperature': 178.27470122701013, 'depth': 5, 'iterations': 958, 'l2_leaf_reg': 6.638743633326479, 'learning_rate': 0.020786478251240668, 'random_strength': 104.69381343520094}	66
0.461214	0.308125	{'bagging_temperature': 91.69918080797798, 'depth': 5, 'iterations': 757, 'l2_leaf_reg': 25.104407378484392, 'learning_rate': 0.023723874884314395, 'random_strength': 138.90599000837557}	77				0.016528	0.00915789	{'bagging_temperature': 106.69412452275805, 'depth': 5, 'iterations': 711, 'l2_leaf_reg': 30.95650762128788, 'learning_rate': 0.024978462916675662, 'random_strength': 48.670783603389985}	174				0.0904411	0.0534234	{'bagging_temperature': 103.04048481356251, 'depth': 3, 'iterations': 811, 'l2_leaf_reg': 17.195830700346974, 'learning_rate': 0.023993450670345157, 'random_strength': 15.446165046832647}	29					0.740655	0.403782	{'bagging_temperature': 110.74747325538527, 'depth': 5, 'iterations': 825, 'l2_leaf_reg': 10.034060341556389, 'learning_rate': 0.023950727157843174, 'random_strength': 49.09436684211955}	160
0.462073	0.313556	{'bagging_temperature': 144.31992436840235, 'depth': 5, 'iterations': 952, 'l2_leaf_reg': 16.569241020270475, 'learning_rate': 0.01507497278895128, 'random_strength': 76.22407132805384}	147				0.0165459	0.00965854	{'bagging_temperature': 45.82042954931491, 'depth': 4, 'iterations': 859, 'l2_leaf_reg': 16.892138766139702, 'learning_rate': 0.01856151089090962, 'random_strength': 125.15843052068794}	189				0.0905006	0.0477351	{'bagging_temperature': 11.281794481275778, 'depth': 6, 'iterations': 896, 'l2_leaf_reg': 14.122317148522864, 'learning_rate': 0.01933416684737149, 'random_strength': 140.9433267303868}	67					0.743345	0.415228	{'bagging_temperature': 168.08940604622748, 'depth': 5, 'iterations': 742, 'l2_leaf_reg': 11.283133693592891, 'learning_rate': 0.024703673400023312, 'random_strength': 22.272007175904392}	192
0.462146	0.284087	{'bagging_temperature': 163.42585245101998, 'depth': 6, 'iterations': 998, 'l2_leaf_reg': 8.958713714471521, 'learning_rate': 0.013450169622730527, 'random_strength': 140.3344623019976}	117				0.0166309	0.00922332	{'bagging_temperature': 8.267634749412206, 'depth': 5, 'iterations': 783, 'l2_leaf_reg': 10.773719442260717, 'learning_rate': 0.015290902995105861, 'random_strength': 110.7482311307577}	240				0.0905984	0.0563546	{'bagging_temperature': 74.0070796254263, 'depth': 5, 'iterations': 917, 'l2_leaf_reg': 75.01574710736664, 'learning_rate': 0.01900846647154136, 'random_strength': 80.17642481751915}	149					0.743508	0.412401	{'bagging_temperature': 105.07838679391584, 'depth': 6, 'iterations': 732, 'l2_leaf_reg': 8.56208540085184, 'learning_rate': 0.0198891236351535, 'random_strength': 15.3287235990461}	142
0.462692	0.312665	{'bagging_temperature': 125.07106967773554, 'depth': 5, 'iterations': 672, 'l2_leaf_reg': 15.042597816493366, 'learning_rate': 0.019797949744980774, 'random_strength': 41.922031103959945}	152				0.0166779	0.0100887	{'bagging_temperature': 187.29461563475724, 'depth': 2, 'iterations': 984, 'l2_leaf_reg': 11.59979193412704, 'learning_rate': 0.021098148939652884, 'random_strength': 66.88414858615454}	103				0.0906487	0.0557383	{'bagging_temperature': 101.5140503592536, 'depth': 5, 'iterations': 901, 'l2_leaf_reg': 72.82585311925105, 'learning_rate': 0.02009001984168874, 'random_strength': 99.99417135940043}	147					0.744225	0.418476	{'bagging_temperature': 94.93675478857392, 'depth': 5, 'iterations': 929, 'l2_leaf_reg': 28.915115798026065, 'learning_rate': 0.02423482992469576, 'random_strength': 25.83134649202409}	229
0.463005	0.315161	{'bagging_temperature': 114.23939526114103, 'depth': 5, 'iterations': 799, 'l2_leaf_reg': 14.911633541234288, 'learning_rate': 0.01698434604050661, 'random_strength': 62.30418063705691}	171				0.0166873	0.0088456	{'bagging_temperature': 137.13415218667762, 'depth': 3, 'iterations': 946, 'l2_leaf_reg': 18.282819804995402, 'learning_rate': 0.02456758435731003, 'random_strength': 78.59838061998015}	67				0.0906862	0.0555861	{'bagging_temperature': 4.252423932555307, 'depth': 5, 'iterations': 704, 'l2_leaf_reg': 65.06505383227181, 'learning_rate': 0.02218381075260257, 'random_strength': 33.52364942805521}	248					0.748177	0.425671	{'bagging_temperature': 102.95415568881458, 'depth': 6, 'iterations': 996, 'l2_leaf_reg': 16.505053993105786, 'learning_rate': 0.01793016348400601, 'random_strength': 63.32965447442131}	167
0.466394	0.313863	{'bagging_temperature': 112.98050390429232, 'depth': 5, 'iterations': 855, 'l2_leaf_reg': 38.21192895546491, 'learning_rate': 0.024674111942468963, 'random_strength': 157.9553994049499}	112				0.0166992	0.00796169	{'bagging_temperature': 36.18203024734159, 'depth': 6, 'iterations': 743, 'l2_leaf_reg': 25.459425256265504, 'learning_rate': 0.02236052743486286, 'random_strength': 21.971741386737953}	172				0.0907142	0.0508585	{'bagging_temperature': 111.93129963219545, 'depth': 6, 'iterations': 850, 'l2_leaf_reg': 63.51825503313358, 'learning_rate': 0.02272919433796383, 'random_strength': 125.29804145471657}	151					0.749032	0.419994	{'bagging_temperature': 42.47104529631467, 'depth': 6, 'iterations': 924, 'l2_leaf_reg': 9.038413938799792, 'learning_rate': 0.01753032090614355, 'random_strength': 50.097654052308556}	92
0.466934	0.342629	{'bagging_temperature': 168.96759150368283, 'depth': 3, 'iterations': 937, 'l2_leaf_reg': 20.60638386553666, 'learning_rate': 0.01598521286000729, 'random_strength': 92.92585065317304}	66				0.016764	0.00921139	{'bagging_temperature': 188.1245317289454, 'depth': 3, 'iterations': 826, 'l2_leaf_reg': 14.998128818702309, 'learning_rate': 0.024949177775237898, 'random_strength': 95.62249932372043}	87				0.0907975	0.050398	{'bagging_temperature': 13.975662617358978, 'depth': 4, 'iterations': 776, 'l2_leaf_reg': 3.0183226226427817, 'learning_rate': 0.02446267267644572, 'random_strength': 92.96904494801599}	159					0.749168	0.419213	{'bagging_temperature': 146.88194396513205, 'depth': 6, 'iterations': 791, 'l2_leaf_reg': 6.264939217468856, 'learning_rate': 0.019386917635214, 'random_strength': 38.58775596003202}	161
0.467691	0.338191	{'bagging_temperature': 145.81226455654414, 'depth': 3, 'iterations': 872, 'l2_leaf_reg': 24.420031577199897, 'learning_rate': 0.019629742515225573, 'random_strength': 190.3458795402079}	129				0.0168207	0.00999262	{'bagging_temperature': 132.73749594163093, 'depth': 2, 'iterations': 936, 'l2_leaf_reg': 20.84556086261937, 'learning_rate': 0.024874948612731, 'random_strength': 36.01046857852529}	70				0.0909651	0.0563711	{'bagging_temperature': 8.347984461998305, 'depth': 4, 'iterations': 687, 'l2_leaf_reg': 38.967100187001336, 'learning_rate': 0.023153712427703546, 'random_strength': 31.051133020611616}	221					0.759563	0.456266	{'bagging_temperature': 95.44096438962458, 'depth': 5, 'iterations': 921, 'l2_leaf_reg': 19.196893677384466, 'learning_rate': 0.02096631869526758, 'random_strength': 68.53586425807943}	70
0.470043	0.334495	{'bagging_temperature': 56.468532871581694, 'depth': 4, 'iterations': 725, 'l2_leaf_reg': 8.633485677086284, 'learning_rate': 0.016344913853468188, 'random_strength': 108.74464246403807}	104				0.0168677	0.0090939	{'bagging_temperature': 119.78907260526123, 'depth': 4, 'iterations': 901, 'l2_leaf_reg': 32.92018913155547, 'learning_rate': 0.024755239195426455, 'random_strength': 90.54182517063515}	188				0.0909981	0.0545293	{'bagging_temperature': 70.47934028437793, 'depth': 4, 'iterations': 995, 'l2_leaf_reg': 82.86674904791158, 'learning_rate': 0.022585277642390978, 'random_strength': 108.96907823417028}	146					0.761213	0.464647	{'bagging_temperature': 96.83609002566934, 'depth': 5, 'iterations': 934, 'l2_leaf_reg': 19.80111414957952, 'learning_rate': 0.01782604753537064, 'random_strength': 13.779060743334455}	33
0.471758	0.335513	{'bagging_temperature': 163.14833455388217, 'depth': 4, 'iterations': 794, 'l2_leaf_reg': 10.6326973071789, 'learning_rate': 0.016052833081807844, 'random_strength': 196.867987374191}	128				0.0168923	0.010331	{'bagging_temperature': 158.32946625710923, 'depth': 2, 'iterations': 783, 'l2_leaf_reg': 11.293154595041454, 'learning_rate': 0.024721423225119624, 'random_strength': 45.88607522359238}	72				0.091229	0.0521732	{'bagging_temperature': 91.58251993235194, 'depth': 6, 'iterations': 681, 'l2_leaf_reg': 49.175850175889465, 'learning_rate': 0.024880387474464038, 'random_strength': 95.62116947360451}	128					0.763373	0.469685	{'bagging_temperature': 23.712911215905734, 'depth': 6, 'iterations': 996, 'l2_leaf_reg': 62.4102695821121, 'learning_rate': 0.023942531660993537, 'random_strength': 61.81719901129061}	21
0.473274	0.346612	{'bagging_temperature': 172.56309925317655, 'depth': 3, 'iterations': 938, 'l2_leaf_reg': 19.60173534103019, 'learning_rate': 0.01610147960172888, 'random_strength': 192.14498806868718}	42				0.0170594	0.0108059	{'bagging_temperature': 149.11249478679545, 'depth': 2, 'iterations': 900, 'l2_leaf_reg': 13.677174672940591, 'learning_rate': 0.021306172782620373, 'random_strength': 64.74237089930503}	78				0.0912751	0.052005	{'bagging_temperature': 6.6789921645064965, 'depth': 6, 'iterations': 862, 'l2_leaf_reg': 58.17541841310141, 'learning_rate': 0.013349950657662948, 'random_strength': 5.504942086236561}	199					0.764829	0.454608	{'bagging_temperature': 177.6791432746004, 'depth': 5, 'iterations': 914, 'l2_leaf_reg': 8.663251580720267, 'learning_rate': 0.017129491566099435, 'random_strength': 19.89611629524468}	155
0.473303	0.339097	{'bagging_temperature': 75.59411863316666, 'depth': 4, 'iterations': 701, 'l2_leaf_reg': 14.193592276601198, 'learning_rate': 0.018714424039633314, 'random_strength': 147.54857917939447}	108				0.017079	0.00990579	{'bagging_temperature': 90.58318514932108, 'depth': 5, 'iterations': 813, 'l2_leaf_reg': 78.33783641761929, 'learning_rate': 0.024788278160638895, 'random_strength': 25.34148455547198}	239				0.0915371	0.0549661	{'bagging_temperature': 42.70789148160149, 'depth': 5, 'iterations': 977, 'l2_leaf_reg': 25.642162265632464, 'learning_rate': 0.016537154434037294, 'random_strength': 113.04157266069024}	77					0.765486	0.438964	{'bagging_temperature': 82.21965143576757, 'depth': 6, 'iterations': 897, 'l2_leaf_reg': 4.640164647256428, 'learning_rate': 0.016334584775625938, 'random_strength': 49.04589463685849}	211
0.477029	0.32143	{'bagging_temperature': 198.274517735379, 'depth': 4, 'iterations': 506, 'l2_leaf_reg': 13.5194233513167, 'learning_rate': 0.01722675287166737, 'random_strength': 1.0782409109229718}	131				0.017106	0.00950613	{'bagging_temperature': 111.472952925161, 'depth': 3, 'iterations': 968, 'l2_leaf_reg': 24.92365749165219, 'learning_rate': 0.022642730999227728, 'random_strength': 36.17369839175373}	66				0.091588	0.0598784	{'bagging_temperature': 1.067655978391457, 'depth': 3, 'iterations': 908, 'l2_leaf_reg': 69.25497811975879, 'learning_rate': 0.01902848523792372, 'random_strength': 15.79949029033418}	202					0.771116	0.453682	{'bagging_temperature': 128.28128372076768, 'depth': 6, 'iterations': 727, 'l2_leaf_reg': 9.454954269940194, 'learning_rate': 0.018472756511089365, 'random_strength': 17.324771492710397}	188
0.480669	0.317974	{'bagging_temperature': 134.71304270588024, 'depth': 6, 'iterations': 772, 'l2_leaf_reg': 35.055609220221115, 'learning_rate': 0.024961732346211102, 'random_strength': 80.94215619676257}	174				0.0171188	0.00846689	{'bagging_temperature': 95.22112300944532, 'depth': 6, 'iterations': 878, 'l2_leaf_reg': 12.82529002661449, 'learning_rate': 0.013019632791949743, 'random_strength': 116.16739375161625}	181				0.0916359	0.0559484	{'bagging_temperature': 61.99350413192337, 'depth': 5, 'iterations': 741, 'l2_leaf_reg': 36.28717095097037, 'learning_rate': 0.022648357972455294, 'random_strength': 146.21297042921898}	94					0.771161	0.485477	{'bagging_temperature': 137.58772210975337, 'depth': 6, 'iterations': 894, 'l2_leaf_reg': 58.698479600262914, 'learning_rate': 0.024464088425525603, 'random_strength': 55.57865874356416}	43
0.486199	0.381369	{'bagging_temperature': 131.9905832541336, 'depth': 2, 'iterations': 965, 'l2_leaf_reg': 3.2451069419726815, 'learning_rate': 0.011811995744973162, 'random_strength': 112.49576130537685}	71				0.0172307	0.0102234	{'bagging_temperature': 12.283811011200601, 'depth': 5, 'iterations': 823, 'l2_leaf_reg': 36.292354920396484, 'learning_rate': 0.019213947023264684, 'random_strength': 137.42930773574545}	204				0.091745	0.0543373	{'bagging_temperature': 19.006823404927715, 'depth': 5, 'iterations': 737, 'l2_leaf_reg': 12.349559854216588, 'learning_rate': 0.021579972280912293, 'random_strength': 121.10878570179887}	78					0.771414	0.44211	{'bagging_temperature': 90.04327730669448, 'depth': 5, 'iterations': 750, 'l2_leaf_reg': 27.600104543758057, 'learning_rate': 0.01923927163643233, 'random_strength': 1.052622671220858}	122
0.49268	0.35666	{'bagging_temperature': 142.86507847175386, 'depth': 4, 'iterations': 690, 'l2_leaf_reg': 5.773885709997089, 'learning_rate': 0.013533437049257366, 'random_strength': 97.33118343091414}	54				0.017359	0.00880957	{'bagging_temperature': 80.14326700096946, 'depth': 6, 'iterations': 840, 'l2_leaf_reg': 20.985650260101654, 'learning_rate': 0.015766099072674285, 'random_strength': 112.16299635236355}	184				0.0923815	0.0601255	{'bagging_temperature': 10.740327741099215, 'depth': 4, 'iterations': 964, 'l2_leaf_reg': 62.24651236163369, 'learning_rate': 0.015701838753764217, 'random_strength': 34.91395812877316}	217					0.775146	0.471938	{'bagging_temperature': 146.42356518702363, 'depth': 6, 'iterations': 907, 'l2_leaf_reg': 18.71680476106877, 'learning_rate': 0.017514071768098775, 'random_strength': 43.44913669643953}	218
0.493891	0.35716	{'bagging_temperature': 128.78574860983431, 'depth': 4, 'iterations': 760, 'l2_leaf_reg': 4.593963920077262, 'learning_rate': 0.011806697991660989, 'random_strength': 119.03982280367138}	100				0.0174257	0.00983607	{'bagging_temperature': 139.7021304103788, 'depth': 3, 'iterations': 907, 'l2_leaf_reg': 25.058785056913088, 'learning_rate': 0.023874911773907243, 'random_strength': 58.58564868125586}	69				0.0925431	0.0585508	{'bagging_temperature': 118.12098011131616, 'depth': 5, 'iterations': 874, 'l2_leaf_reg': 51.802423444344996, 'learning_rate': 0.018538712022294616, 'random_strength': 131.2447804638187}	119					0.777207	0.498553	{'bagging_temperature': 3.334407957903295, 'depth': 6, 'iterations': 814, 'l2_leaf_reg': 44.978205732171645, 'learning_rate': 0.023584223884540456, 'random_strength': 56.38556138329246}	23
0.497042	0.371522	{'bagging_temperature': 158.89612232095863, 'depth': 3, 'iterations': 692, 'l2_leaf_reg': 18.540300085940643, 'learning_rate': 0.018330141876746166, 'random_strength': 134.50198374938128}	40				0.0174283	0.0102665	{'bagging_temperature': 33.88671587578828, 'depth': 5, 'iterations': 578, 'l2_leaf_reg': 21.468391802043698, 'learning_rate': 0.02072386801539305, 'random_strength': 145.80835593276805}	208				0.0926346	0.0567425	{'bagging_temperature': 31.66260468455166, 'depth': 4, 'iterations': 711, 'l2_leaf_reg': 33.907975854388255, 'learning_rate': 0.024833717979259626, 'random_strength': 92.09186391789365}	84					0.783157	0.48976	{'bagging_temperature': 191.43902534267644, 'depth': 6, 'iterations': 946, 'l2_leaf_reg': 23.43448007525914, 'learning_rate': 0.018243298822901568, 'random_strength': 127.61502056919292}	74
0.498706	0.363277	{'bagging_temperature': 121.61446686548149, 'depth': 4, 'iterations': 919, 'l2_leaf_reg': 9.562312349860044, 'learning_rate': 0.010414379340685922, 'random_strength': 55.57640968799669}	172				0.0174326	0.0113652	{'bagging_temperature': 131.93216627661613, 'depth': 2, 'iterations': 921, 'l2_leaf_reg': 19.726394185314962, 'learning_rate': 0.01947022222097788, 'random_strength': 25.172713305784107}	71				0.0929247	0.0557022	{'bagging_temperature': 74.29355840932196, 'depth': 6, 'iterations': 699, 'l2_leaf_reg': 37.12989534747465, 'learning_rate': 0.021688076657547253, 'random_strength': 119.1208991013522}	229					0.784241	0.512562	{'bagging_temperature': 11.98043778334825, 'depth': 6, 'iterations': 997, 'l2_leaf_reg': 67.17848122034528, 'learning_rate': 0.02265705071588218, 'random_strength': 138.15183406933716}	134
0.499312	0.330758	{'bagging_temperature': 72.1029748648728, 'depth': 6, 'iterations': 555, 'l2_leaf_reg': 14.58586697833396, 'learning_rate': 0.02123967515010253, 'random_strength': 148.97770178978666}	83				0.0174475	0.0110296	{'bagging_temperature': 113.18216178249087, 'depth': 4, 'iterations': 963, 'l2_leaf_reg': 3.3522185016392925, 'learning_rate': 0.010557783252681634, 'random_strength': 68.41151778682705}	60				0.0929758	0.0572933	{'bagging_temperature': 199.93182381943066, 'depth': 6, 'iterations': 962, 'l2_leaf_reg': 88.44712499569349, 'learning_rate': 0.015755968068766737, 'random_strength': 65.62500922675898}	163					0.78454	0.496401	{'bagging_temperature': 19.317213928135928, 'depth': 3, 'iterations': 976, 'l2_leaf_reg': 16.16024713236802, 'learning_rate': 0.022920422797532387, 'random_strength': 11.172271579856899}	97
0.506318	0.365415	{'bagging_temperature': 101.10836640126216, 'depth': 5, 'iterations': 784, 'l2_leaf_reg': 31.54352684888569, 'learning_rate': 0.017483396798815373, 'random_strength': 116.84710385922443}	81				0.0174708	0.00929165	{'bagging_temperature': 199.87244458307845, 'depth': 6, 'iterations': 982, 'l2_leaf_reg': 37.32321898999243, 'learning_rate': 0.013831833492032304, 'random_strength': 11.685317752909302}	33				0.093119	0.0549558	{'bagging_temperature': 23.79353060580736, 'depth': 6, 'iterations': 943, 'l2_leaf_reg': 7.64788034619486, 'learning_rate': 0.015691925652258517, 'random_strength': 160.02315618727417}	68					0.787423	0.503103	{'bagging_temperature': 81.07971436148145, 'depth': 5, 'iterations': 996, 'l2_leaf_reg': 25.154756398478806, 'learning_rate': 0.016593053872650393, 'random_strength': 21.825388971677647}	29
0.508883	0.351879	{'bagging_temperature': 158.97747648181138, 'depth': 6, 'iterations': 986, 'l2_leaf_reg': 57.592171986935206, 'learning_rate': 0.02149158414145036, 'random_strength': 92.14276010881987}	96				0.0176453	0.0109286	{'bagging_temperature': 18.785563117897315, 'depth': 4, 'iterations': 887, 'l2_leaf_reg': 76.11146089996532, 'learning_rate': 0.0219759753737294, 'random_strength': 53.7039369467879}	214				0.0932842	0.0606923	{'bagging_temperature': 92.72571929606644, 'depth': 5, 'iterations': 969, 'l2_leaf_reg': 77.8530121146756, 'learning_rate': 0.01642904390497803, 'random_strength': 116.38512726953763}	148					0.789034	0.480919	{'bagging_temperature': 27.344083160285322, 'depth': 6, 'iterations': 810, 'l2_leaf_reg': 3.9711911079643185, 'learning_rate': 0.013454451461421664, 'random_strength': 11.511268984744591}	120
0.512797	0.342701	{'bagging_temperature': 118.32862599580207, 'depth': 6, 'iterations': 636, 'l2_leaf_reg': 9.870239710281504, 'learning_rate': 0.014651519318939725, 'random_strength': 127.41593480611118}	76				0.0176608	0.0108912	{'bagging_temperature': 81.27763918488, 'depth': 5, 'iterations': 823, 'l2_leaf_reg': 53.9396252436328, 'learning_rate': 0.018270267182780225, 'random_strength': 69.44934707858027}	52				0.0933522	0.0619707	{'bagging_temperature': 90.05693980757817, 'depth': 2, 'iterations': 965, 'l2_leaf_reg': 16.209778633525037, 'learning_rate': 0.024777105130684113, 'random_strength': 56.632156242312476}	31					0.790296	0.499443	{'bagging_temperature': 60.93901337833768, 'depth': 4, 'iterations': 931, 'l2_leaf_reg': 11.599704553541915, 'learning_rate': 0.01915577366232632, 'random_strength': 28.608359122115502}	213
0.513157	0.380156	{'bagging_temperature': 132.64062743852037, 'depth': 4, 'iterations': 519, 'l2_leaf_reg': 34.11409406248526, 'learning_rate': 0.024708826453505094, 'random_strength': 45.702891983990796}	52				0.0176685	0.0105061	{'bagging_temperature': 74.01438013203826, 'depth': 5, 'iterations': 560, 'l2_leaf_reg': 9.503725171001498, 'learning_rate': 0.015264060731199116, 'random_strength': 36.58906306220509}	223				0.0934014	0.0588828	{'bagging_temperature': 34.69180930853092, 'depth': 6, 'iterations': 907, 'l2_leaf_reg': 60.32130737420463, 'learning_rate': 0.010120029611803867, 'random_strength': 7.894523506746502}	156					0.793746	0.51598	{'bagging_temperature': 13.136080212924172, 'depth': 6, 'iterations': 793, 'l2_leaf_reg': 43.58277554347225, 'learning_rate': 0.022655214250712593, 'random_strength': 50.926055863556456}	24
0.513398	0.374313	{'bagging_temperature': 116.71855148704981, 'depth': 5, 'iterations': 599, 'l2_leaf_reg': 37.24389092339388, 'learning_rate': 0.02355215415331394, 'random_strength': 102.4951828639167}	145				0.0176722	0.00912575	{'bagging_temperature': 77.95299327623006, 'depth': 6, 'iterations': 749, 'l2_leaf_reg': 22.75460231810056, 'learning_rate': 0.016918609354066614, 'random_strength': 178.97427219076283}	222				0.0935571	0.0546199	{'bagging_temperature': 30.64210641563036, 'depth': 6, 'iterations': 621, 'l2_leaf_reg': 12.421422465547348, 'learning_rate': 0.02475806010626619, 'random_strength': 186.80992200585297}	106					0.799468	0.501307	{'bagging_temperature': 99.07119200578265, 'depth': 6, 'iterations': 980, 'l2_leaf_reg': 14.325469667602952, 'learning_rate': 0.0134346600385807, 'random_strength': 25.30676658423466}	147
0.526333	0.362038	{'bagging_temperature': 133.36103699352836, 'depth': 6, 'iterations': 974, 'l2_leaf_reg': 3.0048020133617834, 'learning_rate': 0.005142144186424419, 'random_strength': 186.40441184436784}	116				0.017685	0.00913478	{'bagging_temperature': 38.74198383896729, 'depth': 6, 'iterations': 571, 'l2_leaf_reg': 26.070941976705797, 'learning_rate': 0.023201643212581585, 'random_strength': 66.73783622044675}	149				0.0939835	0.0589409	{'bagging_temperature': 135.10478748038545, 'depth': 6, 'iterations': 981, 'l2_leaf_reg': 64.73995590837897, 'learning_rate': 0.01514912286156931, 'random_strength': 118.69935779966646}	131					0.800984	0.542478	{'bagging_temperature': 181.03442763213542, 'depth': 5, 'iterations': 972, 'l2_leaf_reg': 36.71805471184956, 'learning_rate': 0.015210521655431127, 'random_strength': 9.572903492455143}	217
0.526482	0.385315	{'bagging_temperature': 96.30184246049524, 'depth': 5, 'iterations': 577, 'l2_leaf_reg': 4.931436054942533, 'learning_rate': 0.009805870810227837, 'random_strength': 50.800432200651905}	157				0.0177505	0.0111984	{'bagging_temperature': 20.134258900710524, 'depth': 5, 'iterations': 860, 'l2_leaf_reg': 55.78947123502637, 'learning_rate': 0.014192447640546871, 'random_strength': 28.484719150218027}	29				0.0940236	0.0599837	{'bagging_temperature': 106.63552032841504, 'depth': 4, 'iterations': 828, 'l2_leaf_reg': 20.47517017890103, 'learning_rate': 0.01979737981570144, 'random_strength': 143.53843983325595}	104					0.820542	0.535064	{'bagging_temperature': 171.32758233838226, 'depth': 6, 'iterations': 1000, 'l2_leaf_reg': 15.76791541620922, 'learning_rate': 0.014140926922244964, 'random_strength': 86.34269892559138}	69
0.528096	0.383128	{'bagging_temperature': 66.56598513212931, 'depth': 5, 'iterations': 576, 'l2_leaf_reg': 31.53405315381754, 'learning_rate': 0.02145470920667602, 'random_strength': 114.73244992262428}	33				0.0177699	0.0104906	{'bagging_temperature': 154.15586214879414, 'depth': 5, 'iterations': 822, 'l2_leaf_reg': 16.19838031850696, 'learning_rate': 0.012024570411015442, 'random_strength': 55.98728887605306}	36				0.0940864	0.0631507	{'bagging_temperature': 44.48458399264619, 'depth': 5, 'iterations': 795, 'l2_leaf_reg': 53.41701468240615, 'learning_rate': 0.017401325640794205, 'random_strength': 85.54805359698545}	154					0.825749	0.529878	{'bagging_temperature': 148.14939158780683, 'depth': 6, 'iterations': 996, 'l2_leaf_reg': 21.45848490423841, 'learning_rate': 0.007392294578509269, 'random_strength': 1.5807995578175404}	156
0.537167	0.39527	{'bagging_temperature': 69.1887058116369, 'depth': 5, 'iterations': 615, 'l2_leaf_reg': 41.208662459089844, 'learning_rate': 0.021177676967315314, 'random_strength': 96.16862263648912}	22				0.0178296	0.0115389	{'bagging_temperature': 178.8447487088789, 'depth': 4, 'iterations': 830, 'l2_leaf_reg': 38.8611124657197, 'learning_rate': 0.01702550545783254, 'random_strength': 80.26695451784721}	90				0.0940937	0.062962	{'bagging_temperature': 38.33957241822261, 'depth': 4, 'iterations': 869, 'l2_leaf_reg': 76.17596605034043, 'learning_rate': 0.01755155977699804, 'random_strength': 57.57202993705893}	242					0.827582	0.534501	{'bagging_temperature': 126.05345659178374, 'depth': 6, 'iterations': 927, 'l2_leaf_reg': 6.771119591154134, 'learning_rate': 0.008316733525188545, 'random_strength': 5.224722554441545}	151
0.541044	0.394455	{'bagging_temperature': 39.009679543772236, 'depth': 5, 'iterations': 475, 'l2_leaf_reg': 28.755645968836927, 'learning_rate': 0.023607934215234765, 'random_strength': 120.8725570287938}	30				0.0178388	0.00934658	{'bagging_temperature': 66.73046526572072, 'depth': 6, 'iterations': 737, 'l2_leaf_reg': 6.885674902164377, 'learning_rate': 0.010854922201912004, 'random_strength': 46.50613746213457}	215				0.0942088	0.0596044	{'bagging_temperature': 38.91726263586949, 'depth': 6, 'iterations': 931, 'l2_leaf_reg': 78.5436033840765, 'learning_rate': 0.014853790114858382, 'random_strength': 66.13111231569737}	153					0.830482	0.558201	{'bagging_temperature': 85.29558764002473, 'depth': 6, 'iterations': 917, 'l2_leaf_reg': 43.52958863681778, 'learning_rate': 0.010337130279233175, 'random_strength': 2.7762946095588257}	117
0.543108	0.374789	{'bagging_temperature': 137.27478150716075, 'depth': 6, 'iterations': 830, 'l2_leaf_reg': 4.9106224658966875, 'learning_rate': 0.005985361807090508, 'random_strength': 20.541162593294416}	165				0.0178535	0.00929149	{'bagging_temperature': 30.385141276237633, 'depth': 6, 'iterations': 412, 'l2_leaf_reg': 3.494941406193093, 'learning_rate': 0.018213702167491422, 'random_strength': 52.18851216567068}	161				0.0943808	0.0675981	{'bagging_temperature': 94.03044914340543, 'depth': 3, 'iterations': 827, 'l2_leaf_reg': 21.623104332091135, 'learning_rate': 0.01643785562775195, 'random_strength': 36.96550527504168}	48					0.840299	0.55675	{'bagging_temperature': 129.41892423897642, 'depth': 6, 'iterations': 854, 'l2_leaf_reg': 11.80632313721797, 'learning_rate': 0.009651347540553462, 'random_strength': 6.7470168998424}	154
0.544849	0.397471	{'bagging_temperature': 130.90406682509774, 'depth': 5, 'iterations': 760, 'l2_leaf_reg': 25.859991337467363, 'learning_rate': 0.011798303228842118, 'random_strength': 10.593236187801658}	163				0.0179283	0.00942158	{'bagging_temperature': 76.6449634664406, 'depth': 6, 'iterations': 589, 'l2_leaf_reg': 4.9061931185016325, 'learning_rate': 0.013882131742701734, 'random_strength': 77.82000955179903}	151				0.094502	0.0589597	{'bagging_temperature': 4.05159311525499, 'depth': 6, 'iterations': 642, 'l2_leaf_reg': 84.91883109269523, 'learning_rate': 0.02491091537072393, 'random_strength': 149.06511597261863}	222					0.844115	0.590622	{'bagging_temperature': 90.85559627238962, 'depth': 5, 'iterations': 834, 'l2_leaf_reg': 25.73244423603444, 'learning_rate': 0.01658946858094311, 'random_strength': 31.47102606937438}	232
0.545777	0.388562	{'bagging_temperature': 193.60961429457538, 'depth': 6, 'iterations': 676, 'l2_leaf_reg': 48.51890450685929, 'learning_rate': 0.02213627658956695, 'random_strength': 175.2244795760035}	109				0.0179685	0.0117938	{'bagging_temperature': 173.80337903423225, 'depth': 4, 'iterations': 692, 'l2_leaf_reg': 3.264936292401222, 'learning_rate': 0.014297270360712861, 'random_strength': 95.78283641707084}	88				0.0946098	0.0624136	{'bagging_temperature': 9.306598633530431, 'depth': 5, 'iterations': 772, 'l2_leaf_reg': 41.60056172166985, 'learning_rate': 0.01899962713850966, 'random_strength': 137.6859683251553}	180					0.855275	0.614609	{'bagging_temperature': 153.32947912144195, 'depth': 6, 'iterations': 768, 'l2_leaf_reg': 93.21268262563468, 'learning_rate': 0.019746962603106495, 'random_strength': 21.440334404642638}	221
0.546294	0.424586	{'bagging_temperature': 98.76854576882101, 'depth': 1, 'iterations': 846, 'l2_leaf_reg': 34.042971064152546, 'learning_rate': 0.023246780091559695, 'random_strength': 94.70127776139975}	68				0.0181599	0.0111347	{'bagging_temperature': 21.8270740563229, 'depth': 5, 'iterations': 529, 'l2_leaf_reg': 10.172422751656185, 'learning_rate': 0.01435337971859298, 'random_strength': 31.527359904421974}	159				0.0948333	0.069289	{'bagging_temperature': 12.24947582283269, 'depth': 3, 'iterations': 776, 'l2_leaf_reg': 77.71078292017842, 'learning_rate': 0.01503361381668831, 'random_strength': 12.69905598331406}	249					0.855413	0.577597	{'bagging_temperature': 35.63591531410759, 'depth': 6, 'iterations': 946, 'l2_leaf_reg': 10.189248550413064, 'learning_rate': 0.010065710586566362, 'random_strength': 14.187722210972765}	220
0.547297	0.381038	{'bagging_temperature': 149.9498377178153, 'depth': 6, 'iterations': 815, 'l2_leaf_reg': 11.431798128822768, 'learning_rate': 0.008799896548765526, 'random_strength': 38.45458427927474}	158				0.0181906	0.0109212	{'bagging_temperature': 26.93385736808512, 'depth': 5, 'iterations': 689, 'l2_leaf_reg': 13.892238815784197, 'learning_rate': 0.013934523464961317, 'random_strength': 88.15707666658696}	212				0.0954267	0.068034	{'bagging_temperature': 54.04288768607188, 'depth': 2, 'iterations': 869, 'l2_leaf_reg': 29.013132108064745, 'learning_rate': 0.020847888047458508, 'random_strength': 34.832518080716284}	33					0.857903	0.598612	{'bagging_temperature': 150.65618210919916, 'depth': 5, 'iterations': 822, 'l2_leaf_reg': 10.035750821578352, 'learning_rate': 0.01667982357462028, 'random_strength': 95.57050416790827}	68
0.550143	0.401251	{'bagging_temperature': 127.14197939652966, 'depth': 4, 'iterations': 687, 'l2_leaf_reg': 50.04902789011065, 'learning_rate': 0.0147432056865078, 'random_strength': 1.2297346736827166}	175				0.0181988	0.0116876	{'bagging_temperature': 92.06022768494975, 'depth': 3, 'iterations': 788, 'l2_leaf_reg': 81.41746274440995, 'learning_rate': 0.018891481828908, 'random_strength': 5.091239483040596}	132				0.0968372	0.0729768	{'bagging_temperature': 149.41262578680042, 'depth': 3, 'iterations': 958, 'l2_leaf_reg': 38.71151838728883, 'learning_rate': 0.014470670512988176, 'random_strength': 64.0316982974453}	7					0.861636	0.620787	{'bagging_temperature': 10.966712757921563, 'depth': 5, 'iterations': 770, 'l2_leaf_reg': 29.651446940026965, 'learning_rate': 0.019700365552274376, 'random_strength': 168.56517794231692}	107
0.551837	0.416984	{'bagging_temperature': 121.49136403397002, 'depth': 4, 'iterations': 897, 'l2_leaf_reg': 19.540963209546412, 'learning_rate': 0.009994162839228252, 'random_strength': 83.06891082657853}	140				0.0182768	0.00989824	{'bagging_temperature': 24.933836585320496, 'depth': 6, 'iterations': 851, 'l2_leaf_reg': 11.732715087737768, 'learning_rate': 0.010193672042348098, 'random_strength': 81.17428551170923}	231				0.0972733	0.0707664	{'bagging_temperature': 45.180346857951825, 'depth': 5, 'iterations': 891, 'l2_leaf_reg': 44.83416254001918, 'learning_rate': 0.00786078482210897, 'random_strength': 11.556160072517876}	240					0.861955	0.63397	{'bagging_temperature': 108.86421497176653, 'depth': 5, 'iterations': 771, 'l2_leaf_reg': 73.5812586253759, 'learning_rate': 0.019974084592662533, 'random_strength': 27.830629929397684}	199
0.55203	0.41823	{'bagging_temperature': 83.136774571123, 'depth': 4, 'iterations': 740, 'l2_leaf_reg': 6.144282636395512, 'learning_rate': 0.008268535237005154, 'random_strength': 189.0512078288951}	94				0.0182824	0.0111255	{'bagging_temperature': 113.73030359681931, 'depth': 5, 'iterations': 542, 'l2_leaf_reg': 14.180079562393486, 'learning_rate': 0.016695306696014493, 'random_strength': 60.85451532834278}	147				0.0974556	0.0683495	{'bagging_temperature': 1.2258255673006389, 'depth': 5, 'iterations': 902, 'l2_leaf_reg': 64.67364536912032, 'learning_rate': 0.014866197258102249, 'random_strength': 112.09467345936577}	169					0.867513	0.614604	{'bagging_temperature': 155.93930251203082, 'depth': 5, 'iterations': 803, 'l2_leaf_reg': 11.032934296552426, 'learning_rate': 0.01637251995159878, 'random_strength': 72.93831421277359}	178
0.55399	0.419893	{'bagging_temperature': 78.75129913206561, 'depth': 4, 'iterations': 543, 'l2_leaf_reg': 52.763895708918774, 'learning_rate': 0.02482274441976715, 'random_strength': 131.77393577562762}	89				0.0182847	0.0118984	{'bagging_temperature': 56.07388835748648, 'depth': 4, 'iterations': 649, 'l2_leaf_reg': 17.559835640799726, 'learning_rate': 0.016563615234173792, 'random_strength': 79.22505392586402}	210				0.0976076	0.0660509	{'bagging_temperature': 30.312533838643272, 'depth': 6, 'iterations': 889, 'l2_leaf_reg': 56.54430813296544, 'learning_rate': 0.012802097058438324, 'random_strength': 43.49575998449747}	208					0.869734	0.645167	{'bagging_temperature': 81.70144845409988, 'depth': 5, 'iterations': 685, 'l2_leaf_reg': 74.77389132389695, 'learning_rate': 0.022000461985004535, 'random_strength': 30.040250002027996}	118
0.554532	0.386862	{'bagging_temperature': 93.93737816494966, 'depth': 6, 'iterations': 909, 'l2_leaf_reg': 17.790659144692583, 'learning_rate': 0.009205988253017664, 'random_strength': 30.02715928501492}	125				0.0183554	0.0111365	{'bagging_temperature': 62.159969804965385, 'depth': 5, 'iterations': 356, 'l2_leaf_reg': 3.4433305509412846, 'learning_rate': 0.021176545677164222, 'random_strength': 57.36814462650411}	156				0.0979837	0.0697936	{'bagging_temperature': 26.30187918014107, 'depth': 5, 'iterations': 999, 'l2_leaf_reg': 85.6063116391198, 'learning_rate': 0.01138631079802883, 'random_strength': 37.6496431160295}	204					0.874338	0.632509	{'bagging_temperature': 19.626961600756914, 'depth': 4, 'iterations': 908, 'l2_leaf_reg': 15.664854312275624, 'learning_rate': 0.01095914223510838, 'random_strength': 6.4714779344339135}	137
0.557119	0.414627	{'bagging_temperature': 154.44239817385926, 'depth': 5, 'iterations': 419, 'l2_leaf_reg': 5.817424034140569, 'learning_rate': 0.01203911456695814, 'random_strength': 114.9144849568394}	124				0.0183881	0.00982014	{'bagging_temperature': 48.750383800909965, 'depth': 6, 'iterations': 648, 'l2_leaf_reg': 13.578022133100482, 'learning_rate': 0.013409436432847551, 'random_strength': 57.90540164458285}	235				0.0987748	0.0670985	{'bagging_temperature': 152.14011062542764, 'depth': 6, 'iterations': 953, 'l2_leaf_reg': 60.26739514431812, 'learning_rate': 0.013774290953962239, 'random_strength': 121.1144125084738}	144					0.881356	0.62668	{'bagging_temperature': 112.23324635764295, 'depth': 6, 'iterations': 689, 'l2_leaf_reg': 43.40613900198732, 'learning_rate': 0.015029481802706614, 'random_strength': 14.760344445749833}	240
0.559142	0.458491	{'bagging_temperature': 82.94954617432512, 'depth': 2, 'iterations': 644, 'l2_leaf_reg': 4.892390345629742, 'learning_rate': 0.0129543911911313, 'random_strength': 192.54490211597388}	144				0.0184025	0.011351	{'bagging_temperature': 20.140620656450984, 'depth': 5, 'iterations': 662, 'l2_leaf_reg': 71.28927330358927, 'learning_rate': 0.01742994460160268, 'random_strength': 10.275797346365028}	171				0.0994656	0.0681649	{'bagging_temperature': 44.197166741089205, 'depth': 6, 'iterations': 752, 'l2_leaf_reg': 81.13729509297073, 'learning_rate': 0.017917841234308465, 'random_strength': 143.98758436492903}	168					0.892069	0.647726	{'bagging_temperature': 139.99636592986667, 'depth': 5, 'iterations': 578, 'l2_leaf_reg': 63.737367289520606, 'learning_rate': 0.01331548666671159, 'random_strength': 1.7264551929379852}	214
0.56102	0.427353	{'bagging_temperature': 187.3465256503825, 'depth': 4, 'iterations': 487, 'l2_leaf_reg': 8.351857207244084, 'learning_rate': 0.012417877270890316, 'random_strength': 69.4731101671743}	37				0.0184262	0.0102244	{'bagging_temperature': 42.043671614332524, 'depth': 6, 'iterations': 595, 'l2_leaf_reg': 49.89712358361591, 'learning_rate': 0.024763184232905938, 'random_strength': 100.77377462430127}	225				0.100474	0.0769371	{'bagging_temperature': 17.558838544097107, 'depth': 4, 'iterations': 807, 'l2_leaf_reg': 63.58546148703033, 'learning_rate': 0.011024186304898716, 'random_strength': 18.77269312408201}	250					0.903577	0.702932	{'bagging_temperature': 24.559097568003523, 'depth': 2, 'iterations': 838, 'l2_leaf_reg': 66.68228482711785, 'learning_rate': 0.024489516010163612, 'random_strength': 19.69630684818727}	77
0.564864	0.444117	{'bagging_temperature': 141.00474924021927, 'depth': 3, 'iterations': 703, 'l2_leaf_reg': 75.26773991313897, 'learning_rate': 0.019885158127576668, 'random_strength': 60.398147444268076}	143				0.0184927	0.0129932	{'bagging_temperature': 50.78126153992212, 'depth': 3, 'iterations': 935, 'l2_leaf_reg': 21.551971484699756, 'learning_rate': 0.010998572959798647, 'random_strength': 22.690747529110592}	135				0.100981	0.074615	{'bagging_temperature': 53.99264754703761, 'depth': 5, 'iterations': 872, 'l2_leaf_reg': 93.08121150635799, 'learning_rate': 0.013069821229183917, 'random_strength': 53.1254224187081}	157					0.905071	0.636898	{'bagging_temperature': 133.9767186244564, 'depth': 6, 'iterations': 875, 'l2_leaf_reg': 3.1311101499869025, 'learning_rate': 0.010456833989494926, 'random_strength': 26.55677883862051}	73
0.566183	0.419969	{'bagging_temperature': 115.32263433804847, 'depth': 5, 'iterations': 741, 'l2_leaf_reg': 20.090351016909043, 'learning_rate': 0.010842363933474054, 'random_strength': 58.66348204876493}	161				0.0185499	0.0102846	{'bagging_temperature': 45.26048913366665, 'depth': 6, 'iterations': 772, 'l2_leaf_reg': 30.260992268457194, 'learning_rate': 0.01264571500159955, 'random_strength': 61.20372009547142}	221				0.101621	0.0721255	{'bagging_temperature': 12.805878332526301, 'depth': 6, 'iterations': 737, 'l2_leaf_reg': 95.68769757152845, 'learning_rate': 0.01663901758860045, 'random_strength': 88.76990949817376}	187					0.905322	0.684691	{'bagging_temperature': 48.0201180930602, 'depth': 5, 'iterations': 524, 'l2_leaf_reg': 91.38386134265947, 'learning_rate': 0.019829711861454786, 'random_strength': 9.374786874038328}	54
0.56656	0.402937	{'bagging_temperature': 160.7181455794505, 'depth': 6, 'iterations': 878, 'l2_leaf_reg': 10.751450649756933, 'learning_rate': 0.00688222836625329, 'random_strength': 46.59116745045462}	162				0.0185567	0.0114132	{'bagging_temperature': 48.370441206356546, 'depth': 5, 'iterations': 680, 'l2_leaf_reg': 4.573264152759219, 'learning_rate': 0.011487394300791256, 'random_strength': 81.15298302221971}	167				0.101759	0.0693308	{'bagging_temperature': 19.845742226704697, 'depth': 6, 'iterations': 908, 'l2_leaf_reg': 20.37832902203634, 'learning_rate': 0.014203855232027447, 'random_strength': 163.06509395626153}	191					0.908575	0.700271	{'bagging_temperature': 125.60832095310218, 'depth': 3, 'iterations': 610, 'l2_leaf_reg': 18.348795446576396, 'learning_rate': 0.017877423994491732, 'random_strength': 8.290749363456603}	115
0.574611	0.440307	{'bagging_temperature': 63.087419809899274, 'depth': 4, 'iterations': 537, 'l2_leaf_reg': 14.743928029398472, 'learning_rate': 0.013320092003202024, 'random_strength': 143.6385668825592}	65				0.0186804	0.0131866	{'bagging_temperature': 167.68877504064267, 'depth': 3, 'iterations': 945, 'l2_leaf_reg': 18.38515077611926, 'learning_rate': 0.012722030849010245, 'random_strength': 91.61475056280489}	77				0.102049	0.0791067	{'bagging_temperature': 1.0329445148619132, 'depth': 4, 'iterations': 727, 'l2_leaf_reg': 83.18242889558188, 'learning_rate': 0.01279057258458329, 'random_strength': 22.189658122134986}	244					0.914153	0.678153	{'bagging_temperature': 161.2832691937329, 'depth': 6, 'iterations': 952, 'l2_leaf_reg': 99.82264770673503, 'learning_rate': 0.01268956495446904, 'random_strength': 30.973766417936975}	153
0.594201	0.433499	{'bagging_temperature': 96.63360546880655, 'depth': 6, 'iterations': 989, 'l2_leaf_reg': 3.0488424835078405, 'learning_rate': 0.0033347012152292253, 'random_strength': 179.39275868595698}	32				0.01887	0.0128686	{'bagging_temperature': 85.5571720500752, 'depth': 3, 'iterations': 806, 'l2_leaf_reg': 32.44226590058573, 'learning_rate': 0.017446319526232133, 'random_strength': 84.34198463613038}	53				0.102183	0.0698799	{'bagging_temperature': 38.6632634192669, 'depth': 6, 'iterations': 918, 'l2_leaf_reg': 7.837493276072518, 'learning_rate': 0.012748848637257622, 'random_strength': 95.42393952098256}	97					0.917181	0.672492	{'bagging_temperature': 76.60288455932363, 'depth': 6, 'iterations': 595, 'l2_leaf_reg': 40.184274693701155, 'learning_rate': 0.008126279445194525, 'random_strength': 1.6154193593446031}	187
0.604515	0.45969	{'bagging_temperature': 89.85335657948417, 'depth': 5, 'iterations': 638, 'l2_leaf_reg': 9.609947450191829, 'learning_rate': 0.007164251834821536, 'random_strength': 106.20872352481248}	25				0.0188719	0.0143387	{'bagging_temperature': 10.29759233554455, 'depth': 1, 'iterations': 993, 'l2_leaf_reg': 60.76043134364999, 'learning_rate': 0.02353188079369421, 'random_strength': 18.701293720543077}	22				0.102595	0.0727912	{'bagging_temperature': 166.9205401166086, 'depth': 6, 'iterations': 885, 'l2_leaf_reg': 34.474795038086754, 'learning_rate': 0.010911130256920995, 'random_strength': 39.32206179888616}	130					0.919052	0.680482	{'bagging_temperature': 173.3100554860265, 'depth': 6, 'iterations': 820, 'l2_leaf_reg': 90.24593004435614, 'learning_rate': 0.012404128036740096, 'random_strength': 12.715831886242107}	170
0.605964	0.50331	{'bagging_temperature': 152.38663323394454, 'depth': 2, 'iterations': 834, 'l2_leaf_reg': 4.244914286927989, 'learning_rate': 0.007050729377788746, 'random_strength': 135.15093334532855}	41				0.0190154	0.014165	{'bagging_temperature': 182.79257831141024, 'depth': 2, 'iterations': 744, 'l2_leaf_reg': 27.979602256458126, 'learning_rate': 0.015133295893942068, 'random_strength': 14.716617635754869}	73				0.103009	0.0775168	{'bagging_temperature': 26.27488984462126, 'depth': 4, 'iterations': 667, 'l2_leaf_reg': 33.206831384226916, 'learning_rate': 0.01787889717272201, 'random_strength': 68.51495098232552}	228					0.923291	0.68083	{'bagging_temperature': 107.5655366695178, 'depth': 6, 'iterations': 890, 'l2_leaf_reg': 55.7367492145965, 'learning_rate': 0.009494325353826844, 'random_strength': 10.630569665093416}	5
0.607198	0.442037	{'bagging_temperature': 42.03435356883813, 'depth': 6, 'iterations': 450, 'l2_leaf_reg': 23.809952536042598, 'learning_rate': 0.016520130603685998, 'random_strength': 79.29369108612667}	28				0.019045	0.0113622	{'bagging_temperature': 9.020608145092478, 'depth': 6, 'iterations': 495, 'l2_leaf_reg': 6.682566023883831, 'learning_rate': 0.010407975226360246, 'random_strength': 26.15000158935623}	158				0.103627	0.0726464	{'bagging_temperature': 114.71123040416809, 'depth': 6, 'iterations': 659, 'l2_leaf_reg': 35.96202370858943, 'learning_rate': 0.017763185112055647, 'random_strength': 92.72213457384919}	139					0.924689	0.693708	{'bagging_temperature': 109.46994137633921, 'depth': 5, 'iterations': 260, 'l2_leaf_reg': 4.547130138122724, 'learning_rate': 0.024801514816926346, 'random_strength': 9.51944077709571}	169
0.628099	0.478929	{'bagging_temperature': 58.09297275231677, 'depth': 5, 'iterations': 618, 'l2_leaf_reg': 15.225907372874065, 'learning_rate': 0.00810417256651336, 'random_strength': 103.28359589882682}	24				0.0191096	0.0130501	{'bagging_temperature': 57.193707372986076, 'depth': 4, 'iterations': 973, 'l2_leaf_reg': 3.167268702653146, 'learning_rate': 0.00828228630672485, 'random_strength': 76.56820835089668}	232				0.104331	0.0825308	{'bagging_temperature': 39.8661674313077, 'depth': 5, 'iterations': 475, 'l2_leaf_reg': 43.42047740734516, 'learning_rate': 0.006088090360233769, 'random_strength': 2.152168615322786}	216					0.927956	0.671157	{'bagging_temperature': 110.8419903819275, 'depth': 6, 'iterations': 782, 'l2_leaf_reg': 21.558062053265648, 'learning_rate': 0.0155803159941266, 'random_strength': 101.77890847043984}	130
0.62862	0.474802	{'bagging_temperature': 64.91441167001781, 'depth': 5, 'iterations': 533, 'l2_leaf_reg': 35.23779788766706, 'learning_rate': 0.01523614909835537, 'random_strength': 129.90214923453118}	20				0.0191484	0.0129696	{'bagging_temperature': 86.05723268189037, 'depth': 4, 'iterations': 519, 'l2_leaf_reg': 13.291600782886679, 'learning_rate': 0.015118381379532555, 'random_strength': 28.783802096486767}	133				0.104556	0.0879101	{'bagging_temperature': 117.91580888489914, 'depth': 1, 'iterations': 929, 'l2_leaf_reg': 27.594888733691498, 'learning_rate': 0.02436086916429627, 'random_strength': 189.47275481700214}	57					0.928904	0.685736	{'bagging_temperature': 161.24528556475497, 'depth': 6, 'iterations': 652, 'l2_leaf_reg': 34.21692158324673, 'learning_rate': 0.009215161209627986, 'random_strength': 6.104730850609539}	195
0.629255	0.502314	{'bagging_temperature': 146.08917612464018, 'depth': 3, 'iterations': 611, 'l2_leaf_reg': 19.881004233618732, 'learning_rate': 0.010308977682137182, 'random_strength': 98.75344299861672}	98				0.019159	0.0114796	{'bagging_temperature': 192.77882623057937, 'depth': 6, 'iterations': 747, 'l2_leaf_reg': 6.161569028387632, 'learning_rate': 0.0069781934964513945, 'random_strength': 32.48409000968323}	34				0.105163	0.0826654	{'bagging_temperature': 27.544132070399982, 'depth': 6, 'iterations': 529, 'l2_leaf_reg': 52.633634940275236, 'learning_rate': 0.0055782548600818785, 'random_strength': 3.2134410707923955}	5					0.953397	0.697382	{'bagging_temperature': 86.68409161917657, 'depth': 6, 'iterations': 855, 'l2_leaf_reg': 3.3249724609155664, 'learning_rate': 0.013907584922424235, 'random_strength': 164.73827604266927}	226
0.637441	0.494673	{'bagging_temperature': 166.58015082451476, 'depth': 4, 'iterations': 523, 'l2_leaf_reg': 32.76053421783881, 'learning_rate': 0.013992435985212309, 'random_strength': 87.87619291851908}	169				0.0192181	0.0120784	{'bagging_temperature': 4.063204579504003, 'depth': 5, 'iterations': 565, 'l2_leaf_reg': 20.32789980954975, 'learning_rate': 0.01543932419788434, 'random_strength': 87.24929171089241}	168				0.106392	0.0831961	{'bagging_temperature': 38.82132658880586, 'depth': 5, 'iterations': 846, 'l2_leaf_reg': 83.7820626247977, 'learning_rate': 0.009227031308939608, 'random_strength': 29.038624469337194}	165					0.959495	0.773474	{'bagging_temperature': 140.9805635136789, 'depth': 2, 'iterations': 904, 'l2_leaf_reg': 12.654884326315914, 'learning_rate': 0.015488537999442177, 'random_strength': 23.48659663331778}	165
0.641699	0.527466	{'bagging_temperature': 52.63528717426236, 'depth': 2, 'iterations': 663, 'l2_leaf_reg': 17.371618971858787, 'learning_rate': 0.009474651366868002, 'random_strength': 38.55217884138485}	29				0.019302	0.0124683	{'bagging_temperature': 79.84075310553798, 'depth': 5, 'iterations': 734, 'l2_leaf_reg': 9.208607544727755, 'learning_rate': 0.009234930835193231, 'random_strength': 51.850960940130456}	153				0.107257	0.089207	{'bagging_temperature': 68.82700471832774, 'depth': 3, 'iterations': 904, 'l2_leaf_reg': 72.80617116887625, 'learning_rate': 0.014615863401593248, 'random_strength': 169.5325955195524}	16					0.968322	0.75328	{'bagging_temperature': 99.48413549426647, 'depth': 4, 'iterations': 809, 'l2_leaf_reg': 80.06439090440546, 'learning_rate': 0.006961512294975463, 'random_strength': 1.1725942294875482}	223
0.645336	0.516582	{'bagging_temperature': 160.47067353622822, 'depth': 3, 'iterations': 810, 'l2_leaf_reg': 21.818543386480034, 'learning_rate': 0.007600554249693627, 'random_strength': 157.48224966687397}	67				0.0193146	0.0149434	{'bagging_temperature': 101.87871833676954, 'depth': 2, 'iterations': 669, 'l2_leaf_reg': 8.182251046875534, 'learning_rate': 0.01631717170125766, 'random_strength': 37.5841232995422}	79				0.107519	0.0810341	{'bagging_temperature': 8.520777905657605, 'depth': 6, 'iterations': 978, 'l2_leaf_reg': 51.44959119298954, 'learning_rate': 0.00840458763068722, 'random_strength': 41.84502872853556}	162					0.968839	0.712771	{'bagging_temperature': 44.45530071368567, 'depth': 6, 'iterations': 576, 'l2_leaf_reg': 3.857709886020011, 'learning_rate': 0.019240229726130847, 'random_strength': 101.38398178285718}	39
0.659712	0.52083	{'bagging_temperature': 127.09087507594859, 'depth': 4, 'iterations': 743, 'l2_leaf_reg': 12.161909100458766, 'learning_rate': 0.0049535352259978006, 'random_strength': 22.896448447700436}	53				0.0193446	0.015147	{'bagging_temperature': 25.6762829019085, 'depth': 1, 'iterations': 854, 'l2_leaf_reg': 58.71739180372049, 'learning_rate': 0.022853628546440102, 'random_strength': 19.122922034788285}	26				0.107528	0.0892832	{'bagging_temperature': 124.01953190980157, 'depth': 3, 'iterations': 549, 'l2_leaf_reg': 45.88307799040785, 'learning_rate': 0.02409298864653336, 'random_strength': 168.21582256564704}	17					0.980061	0.765627	{'bagging_temperature': 45.012887693190315, 'depth': 5, 'iterations': 896, 'l2_leaf_reg': 55.65709162639453, 'learning_rate': 0.013627790880622917, 'random_strength': 97.03370717098679}	3
0.666713	0.49761	{'bagging_temperature': 77.38861130125629, 'depth': 6, 'iterations': 637, 'l2_leaf_reg': 36.354128505826154, 'learning_rate': 0.011131872172412545, 'random_strength': 88.65935068523505}	23				0.019353	0.0124403	{'bagging_temperature': 102.03135055249265, 'depth': 5, 'iterations': 670, 'l2_leaf_reg': 16.596316700308876, 'learning_rate': 0.011684888994081228, 'random_strength': 72.08815083483455}	148				0.107678	0.0803311	{'bagging_temperature': 24.46774695247067, 'depth': 5, 'iterations': 672, 'l2_leaf_reg': 26.201702555353968, 'learning_rate': 0.01790467538009585, 'random_strength': 140.35720966408059}	83					0.982258	0.803389	{'bagging_temperature': 185.72494166385775, 'depth': 2, 'iterations': 906, 'l2_leaf_reg': 3.2431533926064713, 'learning_rate': 0.01616790603138524, 'random_strength': 61.3829343779777}	197
0.670337	0.52625	{'bagging_temperature': 95.48612308969538, 'depth': 4, 'iterations': 587, 'l2_leaf_reg': 36.65819553136915, 'learning_rate': 0.010893712322727163, 'random_strength': 60.29225648465638}	86				0.0193857	0.0154795	{'bagging_temperature': 42.17249789990741, 'depth': 1, 'iterations': 834, 'l2_leaf_reg': 44.78923085678958, 'learning_rate': 0.022149990994493673, 'random_strength': 39.325062029027414}	139				0.107691	0.0930224	{'bagging_temperature': 88.12011439939617, 'depth': 1, 'iterations': 828, 'l2_leaf_reg': 20.406109694359838, 'learning_rate': 0.02201138383660763, 'random_strength': 84.98224170145279}	32					0.982873	0.756024	{'bagging_temperature': 137.43224647873393, 'depth': 5, 'iterations': 868, 'l2_leaf_reg': 4.623601931685217, 'learning_rate': 0.011346797392895736, 'random_strength': 43.79346051455129}	157
0.680533	0.534495	{'bagging_temperature': 14.145532165344413, 'depth': 4, 'iterations': 294, 'l2_leaf_reg': 42.71303655227948, 'learning_rate': 0.02380975644100857, 'random_strength': 162.55037995652202}	15				0.0194014	0.0135304	{'bagging_temperature': 8.506646354949202, 'depth': 1, 'iterations': 974, 'l2_leaf_reg': 66.58867873217794, 'learning_rate': 0.023762109315988145, 'random_strength': 1.156270841190839}	25				0.10775	0.0852886	{'bagging_temperature': 1.2479504695992887, 'depth': 5, 'iterations': 845, 'l2_leaf_reg': 67.98325015374837, 'learning_rate': 0.008265416963693227, 'random_strength': 28.797879453108422}	251					1.00734	0.795455	{'bagging_temperature': 49.591015161609064, 'depth': 5, 'iterations': 963, 'l2_leaf_reg': 86.27422444923053, 'learning_rate': 0.00388440434951933, 'random_strength': 1.1314846499687903}	135
0.680796	0.545003	{'bagging_temperature': 75.29804869859291, 'depth': 3, 'iterations': 738, 'l2_leaf_reg': 54.90864617092762, 'learning_rate': 0.009827013066476384, 'random_strength': 33.77499358224108}	63				0.01944	0.0138193	{'bagging_temperature': 2.790617990190218, 'depth': 1, 'iterations': 957, 'l2_leaf_reg': 63.35238472285126, 'learning_rate': 0.022037290021003506, 'random_strength': 1.515368545273109}	23				0.108457	0.0895554	{'bagging_temperature': 98.74825173972708, 'depth': 3, 'iterations': 685, 'l2_leaf_reg': 17.574406450033578, 'learning_rate': 0.017992915291234764, 'random_strength': 98.2074198334483}	40					1.0093	0.810254	{'bagging_temperature': 187.7681022457601, 'depth': 4, 'iterations': 995, 'l2_leaf_reg': 21.038553800916272, 'learning_rate': 0.00551232182027023, 'random_strength': 6.93791394136025}	227
0.683677	0.509212	{'bagging_temperature': 87.50361449837195, 'depth': 6, 'iterations': 663, 'l2_leaf_reg': 28.33481347649928, 'learning_rate': 0.007976134624264544, 'random_strength': 16.464298395223572}	170				0.0194508	0.0150011	{'bagging_temperature': 145.69145167037, 'depth': 2, 'iterations': 948, 'l2_leaf_reg': 4.437051300697691, 'learning_rate': 0.011753801521352629, 'random_strength': 52.5678062119883}	114				0.109171	0.0911314	{'bagging_temperature': 141.3547290928484, 'depth': 3, 'iterations': 991, 'l2_leaf_reg': 24.51154985056614, 'learning_rate': 0.0125375459564248, 'random_strength': 116.62919879773517}	60					1.01469	0.788678	{'bagging_temperature': 135.94344830913957, 'depth': 6, 'iterations': 696, 'l2_leaf_reg': 17.211926974923465, 'learning_rate': 0.012407941235633674, 'random_strength': 45.93588221368121}	196
0.685797	0.531645	{'bagging_temperature': 142.14790850315535, 'depth': 5, 'iterations': 878, 'l2_leaf_reg': 18.10831319507346, 'learning_rate': 0.0047767125617816245, 'random_strength': 96.99823403411598}	173				0.0196229	0.0128039	{'bagging_temperature': 51.4366226003247, 'depth': 5, 'iterations': 328, 'l2_leaf_reg': 29.487206655715255, 'learning_rate': 0.022558420460369592, 'random_strength': 38.73959046741122}	203				0.109644	0.085321	{'bagging_temperature': 16.40038075217746, 'depth': 5, 'iterations': 429, 'l2_leaf_reg': 62.230769703929546, 'learning_rate': 0.024362895037108836, 'random_strength': 73.33396141372667}	167					1.01497	0.808694	{'bagging_temperature': 67.42622746049285, 'depth': 4, 'iterations': 241, 'l2_leaf_reg': 13.578505335245577, 'learning_rate': 0.01440827164976133, 'random_strength': 1.694501383007566}	91
0.689603	0.5477	{'bagging_temperature': 180.7803356403275, 'depth': 4, 'iterations': 598, 'l2_leaf_reg': 12.130969924679544, 'learning_rate': 0.005961845528437318, 'random_strength': 85.0930304477687}	72				0.0196256	0.0126666	{'bagging_temperature': 60.570768550204704, 'depth': 5, 'iterations': 839, 'l2_leaf_reg': 47.05490690063492, 'learning_rate': 0.011579357709639047, 'random_strength': 98.56840164077975}	196				0.109722	0.0899428	{'bagging_temperature': 7.041449693163639, 'depth': 4, 'iterations': 752, 'l2_leaf_reg': 55.79502757790534, 'learning_rate': 0.00927574123470964, 'random_strength': 25.689877712589958}	247					1.01685	0.780325	{'bagging_temperature': 51.6836173391472, 'depth': 6, 'iterations': 987, 'l2_leaf_reg': 5.2204621847775075, 'learning_rate': 0.0071579512272929545, 'random_strength': 34.365733710651554}	86
0.702655	0.547067	{'bagging_temperature': 121.61941940553913, 'depth': 5, 'iterations': 863, 'l2_leaf_reg': 17.871803253585476, 'learning_rate': 0.004473134353823966, 'random_strength': 75.6885468091641}	92				0.019749	0.0128528	{'bagging_temperature': 39.940874661153956, 'depth': 5, 'iterations': 430, 'l2_leaf_reg': 14.567857146646073, 'learning_rate': 0.01257297079289385, 'random_strength': 18.139916644007542}	162				0.110614	0.0870022	{'bagging_temperature': 42.74993025757041, 'depth': 4, 'iterations': 784, 'l2_leaf_reg': 19.614428550941298, 'learning_rate': 0.013381385971735488, 'random_strength': 61.00611449674525}	120					1.02005	0.808407	{'bagging_temperature': 96.05875329975368, 'depth': 5, 'iterations': 514, 'l2_leaf_reg': 22.819240545473345, 'learning_rate': 0.021175797927488797, 'random_strength': 77.33771348177113}	186
0.707249	0.571857	{'bagging_temperature': 123.74099248335884, 'depth': 3, 'iterations': 525, 'l2_leaf_reg': 16.805866919346833, 'learning_rate': 0.005750136224835055, 'random_strength': 7.160518411048478}	110				0.019841	0.0164169	{'bagging_temperature': 181.51777602071346, 'depth': 1, 'iterations': 872, 'l2_leaf_reg': 46.85415333026724, 'learning_rate': 0.01982423697901826, 'random_strength': 134.17673650162686}	86				0.110614	0.0895858	{'bagging_temperature': 25.588561450816538, 'depth': 4, 'iterations': 939, 'l2_leaf_reg': 66.93263867811169, 'learning_rate': 0.012047539870076597, 'random_strength': 83.35248919219477}	164					1.02422	0.79759	{'bagging_temperature': 149.5520829227351, 'depth': 6, 'iterations': 618, 'l2_leaf_reg': 9.449986522785057, 'learning_rate': 0.014074560999076537, 'random_strength': 53.25928593007947}	200
0.723326	0.575018	{'bagging_temperature': 141.36155335427944, 'depth': 4, 'iterations': 464, 'l2_leaf_reg': 33.09072421519197, 'learning_rate': 0.010799897161241924, 'random_strength': 175.84955662978504}	130				0.0199012	0.0161282	{'bagging_temperature': 174.18275506666836, 'depth': 1, 'iterations': 729, 'l2_leaf_reg': 12.402076849496929, 'learning_rate': 0.021311035923183935, 'random_strength': 65.78600174126716}	104				0.111714	0.0845064	{'bagging_temperature': 20.96302765557787, 'depth': 5, 'iterations': 804, 'l2_leaf_reg': 11.922766802747987, 'learning_rate': 0.01427914970099376, 'random_strength': 137.22959071665016}	230					1.02438	0.777042	{'bagging_temperature': 132.92256605701863, 'depth': 6, 'iterations': 814, 'l2_leaf_reg': 8.370761878985782, 'learning_rate': 0.013455068375209949, 'random_strength': 123.93370656846663}	249
0.731579	0.590867	{'bagging_temperature': 199.4644167147083, 'depth': 3, 'iterations': 777, 'l2_leaf_reg': 56.26007682039474, 'learning_rate': 0.008619091647047572, 'random_strength': 156.58850657955003}	46				0.0199422	0.0120958	{'bagging_temperature': 89.38076486742726, 'depth': 6, 'iterations': 754, 'l2_leaf_reg': 24.304821139701517, 'learning_rate': 0.009910848649935846, 'random_strength': 107.92412155077201}	179				0.112791	0.0845611	{'bagging_temperature': 74.84535738400811, 'depth': 6, 'iterations': 843, 'l2_leaf_reg': 58.92222332565091, 'learning_rate': 0.014339879968655432, 'random_strength': 191.85412077141814}	93					1.03726	0.819721	{'bagging_temperature': 107.70989419027117, 'depth': 6, 'iterations': 792, 'l2_leaf_reg': 85.73157783179323, 'learning_rate': 0.01238968375621795, 'random_strength': 41.15148932236351}	233
0.741257	0.614867	{'bagging_temperature': 33.167535916338984, 'depth': 2, 'iterations': 890, 'l2_leaf_reg': 22.253930359498753, 'learning_rate': 0.005087327086976905, 'random_strength': 61.66482050276612}	16				0.0199428	0.0121315	{'bagging_temperature': 46.86643373257937, 'depth': 6, 'iterations': 935, 'l2_leaf_reg': 38.823694979454714, 'learning_rate': 0.009225071649881114, 'random_strength': 130.91367600426832}	213				0.113495	0.100557	{'bagging_temperature': 180.76464662250544, 'depth': 4, 'iterations': 516, 'l2_leaf_reg': 34.9263407940134, 'learning_rate': 0.004139735604184597, 'random_strength': 2.29889628857606}	47					1.04272	0.827884	{'bagging_temperature': 7.7146980585633855, 'depth': 6, 'iterations': 454, 'l2_leaf_reg': 5.844528312475049, 'learning_rate': 0.008230396594691719, 'random_strength': 11.861214464729203}	80
0.742615	0.568112	{'bagging_temperature': 108.33856074437988, 'depth': 6, 'iterations': 911, 'l2_leaf_reg': 68.06482559107405, 'learning_rate': 0.008546769682593757, 'random_strength': 160.64509464818582}	79				0.0200945	0.0157515	{'bagging_temperature': 34.547659045852676, 'depth': 2, 'iterations': 865, 'l2_leaf_reg': 28.61537800453846, 'learning_rate': 0.013424683368561492, 'random_strength': 71.78455690931608}	140				0.113578	0.0882463	{'bagging_temperature': 86.20225843152134, 'depth': 5, 'iterations': 735, 'l2_leaf_reg': 55.61097446663259, 'learning_rate': 0.014947696083435538, 'random_strength': 105.66755237506901}	20					1.0449	0.824386	{'bagging_temperature': 103.18368055589056, 'depth': 6, 'iterations': 756, 'l2_leaf_reg': 20.629609911260196, 'learning_rate': 0.007177708351064422, 'random_strength': 19.136994742200873}	177
0.745891	0.586079	{'bagging_temperature': 127.25979717852412, 'depth': 5, 'iterations': 507, 'l2_leaf_reg': 18.58312690219134, 'learning_rate': 0.006671832829790394, 'random_strength': 166.01477932934174}	80				0.020131	0.0139609	{'bagging_temperature': 58.97212697441099, 'depth': 4, 'iterations': 893, 'l2_leaf_reg': 6.111292666449316, 'learning_rate': 0.004606986546326972, 'random_strength': 7.894351403624633}	38				0.113651	0.0956533	{'bagging_temperature': 28.12713184799242, 'depth': 4, 'iterations': 950, 'l2_leaf_reg': 85.28854585149189, 'learning_rate': 0.007686477018374372, 'random_strength': 34.217232821188304}	155					1.05343	0.848557	{'bagging_temperature': 143.37836056752414, 'depth': 5, 'iterations': 712, 'l2_leaf_reg': 33.880467768703426, 'learning_rate': 0.012459197212213868, 'random_strength': 39.063473265702015}	75
0.749496	0.599716	{'bagging_temperature': 151.34070320087312, 'depth': 4, 'iterations': 922, 'l2_leaf_reg': 12.108640206070893, 'learning_rate': 0.0031666054146864183, 'random_strength': 179.98557638265441}	138				0.0201677	0.0134825	{'bagging_temperature': 53.2307670286433, 'depth': 5, 'iterations': 638, 'l2_leaf_reg': 8.174250926542904, 'learning_rate': 0.008524069630241257, 'random_strength': 39.68885015021513}	160				0.114402	0.0917131	{'bagging_temperature': 78.38081419107523, 'depth': 4, 'iterations': 506, 'l2_leaf_reg': 36.9971635388074, 'learning_rate': 0.021019428231980317, 'random_strength': 77.83694935456813}	175					1.05343	0.849507	{'bagging_temperature': 98.87899837037448, 'depth': 6, 'iterations': 961, 'l2_leaf_reg': 88.53187014928038, 'learning_rate': 0.0033630743969539694, 'random_strength': 2.1602351051438013}	51
0.756622	0.595342	{'bagging_temperature': 60.66749275455227, 'depth': 5, 'iterations': 711, 'l2_leaf_reg': 27.32526745692806, 'learning_rate': 0.005483914362616607, 'random_strength': 133.35497101644856}	84				0.0202593	0.0142667	{'bagging_temperature': 92.39198207879507, 'depth': 4, 'iterations': 803, 'l2_leaf_reg': 97.3827120902927, 'learning_rate': 0.013852723988331914, 'random_strength': 92.65988083669072}	193				0.114943	0.0923542	{'bagging_temperature': 1.2885075055452155, 'depth': 5, 'iterations': 421, 'l2_leaf_reg': 27.024461394222705, 'learning_rate': 0.015744072002565817, 'random_strength': 47.0688258038567}	238					1.06841	0.912693	{'bagging_temperature': 112.966551912547, 'depth': 1, 'iterations': 746, 'l2_leaf_reg': 32.650785206258526, 'learning_rate': 0.024940389842516897, 'random_strength': 104.371056723122}	212
0.759904	0.606683	{'bagging_temperature': 113.8073758304061, 'depth': 4, 'iterations': 472, 'l2_leaf_reg': 61.49320056402312, 'learning_rate': 0.012992712964292242, 'random_strength': 174.28262422441927}	82				0.0203558	0.0147823	{'bagging_temperature': 81.9894656964292, 'depth': 3, 'iterations': 679, 'l2_leaf_reg': 54.85839887564302, 'learning_rate': 0.009401246570944884, 'random_strength': 7.690704715869629}	127				0.114993	0.100719	{'bagging_temperature': 15.294643641062578, 'depth': 3, 'iterations': 237, 'l2_leaf_reg': 66.12970106749684, 'learning_rate': 0.02488300634615509, 'random_strength': 21.851048208527473}	213					1.07071	0.910844	{'bagging_temperature': 118.26148870558373, 'depth': 2, 'iterations': 865, 'l2_leaf_reg': 5.735824491304421, 'learning_rate': 0.012172338131077643, 'random_strength': 20.54580474152135}	129
0.767755	0.609393	{'bagging_temperature': 136.45303762882887, 'depth': 5, 'iterations': 179, 'l2_leaf_reg': 13.262642652076511, 'learning_rate': 0.014756402350522807, 'random_strength': 162.21533765492273}	93				0.0205785	0.0148298	{'bagging_temperature': 22.28555152829913, 'depth': 4, 'iterations': 542, 'l2_leaf_reg': 7.3198797673077, 'learning_rate': 0.012358712297432429, 'random_strength': 74.28805541631661}	202				0.115547	0.0882855	{'bagging_temperature': 18.986795622341372, 'depth': 6, 'iterations': 718, 'l2_leaf_reg': 39.64989494468824, 'learning_rate': 0.013357050800567757, 'random_strength': 90.01694275872384}	173					1.07259	0.899274	{'bagging_temperature': 150.19731603518983, 'depth': 3, 'iterations': 607, 'l2_leaf_reg': 11.421778683260204, 'learning_rate': 0.02101456644267425, 'random_strength': 181.88518938635534}	242
0.771486	0.63094	{'bagging_temperature': 156.38876256384913, 'depth': 2, 'iterations': 973, 'l2_leaf_reg': 90.5408758163134, 'learning_rate': 0.007707514220776572, 'random_strength': 55.44874282338391}	134				0.0207826	0.0150222	{'bagging_temperature': 17.14086735911102, 'depth': 4, 'iterations': 667, 'l2_leaf_reg': 3.011324110456189, 'learning_rate': 0.008973672850601523, 'random_strength': 65.08851616837958}	198				0.115577	0.0978193	{'bagging_temperature': 46.81469391824119, 'depth': 4, 'iterations': 931, 'l2_leaf_reg': 72.88838405687389, 'learning_rate': 0.007960511888076855, 'random_strength': 40.290815069038814}	200					1.08517	0.877209	{'bagging_temperature': 151.58399249334212, 'depth': 6, 'iterations': 712, 'l2_leaf_reg': 78.18121764757245, 'learning_rate': 0.013337890808431166, 'random_strength': 55.18330754948769}	175
0.789006	0.609776	{'bagging_temperature': 118.21387856843576, 'depth': 6, 'iterations': 927, 'l2_leaf_reg': 76.73296579759209, 'learning_rate': 0.007271011008276232, 'random_strength': 37.40056418989789}	105				0.02088	0.0141657	{'bagging_temperature': 53.610305709110065, 'depth': 5, 'iterations': 722, 'l2_leaf_reg': 41.57630155081999, 'learning_rate': 0.010773454538485933, 'random_strength': 104.1227091226335}	185				0.117443	0.0951614	{'bagging_temperature': 8.053803651504502, 'depth': 4, 'iterations': 548, 'l2_leaf_reg': 14.866168474517785, 'learning_rate': 0.021102206675118564, 'random_strength': 150.70486272382576}	112					1.08594	0.892707	{'bagging_temperature': 102.18230871549483, 'depth': 5, 'iterations': 739, 'l2_leaf_reg': 26.350150819081342, 'learning_rate': 0.00883523319838527, 'random_strength': 28.24967819466783}	94
0.791848	0.669097	{'bagging_temperature': 151.87052075011468, 'depth': 1, 'iterations': 659, 'l2_leaf_reg': 29.178308939890474, 'learning_rate': 0.009371215948195708, 'random_strength': 71.6800143591355}	73				0.0210879	0.0154573	{'bagging_temperature': 41.60815863200065, 'depth': 4, 'iterations': 952, 'l2_leaf_reg': 3.08917448236318, 'learning_rate': 0.006345967756072698, 'random_strength': 94.90869618298882}	207				0.119075	0.0998883	{'bagging_temperature': 45.672674216104966, 'depth': 6, 'iterations': 352, 'l2_leaf_reg': 46.84692429539254, 'learning_rate': 0.01038375310025197, 'random_strength': 26.07100516099949}	215					1.09317	0.911793	{'bagging_temperature': 89.79269533206825, 'depth': 4, 'iterations': 983, 'l2_leaf_reg': 45.04174879989856, 'learning_rate': 0.007662819063694363, 'random_strength': 23.09344064755336}	203
0.79321	0.627547	{'bagging_temperature': 111.66476734965929, 'depth': 5, 'iterations': 394, 'l2_leaf_reg': 30.018733771998168, 'learning_rate': 0.008390318857964736, 'random_strength': 24.76906767759452}	141				0.0211487	0.016027	{'bagging_temperature': 56.12625808758175, 'depth': 3, 'iterations': 965, 'l2_leaf_reg': 7.381336244996473, 'learning_rate': 0.006558218779643911, 'random_strength': 24.749108260078856}	125				0.120591	0.098442	{'bagging_temperature': 3.974887136293109, 'depth': 6, 'iterations': 825, 'l2_leaf_reg': 74.643705088201, 'learning_rate': 0.007188518310057962, 'random_strength': 50.51711068129828}	209					1.09795	0.885728	{'bagging_temperature': 162.69118949781344, 'depth': 6, 'iterations': 861, 'l2_leaf_reg': 11.32221341225662, 'learning_rate': 0.009659979492379255, 'random_strength': 74.83668339918043}	67
0.798976	0.646762	{'bagging_temperature': 79.2895617309834, 'depth': 4, 'iterations': 702, 'l2_leaf_reg': 24.592433268668465, 'learning_rate': 0.004156894110669212, 'random_strength': 35.657505033559644}	167				0.0213363	0.0158598	{'bagging_temperature': 140.9886967843568, 'depth': 3, 'iterations': 799, 'l2_leaf_reg': 26.797553176190746, 'learning_rate': 0.012417615888749027, 'random_strength': 115.14146398655285}	99				0.121883	0.107828	{'bagging_temperature': 59.5305336931405, 'depth': 3, 'iterations': 688, 'l2_leaf_reg': 81.44067972443567, 'learning_rate': 0.013025954812303198, 'random_strength': 50.813293460780024}	49					1.10219	0.955482	{'bagging_temperature': 74.46092006867718, 'depth': 1, 'iterations': 894, 'l2_leaf_reg': 17.58426107032174, 'learning_rate': 0.017823781673130215, 'random_strength': 67.17848915763008}	243
0.817178	0.65648	{'bagging_temperature': 93.1689731967906, 'depth': 5, 'iterations': 366, 'l2_leaf_reg': 26.453948096567686, 'learning_rate': 0.006414369664494, 'random_strength': 4.923748385161346}	55				0.0214068	0.0173977	{'bagging_temperature': 15.380193381268668, 'depth': 1, 'iterations': 845, 'l2_leaf_reg': 16.77881421405735, 'learning_rate': 0.012820750644122688, 'random_strength': 13.184623866680276}	129				0.122582	0.10862	{'bagging_temperature': 15.12800801375902, 'depth': 5, 'iterations': 976, 'l2_leaf_reg': 67.42442504110522, 'learning_rate': 0.002642474225127599, 'random_strength': 13.770668048356669}	197					1.10548	0.920965	{'bagging_temperature': 49.507604212508106, 'depth': 4, 'iterations': 904, 'l2_leaf_reg': 31.921114046216076, 'learning_rate': 0.009217191392854405, 'random_strength': 32.56279038307011}	103
0.817994	0.645419	{'bagging_temperature': 120.79385348182495, 'depth': 6, 'iterations': 866, 'l2_leaf_reg': 23.92505079073047, 'learning_rate': 0.0033341789287826963, 'random_strength': 79.37804393343096}	58				0.0214164	0.0174879	{'bagging_temperature': 136.93311503201772, 'depth': 1, 'iterations': 923, 'l2_leaf_reg': 97.65034950921782, 'learning_rate': 0.013877657158174302, 'random_strength': 15.766000914059944}	107				0.122857	0.11252	{'bagging_temperature': 36.332431050065345, 'depth': 1, 'iterations': 793, 'l2_leaf_reg': 6.833906373062749, 'learning_rate': 0.011427813738756749, 'random_strength': 17.993402405194857}	39					1.11096	0.92217	{'bagging_temperature': 69.25405142118913, 'depth': 4, 'iterations': 759, 'l2_leaf_reg': 19.762620229693365, 'learning_rate': 0.014366162117132842, 'random_strength': 95.69262606927396}	140
0.820191	0.673601	{'bagging_temperature': 130.1385793924846, 'depth': 3, 'iterations': 892, 'l2_leaf_reg': 37.134209384526706, 'learning_rate': 0.0039826004488433915, 'random_strength': 53.342977761410935}	2				0.021448	0.0172262	{'bagging_temperature': 94.5930436214095, 'depth': 2, 'iterations': 720, 'l2_leaf_reg': 28.061697216013588, 'learning_rate': 0.014954269076341611, 'random_strength': 85.85989348594849}	14				0.123544	0.0958986	{'bagging_temperature': 8.509256444453255, 'depth': 6, 'iterations': 871, 'l2_leaf_reg': 5.759395749126743, 'learning_rate': 0.010274293746267371, 'random_strength': 126.0657797558265}	74					1.12737	0.969376	{'bagging_temperature': 93.46659560962692, 'depth': 3, 'iterations': 540, 'l2_leaf_reg': 22.571409659337604, 'learning_rate': 0.011718294363288953, 'random_strength': 16.938365832333563}	90
0.82916	0.670281	{'bagging_temperature': 52.76914155168801, 'depth': 4, 'iterations': 881, 'l2_leaf_reg': 31.14973820238538, 'learning_rate': 0.0035964101745721254, 'random_strength': 166.95969236859116}	111				0.0214968	0.0141516	{'bagging_temperature': 38.44081973178664, 'depth': 6, 'iterations': 201, 'l2_leaf_reg': 15.744039498349986, 'learning_rate': 0.020724343223990176, 'random_strength': 32.308387526989776}	238				0.124563	0.100852	{'bagging_temperature': 63.24480716318149, 'depth': 6, 'iterations': 999, 'l2_leaf_reg': 49.23508421995767, 'learning_rate': 0.006856051734401468, 'random_strength': 75.67061754878951}	160					1.13195	0.929886	{'bagging_temperature': 29.496943573219482, 'depth': 6, 'iterations': 975, 'l2_leaf_reg': 66.25855018894258, 'learning_rate': 0.007931303187342337, 'random_strength': 49.23326085767184}	231
0.835193	0.677854	{'bagging_temperature': 154.90432732982094, 'depth': 5, 'iterations': 583, 'l2_leaf_reg': 11.518883677768493, 'learning_rate': 0.0029403799106632977, 'random_strength': 18.01961800931516}	107				0.0215753	0.0150117	{'bagging_temperature': 12.782976642064465, 'depth': 5, 'iterations': 263, 'l2_leaf_reg': 22.278155025048072, 'learning_rate': 0.020406600714699914, 'random_strength': 45.954692371812534}	164				0.124958	0.102694	{'bagging_temperature': 128.70863112631196, 'depth': 5, 'iterations': 493, 'l2_leaf_reg': 73.85819944263099, 'learning_rate': 0.01620476802826098, 'random_strength': 80.80505861782044}	123					1.14108	0.993008	{'bagging_temperature': 65.42325516419399, 'depth': 1, 'iterations': 671, 'l2_leaf_reg': 42.05032026074129, 'learning_rate': 0.014581136041933883, 'random_strength': 8.355343614927438}	184
0.837169	0.678298	{'bagging_temperature': 103.9520206043722, 'depth': 4, 'iterations': 745, 'l2_leaf_reg': 55.15423834038791, 'learning_rate': 0.0053217708358216384, 'random_strength': 50.461639142258726}	142				0.0216359	0.0159642	{'bagging_temperature': 1.5301046005653447, 'depth': 4, 'iterations': 997, 'l2_leaf_reg': 11.92142453449694, 'learning_rate': 0.005771748602125096, 'random_strength': 58.73784908906709}	216				0.125611	0.10217	{'bagging_temperature': 50.24599942282225, 'depth': 5, 'iterations': 694, 'l2_leaf_reg': 27.74130522788627, 'learning_rate': 0.012119825642309909, 'random_strength': 97.5673945487237}	145					1.14175	0.980633	{'bagging_temperature': 153.76123197023267, 'depth': 3, 'iterations': 623, 'l2_leaf_reg': 8.662828085087718, 'learning_rate': 0.014714887947759355, 'random_strength': 40.06849059261695}	20
0.838222	0.677176	{'bagging_temperature': 72.26226980133754, 'depth': 5, 'iterations': 179, 'l2_leaf_reg': 13.011682918303134, 'learning_rate': 0.011163495031305355, 'random_strength': 167.17835983983537}	21				0.0217263	0.0147161	{'bagging_temperature': 138.48448785123887, 'depth': 6, 'iterations': 999, 'l2_leaf_reg': 66.61699141519667, 'learning_rate': 0.007136521603957393, 'random_strength': 111.79818140268235}	48				0.125962	0.0991607	{'bagging_temperature': 34.294556067611055, 'depth': 6, 'iterations': 800, 'l2_leaf_reg': 15.809407132376668, 'learning_rate': 0.010996393925452336, 'random_strength': 130.96681183060736}	172					1.14278	0.965443	{'bagging_temperature': 158.45687492799834, 'depth': 5, 'iterations': 843, 'l2_leaf_reg': 52.123140787720345, 'learning_rate': 0.004831125173662091, 'random_strength': 14.287033207148175}	206
0.8387	0.680487	{'bagging_temperature': 172.63438678916094, 'depth': 4, 'iterations': 621, 'l2_leaf_reg': 59.00294862007111, 'learning_rate': 0.0065162029792979964, 'random_strength': 42.942852885541726}	137				0.0217731	0.0177634	{'bagging_temperature': 151.07039431977455, 'depth': 2, 'iterations': 957, 'l2_leaf_reg': 10.331850562781401, 'learning_rate': 0.009530497227153014, 'random_strength': 49.06587562923745}	61				0.126368	0.11562	{'bagging_temperature': 14.612017307950396, 'depth': 1, 'iterations': 637, 'l2_leaf_reg': 9.355036888151513, 'learning_rate': 0.009765226399782796, 'random_strength': 8.56571528266364}	52					1.14395	0.954517	{'bagging_temperature': 104.13803956783289, 'depth': 6, 'iterations': 938, 'l2_leaf_reg': 64.52740546297015, 'learning_rate': 0.00326743269517692, 'random_strength': 7.477605148518883}	22
0.839711	0.690801	{'bagging_temperature': 185.62247571240795, 'depth': 3, 'iterations': 722, 'l2_leaf_reg': 53.33954032377977, 'learning_rate': 0.005755992881154664, 'random_strength': 146.12149444918757}	7				0.0220295	0.0167764	{'bagging_temperature': 93.24114198669595, 'depth': 3, 'iterations': 796, 'l2_leaf_reg': 26.96459171080414, 'learning_rate': 0.008866979893051536, 'random_strength': 33.27363363140646}	83				0.126725	0.109774	{'bagging_temperature': 104.5930648323128, 'depth': 4, 'iterations': 962, 'l2_leaf_reg': 40.89399814093878, 'learning_rate': 0.006985835508931126, 'random_strength': 59.37207268100276}	51					1.14577	0.939368	{'bagging_temperature': 71.41513679404218, 'depth': 6, 'iterations': 291, 'l2_leaf_reg': 20.037274427884462, 'learning_rate': 0.024906587720868706, 'random_strength': 66.0321080182128}	110
0.847742	0.675869	{'bagging_temperature': 111.52548026992095, 'depth': 5, 'iterations': 394, 'l2_leaf_reg': 84.77062718717197, 'learning_rate': 0.014186599906452027, 'random_strength': 198.95044846691633}	8				0.0222119	0.0168668	{'bagging_temperature': 55.915480690964365, 'depth': 2, 'iterations': 554, 'l2_leaf_reg': 64.101193624714, 'learning_rate': 0.007963401810436943, 'random_strength': 1.550681438913081}	136				0.126835	0.10249	{'bagging_temperature': 1.3751475307310486, 'depth': 6, 'iterations': 947, 'l2_leaf_reg': 90.32777502984287, 'learning_rate': 0.009959148467883908, 'random_strength': 123.69717062600246}	189					1.15078	0.965282	{'bagging_temperature': 106.73139400951813, 'depth': 5, 'iterations': 427, 'l2_leaf_reg': 41.200611880304265, 'learning_rate': 0.015441835459928789, 'random_strength': 38.68473612172528}	109
0.863797	0.695214	{'bagging_temperature': 87.16998131434792, 'depth': 6, 'iterations': 681, 'l2_leaf_reg': 16.48173111831191, 'learning_rate': 0.0029519492795363265, 'random_strength': 122.22842664085492}	78				0.0222426	0.0182167	{'bagging_temperature': 189.95056220337793, 'depth': 2, 'iterations': 998, 'l2_leaf_reg': 40.586409882692294, 'learning_rate': 0.010104146832492913, 'random_strength': 78.09576555245809}	21				0.126975	0.107898	{'bagging_temperature': 87.77054236076347, 'depth': 4, 'iterations': 989, 'l2_leaf_reg': 69.70001708405111, 'learning_rate': 0.010748183770153609, 'random_strength': 135.22526684246787}	150					1.15864	0.972829	{'bagging_temperature': 76.42836990474649, 'depth': 5, 'iterations': 970, 'l2_leaf_reg': 29.017725497720555, 'learning_rate': 0.007904522745503002, 'random_strength': 60.86532950680323}	72
0.874225	0.708774	{'bagging_temperature': 182.77722465234308, 'depth': 6, 'iterations': 218, 'l2_leaf_reg': 7.014553995811638, 'learning_rate': 0.006344430745019907, 'random_strength': 122.58996377212542}	115				0.0226016	0.0165109	{'bagging_temperature': 15.071098736908631, 'depth': 5, 'iterations': 832, 'l2_leaf_reg': 5.609721324236698, 'learning_rate': 0.004885899936616745, 'random_strength': 84.90849515088}	219				0.12711	0.0984578	{'bagging_temperature': 52.411403084141, 'depth': 6, 'iterations': 853, 'l2_leaf_reg': 8.85556372249776, 'learning_rate': 0.011651863643113053, 'random_strength': 172.41230481852938}	81					1.16429	1.02629	{'bagging_temperature': 16.33827314507731, 'depth': 1, 'iterations': 758, 'l2_leaf_reg': 17.717832034869915, 'learning_rate': 0.015838652792637867, 'random_strength': 26.227960506896615}	83
0.880759	0.712696	{'bagging_temperature': 30.772828584946282, 'depth': 5, 'iterations': 801, 'l2_leaf_reg': 39.29716766166554, 'learning_rate': 0.0036256416671838166, 'random_strength': 138.23368203995238}	85				0.0227405	0.0170657	{'bagging_temperature': 164.85119840613052, 'depth': 4, 'iterations': 614, 'l2_leaf_reg': 23.21987479370253, 'learning_rate': 0.010057231164914235, 'random_strength': 127.00459518357471}	96				0.127271	0.0991121	{'bagging_temperature': 41.65622601088436, 'depth': 6, 'iterations': 829, 'l2_leaf_reg': 5.008920057170826, 'learning_rate': 0.01133996752794267, 'random_strength': 159.0299728534098}	231					1.17177	0.980802	{'bagging_temperature': 41.04085007459861, 'depth': 6, 'iterations': 903, 'l2_leaf_reg': 46.50018403093054, 'learning_rate': 0.005698847891897558, 'random_strength': 36.02603688990453}	78
0.887035	0.729127	{'bagging_temperature': 80.26400957212994, 'depth': 4, 'iterations': 253, 'l2_leaf_reg': 38.71184652061636, 'learning_rate': 0.010683651248164033, 'random_strength': 128.2142442410217}	56				0.0230296	0.0179951	{'bagging_temperature': 147.56806784330013, 'depth': 3, 'iterations': 791, 'l2_leaf_reg': 47.04953006092161, 'learning_rate': 0.010125665245914944, 'random_strength': 76.72845210711638}	10				0.127379	0.105298	{'bagging_temperature': 13.200255302367044, 'depth': 5, 'iterations': 613, 'l2_leaf_reg': 49.33759029461419, 'learning_rate': 0.012305615729321448, 'random_strength': 83.30518226572083}	223					1.18064	0.978087	{'bagging_temperature': 78.9115356037874, 'depth': 6, 'iterations': 409, 'l2_leaf_reg': 46.486139498873136, 'learning_rate': 0.024950192977972963, 'random_strength': 177.789379280251}	136
0.890653	0.764669	{'bagging_temperature': 165.1973092422306, 'depth': 1, 'iterations': 718, 'l2_leaf_reg': 3.165019780674398, 'learning_rate': 0.004062643844112243, 'random_strength': 150.77146233846494}	74				0.0230787	0.0167202	{'bagging_temperature': 97.95500928879058, 'depth': 6, 'iterations': 481, 'l2_leaf_reg': 9.117484770376333, 'learning_rate': 0.005678925109234865, 'random_strength': 27.678187800061036}	170				0.127975	0.113567	{'bagging_temperature': 31.263439859845885, 'depth': 5, 'iterations': 799, 'l2_leaf_reg': 65.49090019510206, 'learning_rate': 0.003930513809308928, 'random_strength': 29.750591841231383}	198					1.18113	0.99938	{'bagging_temperature': 52.950791109809764, 'depth': 5, 'iterations': 504, 'l2_leaf_reg': 49.621083600973165, 'learning_rate': 0.016982557491926918, 'random_strength': 75.89917452180796}	127
0.89452	0.722246	{'bagging_temperature': 107.96099787070305, 'depth': 5, 'iterations': 490, 'l2_leaf_reg': 88.56552417278587, 'learning_rate': 0.009229942069737691, 'random_strength': 50.4733221599823}	103				0.0231006	0.0179787	{'bagging_temperature': 95.85281177835, 'depth': 3, 'iterations': 808, 'l2_leaf_reg': 43.10104283516954, 'learning_rate': 0.009978933292537389, 'random_strength': 88.74471904849655}	120				0.129731	0.105599	{'bagging_temperature': 41.27271596613085, 'depth': 6, 'iterations': 635, 'l2_leaf_reg': 31.326506041883018, 'learning_rate': 0.011807899883149071, 'random_strength': 115.4894757583993}	183					1.18409	1.01032	{'bagging_temperature': 112.52340016663032, 'depth': 5, 'iterations': 389, 'l2_leaf_reg': 32.62193435741844, 'learning_rate': 0.01282001464833164, 'random_strength': 31.314470031231224}	40
0.898444	0.744499	{'bagging_temperature': 117.1898795643938, 'depth': 3, 'iterations': 560, 'l2_leaf_reg': 40.50488275785642, 'learning_rate': 0.003930453107402282, 'random_strength': 12.193488730014716}	132				0.0232369	0.0191451	{'bagging_temperature': 44.142374996092116, 'depth': 2, 'iterations': 434, 'l2_leaf_reg': 10.420966786378793, 'learning_rate': 0.01641835585921787, 'random_strength': 33.09233628786296}	126				0.130516	0.107471	{'bagging_temperature': 193.49927581616538, 'depth': 5, 'iterations': 520, 'l2_leaf_reg': 27.172725082245314, 'learning_rate': 0.015105734071450777, 'random_strength': 106.24988315040895}	105					1.18646	1.01803	{'bagging_temperature': 63.39171664252304, 'depth': 5, 'iterations': 801, 'l2_leaf_reg': 9.693350920483024, 'learning_rate': 0.0035444100228984453, 'random_strength': 14.877697016267902}	82
0.908469	0.731358	{'bagging_temperature': 188.82711124033574, 'depth': 6, 'iterations': 941, 'l2_leaf_reg': 81.14173738560858, 'learning_rate': 0.004635786338490219, 'random_strength': 142.0600793062037}	123				0.0233001	0.0175099	{'bagging_temperature': 37.13636272756231, 'depth': 5, 'iterations': 803, 'l2_leaf_reg': 80.38725526775568, 'learning_rate': 0.007191216244751266, 'random_strength': 63.64085994294536}	209				0.131389	0.106542	{'bagging_temperature': 4.005177444003717, 'depth': 6, 'iterations': 664, 'l2_leaf_reg': 24.070841953287015, 'learning_rate': 0.011012712664839618, 'random_strength': 121.82167722147561}	103					1.18892	1.00389	{'bagging_temperature': 59.409377044718056, 'depth': 6, 'iterations': 934, 'l2_leaf_reg': 17.469276572778757, 'learning_rate': 0.002902269752950123, 'random_strength': 15.762737468597898}	38
0.912744	0.777295	{'bagging_temperature': 172.56204161837334, 'depth': 1, 'iterations': 925, 'l2_leaf_reg': 26.956220314435505, 'learning_rate': 0.004267719029183955, 'random_strength': 194.80730601685093}	43				0.023453	0.0179522	{'bagging_temperature': 68.94467085641682, 'depth': 4, 'iterations': 479, 'l2_leaf_reg': 19.912402348435588, 'learning_rate': 0.011217908551323033, 'random_strength': 120.46626343504103}	236				0.132011	0.110633	{'bagging_temperature': 61.11142548565455, 'depth': 5, 'iterations': 912, 'l2_leaf_reg': 58.03894461954039, 'learning_rate': 0.008005389162240818, 'random_strength': 91.97499973044924}	114					1.19623	1.01987	{'bagging_temperature': 106.95366216512662, 'depth': 4, 'iterations': 997, 'l2_leaf_reg': 27.81294353535622, 'learning_rate': 0.009610304994573018, 'random_strength': 83.25750113686237}	179
0.913704	0.747036	{'bagging_temperature': 36.099720027326605, 'depth': 5, 'iterations': 901, 'l2_leaf_reg': 29.00349943870234, 'learning_rate': 0.0023211371066639663, 'random_strength': 64.54297567404492}	102				0.0236285	0.0186828	{'bagging_temperature': 144.28529819967136, 'depth': 3, 'iterations': 841, 'l2_leaf_reg': 17.171099794178748, 'learning_rate': 0.007626324248462725, 'random_strength': 79.1978041195059}	68				0.132424	0.123415	{'bagging_temperature': 111.1660067784268, 'depth': 4, 'iterations': 488, 'l2_leaf_reg': 41.05303500514253, 'learning_rate': 0.0030754162176024565, 'random_strength': 3.732830141293368}	41					1.19739	0.99664	{'bagging_temperature': 41.587059043181725, 'depth': 6, 'iterations': 827, 'l2_leaf_reg': 15.049235132209626, 'learning_rate': 0.008945535921240035, 'random_strength': 97.9945871183164}	215
0.929918	0.764538	{'bagging_temperature': 117.28068740108576, 'depth': 4, 'iterations': 778, 'l2_leaf_reg': 65.34875850075743, 'learning_rate': 0.004020207349197893, 'random_strength': 154.3804048084747}	14				0.0238114	0.0174499	{'bagging_temperature': 69.36896333158306, 'depth': 6, 'iterations': 591, 'l2_leaf_reg': 73.36322837574431, 'learning_rate': 0.00832961545792702, 'random_strength': 70.52813033367218}	180				0.133734	0.114279	{'bagging_temperature': 1.1753063958968717, 'depth': 4, 'iterations': 751, 'l2_leaf_reg': 31.363354718977263, 'learning_rate': 0.012117391368991516, 'random_strength': 109.31422492310361}	115					1.19754	1.02359	{'bagging_temperature': 123.34860458694541, 'depth': 5, 'iterations': 522, 'l2_leaf_reg': 71.75929747633631, 'learning_rate': 0.012309745143038288, 'random_strength': 41.5677021715723}	59
0.978936	0.811757	{'bagging_temperature': 89.38894342743355, 'depth': 6, 'iterations': 418, 'l2_leaf_reg': 8.621015208795436, 'learning_rate': 0.0022495407571648945, 'random_strength': 88.06636152737741}	26				0.0238369	0.0187334	{'bagging_temperature': 97.92358075120686, 'depth': 4, 'iterations': 372, 'l2_leaf_reg': 91.33791165364265, 'learning_rate': 0.01912520396080247, 'random_strength': 144.94815084881222}	55				0.134038	0.114205	{'bagging_temperature': 62.00604025738135, 'depth': 6, 'iterations': 985, 'l2_leaf_reg': 59.37908966883834, 'learning_rate': 0.004388805609319757, 'random_strength': 59.1469292832349}	211					1.19815	1.03416	{'bagging_temperature': 100.07143843707917, 'depth': 4, 'iterations': 580, 'l2_leaf_reg': 10.514226768295583, 'learning_rate': 0.006607959642418591, 'random_strength': 17.580766052183264}	119
0.988033	0.82071	{'bagging_temperature': 139.18678445405254, 'depth': 4, 'iterations': 782, 'l2_leaf_reg': 78.9573615967262, 'learning_rate': 0.0033583560917514713, 'random_strength': 87.95862393461393}	12				0.0239088	0.0179508	{'bagging_temperature': 136.1470515308386, 'depth': 5, 'iterations': 624, 'l2_leaf_reg': 52.56200009875108, 'learning_rate': 0.008093807504951518, 'random_strength': 89.82798060999596}	39				0.135822	0.117155	{'bagging_temperature': 24.12803368046567, 'depth': 4, 'iterations': 394, 'l2_leaf_reg': 17.079961419879, 'learning_rate': 0.016817064434793395, 'random_strength': 77.65705273058317}	195					1.19989	0.996843	{'bagging_temperature': 123.25596450881434, 'depth': 6, 'iterations': 813, 'l2_leaf_reg': 20.095391498969082, 'learning_rate': 0.010471723558613106, 'random_strength': 128.65401381145782}	198
0.988871	0.828453	{'bagging_temperature': 110.91752229394419, 'depth': 5, 'iterations': 665, 'l2_leaf_reg': 9.88191008026283, 'learning_rate': 0.0013890263961038602, 'random_strength': 54.07416857590876}	60				0.0241183	0.0194206	{'bagging_temperature': 178.7971403626481, 'depth': 2, 'iterations': 306, 'l2_leaf_reg': 32.060867708941444, 'learning_rate': 0.02073223184464537, 'random_strength': 21.33273109321793}	117				0.136671	0.126719	{'bagging_temperature': 136.92815243664882, 'depth': 2, 'iterations': 964, 'l2_leaf_reg': 27.9010914833612, 'learning_rate': 0.006360172303805639, 'random_strength': 44.34688103123978}	42					1.22089	1.04202	{'bagging_temperature': 153.32723581001346, 'depth': 5, 'iterations': 846, 'l2_leaf_reg': 60.480086058079436, 'learning_rate': 0.009511847405475733, 'random_strength': 87.76835078318153}	132
1.00337	0.839206	{'bagging_temperature': 106.20022295926874, 'depth': 5, 'iterations': 418, 'l2_leaf_reg': 16.104841661667834, 'learning_rate': 0.0025055967538346975, 'random_strength': 65.40682649739094}	57				0.0242911	0.0180221	{'bagging_temperature': 103.14831101648294, 'depth': 6, 'iterations': 785, 'l2_leaf_reg': 27.945740572123924, 'learning_rate': 0.004752022987689451, 'random_strength': 130.29787709941462}	178				0.13713	0.113686	{'bagging_temperature': 21.27870043243066, 'depth': 5, 'iterations': 864, 'l2_leaf_reg': 16.47010536284457, 'learning_rate': 0.008816837176016626, 'random_strength': 129.18578270057847}	102					1.22126	1.05396	{'bagging_temperature': 1.5105905046103332, 'depth': 5, 'iterations': 874, 'l2_leaf_reg': 24.41226525476247, 'learning_rate': 0.003871541568482405, 'random_strength': 22.498189608414574}	105
1.00656	0.845287	{'bagging_temperature': 136.01841134228155, 'depth': 3, 'iterations': 993, 'l2_leaf_reg': 93.63742007427552, 'learning_rate': 0.0028181841165894395, 'random_strength': 194.5713862215571}	44				0.0247307	0.01855	{'bagging_temperature': 58.79017972882208, 'depth': 6, 'iterations': 460, 'l2_leaf_reg': 18.975696810843022, 'learning_rate': 0.007169109198618456, 'random_strength': 140.3173990777866}	163				0.137191	0.124074	{'bagging_temperature': 27.940311960268865, 'depth': 5, 'iterations': 545, 'l2_leaf_reg': 53.774933033311, 'learning_rate': 0.004418825774770773, 'random_strength': 31.556491293709076}	55					1.22581	1.05211	{'bagging_temperature': 195.9018522678645, 'depth': 5, 'iterations': 862, 'l2_leaf_reg': 50.617761379573246, 'learning_rate': 0.0064392610283708325, 'random_strength': 44.607613789280535}	37
1.00856	0.836072	{'bagging_temperature': 56.115605113018724, 'depth': 6, 'iterations': 333, 'l2_leaf_reg': 49.701915742066745, 'learning_rate': 0.005744394721354829, 'random_strength': 140.2623739595369}	35				0.0247943	0.0189076	{'bagging_temperature': 177.1961106321803, 'depth': 6, 'iterations': 662, 'l2_leaf_reg': 34.02638684785541, 'learning_rate': 0.0032901067591967815, 'random_strength': 9.700567591139905}	35				0.13767	0.12679	{'bagging_temperature': 142.61009943551753, 'depth': 4, 'iterations': 995, 'l2_leaf_reg': 23.538357616665163, 'learning_rate': 0.002453963663747387, 'random_strength': 30.055078209397806}	23					1.22869	1.03478	{'bagging_temperature': 1.2910459680490076, 'depth': 6, 'iterations': 890, 'l2_leaf_reg': 10.52872317263153, 'learning_rate': 0.005360455494032774, 'random_strength': 59.239051703191336}	138
1.01171	0.849375	{'bagging_temperature': 163.6380183294571, 'depth': 4, 'iterations': 739, 'l2_leaf_reg': 29.884779020075467, 'learning_rate': 0.0017634119976364148, 'random_strength': 57.26824210244968}	18				0.0248433	0.018984	{'bagging_temperature': 48.970100717165494, 'depth': 6, 'iterations': 386, 'l2_leaf_reg': 12.785251884282786, 'learning_rate': 0.006148774903380125, 'random_strength': 34.2870909358962}	157				0.138015	0.115234	{'bagging_temperature': 32.69383591900997, 'depth': 5, 'iterations': 848, 'l2_leaf_reg': 35.1749611190943, 'learning_rate': 0.009252311564462174, 'random_strength': 133.28373250692874}	69					1.23045	1.07292	{'bagging_temperature': 58.10596914661884, 'depth': 5, 'iterations': 366, 'l2_leaf_reg': 30.5363952373394, 'learning_rate': 0.006398949404307964, 'random_strength': 11.780015056040803}	139
1.02367	0.856885	{'bagging_temperature': 70.90357418096143, 'depth': 5, 'iterations': 790, 'l2_leaf_reg': 25.955577578677307, 'learning_rate': 0.0015250927621311284, 'random_strength': 180.3358001850994}	99				0.0249596	0.0194679	{'bagging_temperature': 169.22585763708398, 'depth': 5, 'iterations': 334, 'l2_leaf_reg': 73.57245458492595, 'learning_rate': 0.013605703083699953, 'random_strength': 71.5426561311318}	40				0.138582	0.11869	{'bagging_temperature': 58.34553535139778, 'depth': 5, 'iterations': 922, 'l2_leaf_reg': 97.95570203074718, 'learning_rate': 0.007472969715217065, 'random_strength': 97.66425635152143}	185					1.23103	1.05287	{'bagging_temperature': 67.03862969042136, 'depth': 5, 'iterations': 444, 'l2_leaf_reg': 5.269216199505218, 'learning_rate': 0.011925107153050035, 'random_strength': 56.889940163066825}	222
1.0262	0.857762	{'bagging_temperature': 151.88588903589866, 'depth': 5, 'iterations': 316, 'l2_leaf_reg': 43.45065328889184, 'learning_rate': 0.0047999735150896445, 'random_strength': 80.76014833979994}	64				0.0251104	0.0200545	{'bagging_temperature': 38.695359331122404, 'depth': 4, 'iterations': 628, 'l2_leaf_reg': 56.62320712209166, 'learning_rate': 0.007566797502829568, 'random_strength': 82.79587804282019}	195				0.138936	0.115438	{'bagging_temperature': 7.075623897750614, 'depth': 5, 'iterations': 626, 'l2_leaf_reg': 10.84634292588343, 'learning_rate': 0.01327376263363434, 'random_strength': 159.48280246865764}	70					1.23367	1.04979	{'bagging_temperature': 66.1587883558567, 'depth': 5, 'iterations': 794, 'l2_leaf_reg': 53.62911329043188, 'learning_rate': 0.011548227103574834, 'random_strength': 132.14518118734898}	112
1.02727	0.85381	{'bagging_temperature': 170.19686941897555, 'depth': 6, 'iterations': 279, 'l2_leaf_reg': 66.45326096350061, 'learning_rate': 0.007549981116360152, 'random_strength': 169.41515278954537}	118				0.025143	0.0196309	{'bagging_temperature': 36.447196547189165, 'depth': 5, 'iterations': 628, 'l2_leaf_reg': 25.03544318001877, 'learning_rate': 0.004102478844742852, 'random_strength': 21.010270147857682}	230				0.13955	0.116726	{'bagging_temperature': 36.90713886197247, 'depth': 5, 'iterations': 311, 'l2_leaf_reg': 13.761262281679057, 'learning_rate': 0.021345978042183796, 'random_strength': 109.73898086824491}	190					1.23872	1.06252	{'bagging_temperature': 164.70810089558776, 'depth': 6, 'iterations': 877, 'l2_leaf_reg': 96.12784066973678, 'learning_rate': 0.0060552038315118215, 'random_strength': 42.67956800049542}	173
1.03248	0.876167	{'bagging_temperature': 129.74136008957578, 'depth': 3, 'iterations': 91, 'l2_leaf_reg': 28.42028997082169, 'learning_rate': 0.014060867505373576, 'random_strength': 184.39486099173}	126				0.0251474	0.0191983	{'bagging_temperature': 20.191949866715007, 'depth': 6, 'iterations': 107, 'l2_leaf_reg': 4.800771327200552, 'learning_rate': 0.022385721045888627, 'random_strength': 89.88734123910837}	229				0.142681	0.127738	{'bagging_temperature': 11.06280759069236, 'depth': 5, 'iterations': 560, 'l2_leaf_reg': 9.010084891099297, 'learning_rate': 0.00507772489495613, 'random_strength': 51.781463717621556}	232					1.23912	1.07187	{'bagging_temperature': 38.95434327409674, 'depth': 5, 'iterations': 713, 'l2_leaf_reg': 15.584589859929219, 'learning_rate': 0.00495761101309657, 'random_strength': 29.31553345505779}	248
1.03818	0.881856	{'bagging_temperature': 103.81515779401856, 'depth': 3, 'iterations': 573, 'l2_leaf_reg': 31.590803247227157, 'learning_rate': 0.00222537136483909, 'random_strength': 117.98163456207159}	34				0.0251806	0.0205726	{'bagging_temperature': 72.60970264605982, 'depth': 3, 'iterations': 901, 'l2_leaf_reg': 39.882517354802275, 'learning_rate': 0.00537203129226135, 'random_strength': 43.534043215315734}	131				0.142775	0.132954	{'bagging_temperature': 164.3242829041412, 'depth': 4, 'iterations': 931, 'l2_leaf_reg': 63.96470621463207, 'learning_rate': 0.002101789428300481, 'random_strength': 24.521837668350376}	27					1.24064	1.05886	{'bagging_temperature': 87.45531885500289, 'depth': 6, 'iterations': 788, 'l2_leaf_reg': 40.953171958820164, 'learning_rate': 0.0058162990171977316, 'random_strength': 45.40690666319418}	71
1.05729	0.889522	{'bagging_temperature': 11.706063349929934, 'depth': 5, 'iterations': 686, 'l2_leaf_reg': 41.79340283079654, 'learning_rate': 0.0018368633507830014, 'random_strength': 144.00517786915066}	95				0.0252607	0.0203913	{'bagging_temperature': 117.08813089150989, 'depth': 2, 'iterations': 219, 'l2_leaf_reg': 29.274230841832953, 'learning_rate': 0.01530900774389007, 'random_strength': 6.665950664872746}	115				0.14591	0.121298	{'bagging_temperature': 44.175591137183964, 'depth': 6, 'iterations': 279, 'l2_leaf_reg': 61.762673772683165, 'learning_rate': 0.02385401312771548, 'random_strength': 128.74583149859524}	25					1.2548	1.10408	{'bagging_temperature': 135.96997805311412, 'depth': 3, 'iterations': 410, 'l2_leaf_reg': 23.695166455481793, 'learning_rate': 0.02234437511839242, 'random_strength': 71.93300840038499}	228
1.05812	0.901745	{'bagging_temperature': 114.83550867686088, 'depth': 4, 'iterations': 768, 'l2_leaf_reg': 5.128608234608813, 'learning_rate': 0.0004961799843260792, 'random_strength': 1.3736725908761258}	51				0.0253393	0.0200129	{'bagging_temperature': 6.343887622302201, 'depth': 5, 'iterations': 852, 'l2_leaf_reg': 9.486182937862921, 'learning_rate': 0.0036042816338933345, 'random_strength': 123.62746655425748}	205				0.146584	0.124189	{'bagging_temperature': 56.331239813776314, 'depth': 5, 'iterations': 944, 'l2_leaf_reg': 29.975759824078867, 'learning_rate': 0.007716138378175017, 'random_strength': 155.2479320302554}	92					1.25573	1.09875	{'bagging_temperature': 185.35915042003785, 'depth': 4, 'iterations': 493, 'l2_leaf_reg': 69.58107787794602, 'learning_rate': 0.010990598408118698, 'random_strength': 37.05225514789312}	46
1.06304	0.898129	{'bagging_temperature': 108.37104243090434, 'depth': 4, 'iterations': 732, 'l2_leaf_reg': 51.922024435266714, 'learning_rate': 0.0016114156788297532, 'random_strength': 21.36932398330596}	135				0.0253414	0.0204859	{'bagging_temperature': 1.9927065525059149, 'depth': 4, 'iterations': 734, 'l2_leaf_reg': 52.77654656173951, 'learning_rate': 0.00530718763628311, 'random_strength': 43.33934485361131}	199				0.146881	0.133821	{'bagging_temperature': 81.31375921600049, 'depth': 4, 'iterations': 761, 'l2_leaf_reg': 94.55130814049191, 'learning_rate': 0.006005216970804006, 'random_strength': 64.14678936734906}	61					1.26815	1.06517	{'bagging_temperature': 55.53935938329507, 'depth': 6, 'iterations': 796, 'l2_leaf_reg': 47.85428873503075, 'learning_rate': 0.011180119130010841, 'random_strength': 174.25125980826544}	205
1.08059	0.922159	{'bagging_temperature': 184.99713665330114, 'depth': 3, 'iterations': 812, 'l2_leaf_reg': 26.73039886283928, 'learning_rate': 0.0011093058908317167, 'random_strength': 91.1508116530436}	139				0.0253558	0.0208687	{'bagging_temperature': 125.52798186454251, 'depth': 3, 'iterations': 655, 'l2_leaf_reg': 18.72133975153584, 'learning_rate': 0.007935577621377535, 'random_strength': 109.88145992660603}	95				0.150428	0.138907	{'bagging_temperature': 73.49538837225518, 'depth': 2, 'iterations': 579, 'l2_leaf_reg': 50.11447873774904, 'learning_rate': 0.018572419682088753, 'random_strength': 151.92022708385315}	50					1.26934	1.09261	{'bagging_temperature': 132.36131543243232, 'depth': 6, 'iterations': 308, 'l2_leaf_reg': 23.23455740241349, 'learning_rate': 0.010317326131090262, 'random_strength': 33.820015712070756}	164
1.08313	0.91846	{'bagging_temperature': 191.90424752663012, 'depth': 4, 'iterations': 601, 'l2_leaf_reg': 71.04397718072642, 'learning_rate': 0.0019627135300983177, 'random_strength': 14.803393813394706}	59				0.0258312	0.0211892	{'bagging_temperature': 190.04666232614773, 'depth': 3, 'iterations': 449, 'l2_leaf_reg': 14.92040945375588, 'learning_rate': 0.01078808497025668, 'random_strength': 101.79846274717943}	89				0.151958	0.130594	{'bagging_temperature': 12.182389822807458, 'depth': 5, 'iterations': 966, 'l2_leaf_reg': 42.25377354596604, 'learning_rate': 0.00722376409780285, 'random_strength': 172.7293617800074}	121					1.2761	1.11033	{'bagging_temperature': 39.39802894523441, 'depth': 5, 'iterations': 854, 'l2_leaf_reg': 81.31134605084517, 'learning_rate': 0.006038309425144904, 'random_strength': 47.110530752023095}	101
1.09321	0.930305	{'bagging_temperature': 98.24846565009686, 'depth': 4, 'iterations': 954, 'l2_leaf_reg': 21.010848419398492, 'learning_rate': 0.0007436344420563029, 'random_strength': 129.98631933393614}	121				0.0259833	0.0221454	{'bagging_temperature': 104.92991277988858, 'depth': 2, 'iterations': 601, 'l2_leaf_reg': 36.82855255902585, 'learning_rate': 0.011416053615337653, 'random_strength': 86.80714660519686}	76				0.151978	0.131528	{'bagging_temperature': 47.57714122130912, 'depth': 5, 'iterations': 891, 'l2_leaf_reg': 33.72289214379923, 'learning_rate': 0.005610011560405347, 'random_strength': 108.40420516125546}	177					1.27773	1.14639	{'bagging_temperature': 27.337953395234944, 'depth': 1, 'iterations': 386, 'l2_leaf_reg': 94.53532591103506, 'learning_rate': 0.013422116126905992, 'random_strength': 6.605695293518885}	100
1.09559	0.933693	{'bagging_temperature': 137.41522882510353, 'depth': 3, 'iterations': 817, 'l2_leaf_reg': 99.24879020993436, 'learning_rate': 0.0020105578539107018, 'random_strength': 145.5197178517644}	120				0.0263199	0.0216777	{'bagging_temperature': 63.02861907682239, 'depth': 4, 'iterations': 523, 'l2_leaf_reg': 43.57230867754502, 'learning_rate': 0.006770564983447892, 'random_strength': 64.87081380329593}	237				0.152449	0.132861	{'bagging_temperature': 66.11649508470724, 'depth': 5, 'iterations': 673, 'l2_leaf_reg': 28.129165281005882, 'learning_rate': 0.008774424560726916, 'random_strength': 142.18737511451977}	192					1.2863	1.11756	{'bagging_temperature': 124.9426371774564, 'depth': 6, 'iterations': 999, 'l2_leaf_reg': 4.909873412488668, 'learning_rate': 0.0018003275935230007, 'random_strength': 17.603690071034485}	244
1.11852	0.95251	{'bagging_temperature': 123.53371495796219, 'depth': 4, 'iterations': 897, 'l2_leaf_reg': 72.30430955083523, 'learning_rate': 0.0012291199954514445, 'random_strength': 186.4398457981934}	47				0.0264115	0.0227853	{'bagging_temperature': 99.27469574132789, 'depth': 2, 'iterations': 889, 'l2_leaf_reg': 35.718939154001, 'learning_rate': 0.0070341544125724605, 'random_strength': 85.36146282571903}	110				0.15344	0.135092	{'bagging_temperature': 12.050231417230684, 'depth': 5, 'iterations': 770, 'l2_leaf_reg': 15.25049702629623, 'learning_rate': 0.004946188640187269, 'random_strength': 84.46573756301244}	85					1.29131	1.1158	{'bagging_temperature': 114.77857666191612, 'depth': 5, 'iterations': 882, 'l2_leaf_reg': 32.54110709559065, 'learning_rate': 0.008557447122591553, 'random_strength': 196.80192713029237}	163
1.1265	0.966223	{'bagging_temperature': 66.95205477760385, 'depth': 3, 'iterations': 648, 'l2_leaf_reg': 44.044843407033326, 'learning_rate': 0.00124722632630693, 'random_strength': 197.5570836780553}	106				0.0266594	0.0225725	{'bagging_temperature': 155.6836711634312, 'depth': 3, 'iterations': 639, 'l2_leaf_reg': 76.89145457598397, 'learning_rate': 0.008620440250454687, 'random_strength': 185.29921703009023}	113				0.154002	0.146483	{'bagging_temperature': 80.45803200722972, 'depth': 1, 'iterations': 903, 'l2_leaf_reg': 50.33992899794373, 'learning_rate': 0.011247993116590261, 'random_strength': 84.94154252044555}	45					1.29624	1.16198	{'bagging_temperature': 144.91610335216646, 'depth': 2, 'iterations': 637, 'l2_leaf_reg': 19.930292057198873, 'learning_rate': 0.008812855855288702, 'random_strength': 24.517285271877427}	241
1.14701	0.984529	{'bagging_temperature': 148.27360178710902, 'depth': 4, 'iterations': 836, 'l2_leaf_reg': 21.753670289244447, 'learning_rate': 0.0005390135061754173, 'random_strength': 199.6397848323224}	133				0.0266646	0.0217127	{'bagging_temperature': 53.52896407538057, 'depth': 5, 'iterations': 443, 'l2_leaf_reg': 66.59685213362201, 'learning_rate': 0.008633208413938168, 'random_strength': 199.6256880016476}	58				0.154161	0.129544	{'bagging_temperature': 8.188504490965974, 'depth': 6, 'iterations': 659, 'l2_leaf_reg': 48.15011541752794, 'learning_rate': 0.00999715304793214, 'random_strength': 193.95674064582835}	237					1.30112	1.12018	{'bagging_temperature': 28.287148151014723, 'depth': 6, 'iterations': 972, 'l2_leaf_reg': 24.615991693555717, 'learning_rate': 0.004355411612036243, 'random_strength': 64.67710875684071}	26
1.14806	0.98199	{'bagging_temperature': 199.51827029216298, 'depth': 5, 'iterations': 710, 'l2_leaf_reg': 59.52357724749828, 'learning_rate': 0.0010480046198519896, 'random_strength': 149.30833956426036}	38				0.0267101	0.0220155	{'bagging_temperature': 199.42606085866106, 'depth': 4, 'iterations': 696, 'l2_leaf_reg': 21.905239715236824, 'learning_rate': 0.005126211447476471, 'random_strength': 156.11057807340478}	63				0.155231	0.136607	{'bagging_temperature': 36.813669158230006, 'depth': 5, 'iterations': 457, 'l2_leaf_reg': 43.8886081096141, 'learning_rate': 0.010362307129087487, 'random_strength': 113.99258926725047}	88					1.30333	1.15324	{'bagging_temperature': 164.5177518043453, 'depth': 5, 'iterations': 659, 'l2_leaf_reg': 15.882245831197341, 'learning_rate': 0.00236924229600327, 'random_strength': 10.390248670509221}	234
1.14967	0.985264	{'bagging_temperature': 104.22082923203317, 'depth': 6, 'iterations': 647, 'l2_leaf_reg': 8.095914680539082, 'learning_rate': 0.00042079084866079294, 'random_strength': 25.445253421310046}	159				0.0273166	0.0228487	{'bagging_temperature': 183.83825396319725, 'depth': 4, 'iterations': 719, 'l2_leaf_reg': 44.36054612835855, 'learning_rate': 0.005000362252925186, 'random_strength': 142.23406265569693}	43				0.155385	0.139127	{'bagging_temperature': 52.750548850907556, 'depth': 4, 'iterations': 781, 'l2_leaf_reg': 4.274967753363795, 'learning_rate': 0.006569475762241264, 'random_strength': 100.89226449995479}	99					1.30409	1.12568	{'bagging_temperature': 119.23850287618771, 'depth': 6, 'iterations': 733, 'l2_leaf_reg': 12.603213690396865, 'learning_rate': 0.007344295358284081, 'random_strength': 150.8122920637525}	108
1.15487	0.990476	{'bagging_temperature': 141.70649179055025, 'depth': 6, 'iterations': 447, 'l2_leaf_reg': 22.881560912911443, 'learning_rate': 0.000920003484110792, 'random_strength': 112.40356509499067}	101				0.0274935	0.0240301	{'bagging_temperature': 153.53333741561076, 'depth': 2, 'iterations': 854, 'l2_leaf_reg': 58.07058652178051, 'learning_rate': 0.0060761289200469346, 'random_strength': 58.34785309435046}	106				0.156488	0.135556	{'bagging_temperature': 49.19916933903584, 'depth': 6, 'iterations': 627, 'l2_leaf_reg': 52.73786818826301, 'learning_rate': 0.006899397015823727, 'random_strength': 113.34477200213554}	233					1.305	1.14125	{'bagging_temperature': 15.043849864671754, 'depth': 6, 'iterations': 940, 'l2_leaf_reg': 61.00929916748229, 'learning_rate': 0.002225071805296081, 'random_strength': 15.004650698720592}	104
1.15556	0.992993	{'bagging_temperature': 85.21758403242278, 'depth': 6, 'iterations': 49, 'l2_leaf_reg': 96.04381813097787, 'learning_rate': 0.018462953380310718, 'random_strength': 108.89459158314328}	61				0.0275815	0.0231037	{'bagging_temperature': 61.146763391569465, 'depth': 5, 'iterations': 876, 'l2_leaf_reg': 75.82722035128867, 'learning_rate': 0.0032164877331350497, 'random_strength': 52.67851585263664}	47				0.157359	0.132665	{'bagging_temperature': 1.210105554508992, 'depth': 6, 'iterations': 915, 'l2_leaf_reg': 29.83059768100985, 'learning_rate': 0.006837365676442209, 'random_strength': 199.81977743581632}	75					1.30697	1.15962	{'bagging_temperature': 9.154549258444064, 'depth': 3, 'iterations': 761, 'l2_leaf_reg': 98.39440807611334, 'learning_rate': 0.01146876024646194, 'random_strength': 74.55447054802224}	36
1.16406	0.999494	{'bagging_temperature': 14.363157509299922, 'depth': 4, 'iterations': 953, 'l2_leaf_reg': 99.28704619768894, 'learning_rate': 0.0006654888326905071, 'random_strength': 9.13843172776718}	11				0.0276294	0.0224141	{'bagging_temperature': 74.26515269904445, 'depth': 6, 'iterations': 811, 'l2_leaf_reg': 15.170877377918728, 'learning_rate': 0.0027038487723811244, 'random_strength': 155.54674905451049}	177				0.157442	0.150258	{'bagging_temperature': 37.47194392734504, 'depth': 1, 'iterations': 963, 'l2_leaf_reg': 76.84341036419711, 'learning_rate': 0.005184186177798766, 'random_strength': 35.27383154750532}	201					1.30762	1.13266	{'bagging_temperature': 21.600434630510296, 'depth': 6, 'iterations': 828, 'l2_leaf_reg': 56.35648068171605, 'learning_rate': 0.005193805894840026, 'random_strength': 55.61587789435933}	113
1.16968	1.00671	{'bagging_temperature': 102.79802837876461, 'depth': 4, 'iterations': 825, 'l2_leaf_reg': 33.456662679978606, 'learning_rate': 0.0004843001738967598, 'random_strength': 84.7606818129563}	97				0.0277649	0.0234344	{'bagging_temperature': 109.21130527410722, 'depth': 4, 'iterations': 189, 'l2_leaf_reg': 85.79218347415681, 'learning_rate': 0.015527492698405372, 'random_strength': 29.944710781936358}	46				0.158479	0.151104	{'bagging_temperature': 29.80542201822204, 'depth': 3, 'iterations': 322, 'l2_leaf_reg': 24.050549848249894, 'learning_rate': 0.0033969546154918673, 'random_strength': 13.35780392060229}	12					1.30871	1.14454	{'bagging_temperature': 74.37697270009029, 'depth': 4, 'iterations': 977, 'l2_leaf_reg': 33.90963187190383, 'learning_rate': 0.0079195054095127, 'random_strength': 110.37586084490412}	128
1.17938	1.01957	{'bagging_temperature': 88.55863744710315, 'depth': 5, 'iterations': 764, 'l2_leaf_reg': 3.397460276809266, 'learning_rate': 0.00021104766676247047, 'random_strength': 136.2768333068191}	113				0.0278909	0.0235071	{'bagging_temperature': 85.30543339126152, 'depth': 4, 'iterations': 702, 'l2_leaf_reg': 23.180819413345375, 'learning_rate': 0.004202582586378613, 'random_strength': 120.06376210982577}	191				0.158506	0.138829	{'bagging_temperature': 25.569198159454736, 'depth': 5, 'iterations': 595, 'l2_leaf_reg': 28.589543383694984, 'learning_rate': 0.00957233187266109, 'random_strength': 169.34076844109973}	111					1.3198	1.16356	{'bagging_temperature': 78.91552909794419, 'depth': 5, 'iterations': 555, 'l2_leaf_reg': 55.43098639001933, 'learning_rate': 0.005973090989065973, 'random_strength': 32.74114738787342}	204
1.17967	1.01651	{'bagging_temperature': 27.988315287619585, 'depth': 5, 'iterations': 835, 'l2_leaf_reg': 21.403195352564182, 'learning_rate': 0.00034381246540128796, 'random_strength': 182.38797870754837}	36				0.0282301	0.023431	{'bagging_temperature': 106.56170350801693, 'depth': 6, 'iterations': 813, 'l2_leaf_reg': 16.713538475861604, 'learning_rate': 0.0020337228743336337, 'random_strength': 43.469798682740986}	42				0.158746	0.134708	{'bagging_temperature': 69.64659952349032, 'depth': 6, 'iterations': 1000, 'l2_leaf_reg': 14.876884403800908, 'learning_rate': 0.005695433627222896, 'random_strength': 199.3723083254652}	241					1.32262	1.15519	{'bagging_temperature': 32.86632408811605, 'depth': 6, 'iterations': 835, 'l2_leaf_reg': 23.54466542510032, 'learning_rate': 0.003149382094644007, 'random_strength': 34.544301281867575}	141
1.19501	1.03218	{'bagging_temperature': 107.418826299355, 'depth': 6, 'iterations': 618, 'l2_leaf_reg': 16.648099812984185, 'learning_rate': 0.0003056155573105618, 'random_strength': 66.856506203998}	164				0.028241	0.0247429	{'bagging_temperature': 20.577619599351834, 'depth': 1, 'iterations': 583, 'l2_leaf_reg': 39.14100250040296, 'learning_rate': 0.009119911424057504, 'random_strength': 21.066489414709537}	28				0.1594	0.142503	{'bagging_temperature': 107.46479739311685, 'depth': 6, 'iterations': 807, 'l2_leaf_reg': 45.985904371663494, 'learning_rate': 0.002852145601911109, 'random_strength': 57.665127370009216}	134					1.34275	1.16474	{'bagging_temperature': 129.55333445102661, 'depth': 6, 'iterations': 345, 'l2_leaf_reg': 9.992462239607732, 'learning_rate': 0.010552670502728711, 'random_strength': 80.23347741777653}	235
1.19537	1.03259	{'bagging_temperature': 19.189533039421917, 'depth': 4, 'iterations': 17, 'l2_leaf_reg': 84.62892669686153, 'learning_rate': 0.020252156064603784, 'random_strength': 26.65878159467227}	13				0.0284829	0.0251821	{'bagging_temperature': 77.1037792479318, 'depth': 2, 'iterations': 818, 'l2_leaf_reg': 4.479789757235546, 'learning_rate': 0.004042381624229301, 'random_strength': 36.86702467601249}	134				0.160012	0.143315	{'bagging_temperature': 180.93668550450835, 'depth': 5, 'iterations': 719, 'l2_leaf_reg': 67.14438691349733, 'learning_rate': 0.005678141385102512, 'random_strength': 102.07413671850597}	117					1.34365	1.20381	{'bagging_temperature': 16.769445465297437, 'depth': 4, 'iterations': 672, 'l2_leaf_reg': 39.24898441783806, 'learning_rate': 0.0015235542660543674, 'random_strength': 1.9987052932248162}	42
1.20171	1.03792	{'bagging_temperature': 41.67551941592096, 'depth': 6, 'iterations': 627, 'l2_leaf_reg': 77.78363620443535, 'learning_rate': 0.0006343655300237456, 'random_strength': 106.26875417839398}	88				0.0284871	0.0245032	{'bagging_temperature': 169.5042229022736, 'depth': 4, 'iterations': 494, 'l2_leaf_reg': 15.737864502170783, 'learning_rate': 0.004528172499129598, 'random_strength': 63.24595363604702}	98				0.160275	0.140941	{'bagging_temperature': 31.035032624828638, 'depth': 6, 'iterations': 608, 'l2_leaf_reg': 45.515109426593305, 'learning_rate': 0.006110578113932585, 'random_strength': 104.29484585855377}	166					1.34945	1.19969	{'bagging_temperature': 84.68090175391275, 'depth': 6, 'iterations': 594, 'l2_leaf_reg': 3.0639823922701783, 'learning_rate': 0.0014067298512812415, 'random_strength': 4.2357195611529015}	88
1.20291	1.04296	{'bagging_temperature': 49.49922964106379, 'depth': 2, 'iterations': 879, 'l2_leaf_reg': 25.089685155807924, 'learning_rate': 0.0002837022849537267, 'random_strength': 197.90859848335683}	1				0.0288429	0.0255134	{'bagging_temperature': 77.63955727841979, 'depth': 2, 'iterations': 299, 'l2_leaf_reg': 25.14094149866781, 'learning_rate': 0.01663239707374574, 'random_strength': 193.14457565854534}	19				0.161204	0.14194	{'bagging_temperature': 174.5598911036448, 'depth': 6, 'iterations': 761, 'l2_leaf_reg': 56.71596691505738, 'learning_rate': 0.004112621759398197, 'random_strength': 80.50504746646403}	132					1.35866	1.20637	{'bagging_temperature': 53.08386549233202, 'depth': 6, 'iterations': 53, 'l2_leaf_reg': 63.451728864738485, 'learning_rate': 0.024918617108861056, 'random_strength': 8.137177277639346}	65
1.20361	1.03971	{'bagging_temperature': 2.438196320368776, 'depth': 6, 'iterations': 240, 'l2_leaf_reg': 79.64469202465014, 'learning_rate': 0.0016083161684932923, 'random_strength': 111.65128893888505}	19				0.0289277	0.0244452	{'bagging_temperature': 79.04631001454732, 'depth': 6, 'iterations': 693, 'l2_leaf_reg': 40.26654891108479, 'learning_rate': 0.002628532273526302, 'random_strength': 52.15980090629333}	241				0.163184	0.144233	{'bagging_temperature': 190.52064679541175, 'depth': 5, 'iterations': 516, 'l2_leaf_reg': 33.461246371165245, 'learning_rate': 0.01042904276344745, 'random_strength': 174.2548443686019}	2					1.36228	1.2306	{'bagging_temperature': 117.31196228019905, 'depth': 3, 'iterations': 864, 'l2_leaf_reg': 27.184876630441575, 'learning_rate': 0.001983472150665589, 'random_strength': 10.179243337693903}	202
1.20516	1.04144	{'bagging_temperature': 47.86942809894403, 'depth': 5, 'iterations': 447, 'l2_leaf_reg': 85.5952614427492, 'learning_rate': 0.0008375342673108882, 'random_strength': 121.85698165882113}	62				0.0289969	0.0254671	{'bagging_temperature': 24.45434915796506, 'depth': 2, 'iterations': 600, 'l2_leaf_reg': 50.22755019169494, 'learning_rate': 0.004584176991788537, 'random_strength': 19.504029728628044}	128				0.165396	0.143075	{'bagging_temperature': 22.003244432447403, 'depth': 6, 'iterations': 999, 'l2_leaf_reg': 3.619895121601944, 'learning_rate': 0.0038598876506808393, 'random_strength': 140.44084668222592}	73					1.36377	1.22356	{'bagging_temperature': 35.49000745542023, 'depth': 4, 'iterations': 844, 'l2_leaf_reg': 26.367497479624348, 'learning_rate': 0.002670378538315649, 'random_strength': 20.94144950387618}	84
1.20537	1.04509	{'bagging_temperature': 97.50697804180803, 'depth': 5, 'iterations': 558, 'l2_leaf_reg': 3.137715385126988, 'learning_rate': 0.00017061024246423304, 'random_strength': 145.78332681199726}	3				0.029198	0.025259	{'bagging_temperature': 195.33143125349764, 'depth': 4, 'iterations': 948, 'l2_leaf_reg': 62.16009876488545, 'learning_rate': 0.0029791924833291847, 'random_strength': 105.88587439149133}	101				0.166419	0.158414	{'bagging_temperature': 102.68643410919431, 'depth': 2, 'iterations': 1000, 'l2_leaf_reg': 16.857285162803826, 'learning_rate': 0.00358892569430909, 'random_strength': 55.791178898655886}	34					1.36395	1.18907	{'bagging_temperature': 198.54550994961068, 'depth': 6, 'iterations': 854, 'l2_leaf_reg': 6.4862076664314365, 'learning_rate': 0.004405115261426992, 'random_strength': 119.06133155672038}	181
1.20913	1.04749	{'bagging_temperature': 48.7592128401739, 'depth': 4, 'iterations': 660, 'l2_leaf_reg': 23.553854915571165, 'learning_rate': 0.00024576000594550855, 'random_strength': 125.40239672081303}	90				0.0292025	0.0258786	{'bagging_temperature': 142.85057176362838, 'depth': 1, 'iterations': 846, 'l2_leaf_reg': 29.6360703369563, 'learning_rate': 0.005816966732449773, 'random_strength': 26.104775678263753}	80				0.169114	0.158844	{'bagging_temperature': 95.42825351512336, 'depth': 2, 'iterations': 997, 'l2_leaf_reg': 51.016470700305625, 'learning_rate': 0.0065652692031654535, 'random_strength': 94.224969854295}	194					1.3728	1.23714	{'bagging_temperature': 61.42014301134305, 'depth': 3, 'iterations': 935, 'l2_leaf_reg': 12.315197281898659, 'learning_rate': 0.00467616489312632, 'random_strength': 46.40799374350071}	131
1.2129	1.05065	{'bagging_temperature': 178.64387203096933, 'depth': 6, 'iterations': 341, 'l2_leaf_reg': 15.41550947147409, 'learning_rate': 0.00035258164421329233, 'random_strength': 154.78164938194516}	119				0.0292122	0.0258744	{'bagging_temperature': 145.40283246839078, 'depth': 2, 'iterations': 415, 'l2_leaf_reg': 49.34371584880715, 'learning_rate': 0.011132274604125674, 'random_strength': 97.75018677410134}	20				0.169758	0.159281	{'bagging_temperature': 52.89985246395013, 'depth': 5, 'iterations': 652, 'l2_leaf_reg': 71.49248671727547, 'learning_rate': 0.002333985110003587, 'random_strength': 43.99021001947497}	252					1.37474	1.20501	{'bagging_temperature': 174.61303456830677, 'depth': 6, 'iterations': 884, 'l2_leaf_reg': 13.346636742031153, 'learning_rate': 0.0033045338704106287, 'random_strength': 64.3130958206553}	225
1.21294	1.04979	{'bagging_temperature': 2.4518884321212937, 'depth': 6, 'iterations': 563, 'l2_leaf_reg': 50.47678520468648, 'learning_rate': 0.00038254572095850576, 'random_strength': 44.175062233580974}	39				0.0294482	0.0258996	{'bagging_temperature': 164.24330955186738, 'depth': 3, 'iterations': 743, 'l2_leaf_reg': 3.0633679375417344, 'learning_rate': 0.00370518018696555, 'random_strength': 128.77546445524024}	62				0.170499	0.147684	{'bagging_temperature': 3.004781715438284, 'depth': 6, 'iterations': 568, 'l2_leaf_reg': 21.77797145832027, 'learning_rate': 0.007611362296531623, 'random_strength': 184.12709406664544}	65					1.37873	1.22372	{'bagging_temperature': 141.3712646245448, 'depth': 4, 'iterations': 833, 'l2_leaf_reg': 15.163945623555176, 'learning_rate': 0.006634947649488636, 'random_strength': 109.24989090325595}	194
1.21457	1.05281	{'bagging_temperature': 143.08905452053733, 'depth': 3, 'iterations': 912, 'l2_leaf_reg': 72.52025948779882, 'learning_rate': 0.0002810930895864367, 'random_strength': 124.9297316254588}	5				0.0294509	0.0259528	{'bagging_temperature': 156.56186439520155, 'depth': 3, 'iterations': 996, 'l2_leaf_reg': 21.77039189395072, 'learning_rate': 0.0029096985794361185, 'random_strength': 109.01960630570314}	81				0.170698	0.1587	{'bagging_temperature': 137.2298577152971, 'depth': 5, 'iterations': 997, 'l2_leaf_reg': 75.73104972448543, 'learning_rate': 0.0020164194577343276, 'random_strength': 61.56651649841841}	179					1.40143	1.23607	{'bagging_temperature': 127.61731343082806, 'depth': 6, 'iterations': 946, 'l2_leaf_reg': 8.790069953564085, 'learning_rate': 0.0035238320874742945, 'random_strength': 145.4617350826257}	171
1.2146	1.05426	{'bagging_temperature': 177.05904859149268, 'depth': 3, 'iterations': 866, 'l2_leaf_reg': 12.607768255537813, 'learning_rate': 0.00012320558580201715, 'random_strength': 28.69738369288521}	48				0.0294719	0.0259424	{'bagging_temperature': 39.90444116515278, 'depth': 3, 'iterations': 622, 'l2_leaf_reg': 81.38275193554745, 'learning_rate': 0.0046147707584498305, 'random_strength': 47.0920590312742}	7				0.1711	0.158704	{'bagging_temperature': 42.265199195532304, 'depth': 6, 'iterations': 57, 'l2_leaf_reg': 71.82158603835899, 'learning_rate': 0.02181526765466989, 'random_strength': 47.6280066246746}	205					1.40212	1.26382	{'bagging_temperature': 2.4156002862480292, 'depth': 3, 'iterations': 712, 'l2_leaf_reg': 42.180485673106745, 'learning_rate': 0.008776075008275656, 'random_strength': 99.49244954380667}	53
1.21621	1.05313	{'bagging_temperature': 116.18059590257533, 'depth': 6, 'iterations': 366, 'l2_leaf_reg': 61.922418070622896, 'learning_rate': 0.0006067416996648541, 'random_strength': 56.499188864223704}	9				0.0296477	0.0258215	{'bagging_temperature': 11.854368446071124, 'depth': 5, 'iterations': 870, 'l2_leaf_reg': 60.372719156441896, 'learning_rate': 0.0022206172817381513, 'random_strength': 49.826683998072035}	227				0.171759	0.16203	{'bagging_temperature': 16.340946619710937, 'depth': 3, 'iterations': 727, 'l2_leaf_reg': 90.01131965849352, 'learning_rate': 0.008743255167059438, 'random_strength': 128.9526305328542}	227					1.40681	1.24973	{'bagging_temperature': 47.05076907558783, 'depth': 5, 'iterations': 776, 'l2_leaf_reg': 14.740255749966812, 'learning_rate': 0.0049784919378356605, 'random_strength': 145.05115770312122}	87
1.21804	1.05721	{'bagging_temperature': 104.81870331084077, 'depth': 2, 'iterations': 802, 'l2_leaf_reg': 46.39732785388843, 'learning_rate': 0.0002523693688485597, 'random_strength': 172.94427814189146}	49				0.029759	0.0268497	{'bagging_temperature': 64.52132821765781, 'depth': 1, 'iterations': 394, 'l2_leaf_reg': 69.22115087320398, 'learning_rate': 0.017801868806787097, 'random_strength': 69.11286192738186}	112				0.172016	0.149333	{'bagging_temperature': 57.373998896169965, 'depth': 6, 'iterations': 798, 'l2_leaf_reg': 18.955776902179483, 'learning_rate': 0.005136397056109583, 'random_strength': 178.9372167442718}	71					1.40724	1.25096	{'bagging_temperature': 94.14161025853392, 'depth': 6, 'iterations': 714, 'l2_leaf_reg': 3.089140792001962, 'learning_rate': 0.002873807551028246, 'random_strength': 51.73072487570276}	125
1.22065	1.05995	{'bagging_temperature': 147.3839920088063, 'depth': 2, 'iterations': 963, 'l2_leaf_reg': 40.366512016590846, 'learning_rate': 0.00017865648874853794, 'random_strength': 170.79828945715383}	45				0.0299415	0.0262171	{'bagging_temperature': 170.9515564800643, 'depth': 4, 'iterations': 853, 'l2_leaf_reg': 84.22223496986615, 'learning_rate': 0.0031376185256251194, 'random_strength': 102.3717897860057}	5				0.173298	0.155946	{'bagging_temperature': 79.5615115736985, 'depth': 6, 'iterations': 373, 'l2_leaf_reg': 25.88644252151708, 'learning_rate': 0.0052664430930185035, 'random_strength': 72.33898800416571}	133					1.41477	1.27664	{'bagging_temperature': 84.26933274896922, 'depth': 3, 'iterations': 892, 'l2_leaf_reg': 13.618626059737323, 'learning_rate': 0.005294875885000915, 'random_strength': 67.8321016564553}	185
1.22191	1.05922	{'bagging_temperature': 18.63671481484124, 'depth': 6, 'iterations': 910, 'l2_leaf_reg': 55.76682864212848, 'learning_rate': 0.0001898400393360363, 'random_strength': 143.425658733154}	4				0.0300949	0.0271027	{'bagging_temperature': 120.9248035912016, 'depth': 1, 'iterations': 872, 'l2_leaf_reg': 14.373680273558271, 'learning_rate': 0.0066341601780618075, 'random_strength': 55.51711742302608}	74				0.173811	0.157715	{'bagging_temperature': 111.20899080106702, 'depth': 4, 'iterations': 446, 'l2_leaf_reg': 6.5706609519873975, 'learning_rate': 0.011035260384990251, 'random_strength': 165.82500935458486}	8					1.41683	1.25635	{'bagging_temperature': 199.68377114124263, 'depth': 6, 'iterations': 908, 'l2_leaf_reg': 22.99179821219137, 'learning_rate': 0.003751142056640107, 'random_strength': 145.25572476154275}	247
1.22309	1.06143	{'bagging_temperature': 175.66208436997135, 'depth': 5, 'iterations': 44, 'l2_leaf_reg': 35.37353415550498, 'learning_rate': 0.002596535596675947, 'random_strength': 163.97199837383653}	122				0.0303088	0.0269739	{'bagging_temperature': 48.25032734379076, 'depth': 3, 'iterations': 481, 'l2_leaf_reg': 79.20349260433318, 'learning_rate': 0.006341282801606482, 'random_strength': 105.36290654861752}	18				0.174019	0.160193	{'bagging_temperature': 51.657988707485195, 'depth': 4, 'iterations': 842, 'l2_leaf_reg': 23.761569830462292, 'learning_rate': 0.004617896410795949, 'random_strength': 120.44197277174473}	182					1.41767	1.2684	{'bagging_temperature': 34.82893293327352, 'depth': 4, 'iterations': 858, 'l2_leaf_reg': 39.349433036658276, 'learning_rate': 0.005680403030787185, 'random_strength': 107.28192060945804}	34
1.22792	1.06631	{'bagging_temperature': 23.08172607956284, 'depth': 6, 'iterations': 392, 'l2_leaf_reg': 10.733477853615522, 'learning_rate': 0.00014546143482196754, 'random_strength': 152.64531314622863}	91				0.030329	0.0273948	{'bagging_temperature': 129.4306193072555, 'depth': 2, 'iterations': 998, 'l2_leaf_reg': 38.67065711468561, 'learning_rate': 0.0034869894715737655, 'random_strength': 80.13313027552856}	111				0.174816	0.158531	{'bagging_temperature': 17.265347708022965, 'depth': 5, 'iterations': 944, 'l2_leaf_reg': 23.002735669183675, 'learning_rate': 0.003024203025456737, 'random_strength': 102.3847037136562}	82					1.42272	1.28289	{'bagging_temperature': 67.38734990164772, 'depth': 4, 'iterations': 566, 'l2_leaf_reg': 20.83540710791738, 'learning_rate': 0.0051043312854639564, 'random_strength': 47.05645255799241}	30
1.23156	1.06979	{'bagging_temperature': 147.71670717974234, 'depth': 5, 'iterations': 840, 'l2_leaf_reg': 47.45917356487815, 'learning_rate': 0.00010155842217266147, 'random_strength': 46.71846285710505}	87				0.0304581	0.0267618	{'bagging_temperature': 72.18730059623539, 'depth': 5, 'iterations': 624, 'l2_leaf_reg': 93.83377324168335, 'learning_rate': 0.0033931940863360195, 'random_strength': 66.62061994695111}	169				0.177853	0.157379	{'bagging_temperature': 76.65568782447967, 'depth': 6, 'iterations': 890, 'l2_leaf_reg': 22.855203235346742, 'learning_rate': 0.003788608177904086, 'random_strength': 160.77709969549076}	110					1.42564	1.26782	{'bagging_temperature': 120.6003202790325, 'depth': 6, 'iterations': 712, 'l2_leaf_reg': 8.38936863047685, 'learning_rate': 0.004073153114279492, 'random_strength': 152.59348918991418}	208
1.23452	1.0736	{'bagging_temperature': 82.88629197274305, 'depth': 1, 'iterations': 119, 'l2_leaf_reg': 46.17047514093683, 'learning_rate': 0.0010292464326427883, 'random_strength': 73.90311814670808}	31				0.0305127	0.0273104	{'bagging_temperature': 119.3785545582399, 'depth': 2, 'iterations': 160, 'l2_leaf_reg': 24.282042685584955, 'learning_rate': 0.01939188634075214, 'random_strength': 49.851055233711755}	16				0.17957	0.159689	{'bagging_temperature': 4.690770677272283, 'depth': 6, 'iterations': 864, 'l2_leaf_reg': 10.449141611083888, 'learning_rate': 0.003515278250552259, 'random_strength': 158.25331751573535}	176					1.42586	1.26156	{'bagging_temperature': 61.85083129108341, 'depth': 6, 'iterations': 956, 'l2_leaf_reg': 3.017776367930059, 'learning_rate': 0.002765007315164962, 'random_strength': 113.82462519015225}	238
1.23613	1.07441	{'bagging_temperature': 110.70418798619963, 'depth': 5, 'iterations': 527, 'l2_leaf_reg': 63.27889502929876, 'learning_rate': 0.00013937425537252298, 'random_strength': 134.24515292931642}	6				0.0308545	0.0269758	{'bagging_temperature': 124.3457838122428, 'depth': 6, 'iterations': 519, 'l2_leaf_reg': 37.15929482660068, 'learning_rate': 0.0024587418340405323, 'random_strength': 38.260802228486995}	37				0.179786	0.169099	{'bagging_temperature': 128.9850630211297, 'depth': 5, 'iterations': 730, 'l2_leaf_reg': 96.87614188740966, 'learning_rate': 0.0023590173423313873, 'random_strength': 62.15872621056709}	141					1.44645	1.29175	{'bagging_temperature': 3.6453225810105536, 'depth': 6, 'iterations': 616, 'l2_leaf_reg': 11.335909886796466, 'learning_rate': 0.00434894139080616, 'random_strength': 163.08285199906106}	98
1.23829	1.07751	{'bagging_temperature': 159.32110821026305, 'depth': 1, 'iterations': 818, 'l2_leaf_reg': 44.699990011633744, 'learning_rate': 0.00010168994826843483, 'random_strength': 180.28278578951796}	10				0.0309083	0.0272994	{'bagging_temperature': 28.80741287539388, 'depth': 4, 'iterations': 611, 'l2_leaf_reg': 26.02735769696834, 'learning_rate': 0.003129827370008352, 'random_strength': 103.69276572450428}	206				0.182801	0.173717	{'bagging_temperature': 18.51272346628582, 'depth': 4, 'iterations': 119, 'l2_leaf_reg': 63.2234364224778, 'learning_rate': 0.014528799798392169, 'random_strength': 54.840995151384554}	206					1.44952	1.29174	{'bagging_temperature': 54.541477664756464, 'depth': 6, 'iterations': 107, 'l2_leaf_reg': 13.503518884452, 'learning_rate': 0.024953041300391474, 'random_strength': 193.3636540447259}	236
1.23879	1.07774	{'bagging_temperature': 125.67734657325317, 'depth': 3, 'iterations': 360, 'l2_leaf_reg': 45.10452593816344, 'learning_rate': 0.00012298936747508955, 'random_strength': 70.22261012313004}	136				0.0311146	0.0272875	{'bagging_temperature': 15.85969360041996, 'depth': 6, 'iterations': 698, 'l2_leaf_reg': 59.3981156142488, 'learning_rate': 0.002373942523985236, 'random_strength': 93.08506954448352}	145				0.183077	0.175742	{'bagging_temperature': 46.812971098473135, 'depth': 4, 'iterations': 878, 'l2_leaf_reg': 18.44031714105315, 'learning_rate': 0.0007043377103461316, 'random_strength': 17.134472622859384}	58					1.45495	1.30164	{'bagging_temperature': 37.17879186036458, 'depth': 6, 'iterations': 597, 'l2_leaf_reg': 36.6802744063587, 'learning_rate': 0.003852517994276558, 'random_strength': 66.31511108202679}	58
1.24417	1.08303	{'bagging_temperature': 125.51040462720675, 'depth': 3, 'iterations': 15, 'l2_leaf_reg': 66.19783742238036, 'learning_rate': 0.0007619340743784327, 'random_strength': 16.070258730680184}	17				0.0311432	0.0281441	{'bagging_temperature': 25.473470509479004, 'depth': 1, 'iterations': 855, 'l2_leaf_reg': 57.213230005060545, 'learning_rate': 0.0039172624279206645, 'random_strength': 22.791799896028714}	27				0.183288	0.173805	{'bagging_temperature': 28.877831220591304, 'depth': 6, 'iterations': 955, 'l2_leaf_reg': 6.800555111366293, 'learning_rate': 0.0006241159128175318, 'random_strength': 19.880275218326176}	181					1.46033	1.33718	{'bagging_temperature': 7.399054388291644, 'depth': 2, 'iterations': 879, 'l2_leaf_reg': 35.161584476820465, 'learning_rate': 0.002984258047993303, 'random_strength': 23.619800730356573}	93
							0.0311696	0.0280458	{'bagging_temperature': 162.82066413558775, 'depth': 2, 'iterations': 717, 'l2_leaf_reg': 42.28529343945074, 'learning_rate': 0.0014353340394307656, 'random_strength': 3.3621659688833674}	85				0.18622	0.171454	{'bagging_temperature': 52.10579917776681, 'depth': 5, 'iterations': 944, 'l2_leaf_reg': 79.70720325354037, 'learning_rate': 0.0030323154602899713, 'random_strength': 133.32836574786532}	210					1.46312	1.33929	{'bagging_temperature': 124.04946988455649, 'depth': 3, 'iterations': 921, 'l2_leaf_reg': 25.209919758871024, 'learning_rate': 0.002604117014347009, 'random_strength': 35.165510110620886}	176
							0.0316259	0.0285646	{'bagging_temperature': 152.6713816183134, 'depth': 3, 'iterations': 978, 'l2_leaf_reg': 5.014158527322632, 'learning_rate': 0.002061951829112298, 'random_strength': 120.4468123109954}	93				0.188728	0.181318	{'bagging_temperature': 86.75812996304876, 'depth': 1, 'iterations': 733, 'l2_leaf_reg': 5.125357851664562, 'learning_rate': 0.000953252907810266, 'random_strength': 11.467880243688796}	35					1.47344	1.3435	{'bagging_temperature': 81.93506799101954, 'depth': 4, 'iterations': 301, 'l2_leaf_reg': 35.33488929870485, 'learning_rate': 0.006062301558612125, 'random_strength': 35.17898062375006}	246
							0.0320912	0.0289312	{'bagging_temperature': 4.4302194545793725, 'depth': 4, 'iterations': 920, 'l2_leaf_reg': 23.57085765395856, 'learning_rate': 0.0014083137257674342, 'random_strength': 47.001312971660276}	138				0.189418	0.180844	{'bagging_temperature': 35.82390882043896, 'depth': 5, 'iterations': 450, 'l2_leaf_reg': 40.73696757416349, 'learning_rate': 0.001227470595100212, 'random_strength': 17.21340050588529}	225					1.4749	1.32777	{'bagging_temperature': 29.920388275941534, 'depth': 6, 'iterations': 739, 'l2_leaf_reg': 21.7591218702389, 'learning_rate': 0.0023473023701909533, 'random_strength': 51.7883813960663}	64
							0.0323741	0.0291691	{'bagging_temperature': 24.39565890473792, 'depth': 4, 'iterations': 889, 'l2_leaf_reg': 13.821857703520397, 'learning_rate': 0.001540081430909914, 'random_strength': 77.26283150535698}	192				0.190326	0.172959	{'bagging_temperature': 26.55360670589394, 'depth': 6, 'iterations': 970, 'l2_leaf_reg': 11.041765839870703, 'learning_rate': 0.002267360745406904, 'random_strength': 148.19934810263481}	87					1.48272	1.34479	{'bagging_temperature': 33.001284996908694, 'depth': 5, 'iterations': 159, 'l2_leaf_reg': 19.076698622462597, 'learning_rate': 0.010466800715865093, 'random_strength': 42.37785272869729}	89
							0.0325019	0.0294914	{'bagging_temperature': 8.328561687003294, 'depth': 1, 'iterations': 928, 'l2_leaf_reg': 61.157001829786026, 'learning_rate': 0.0012377908795534465, 'random_strength': 1.289146082266825}	24				0.191485	0.182041	{'bagging_temperature': 56.47572835256186, 'depth': 4, 'iterations': 326, 'l2_leaf_reg': 4.866764640670171, 'learning_rate': 0.004711950825349736, 'random_strength': 68.55123534733886}	124					1.50956	1.35964	{'bagging_temperature': 19.71244268345942, 'depth': 6, 'iterations': 334, 'l2_leaf_reg': 23.751221546522537, 'learning_rate': 0.004725611676918715, 'random_strength': 59.38006212620708}	55
							0.03287	0.0297247	{'bagging_temperature': 115.71970123166437, 'depth': 4, 'iterations': 769, 'l2_leaf_reg': 20.94924928115035, 'learning_rate': 0.0017996602639181796, 'random_strength': 94.07768367160115}	51				0.19222	0.182693	{'bagging_temperature': 14.835177632058812, 'depth': 4, 'iterations': 700, 'l2_leaf_reg': 38.635020825766304, 'learning_rate': 0.0025980640453455058, 'random_strength': 80.32770287212334}	96					1.51654	1.39968	{'bagging_temperature': 80.22277002541672, 'depth': 1, 'iterations': 990, 'l2_leaf_reg': 52.90146739011412, 'learning_rate': 0.00867581430093592, 'random_strength': 78.93506628821629}	41
							0.0330287	0.0305014	{'bagging_temperature': 107.23943754053747, 'depth': 2, 'iterations': 979, 'l2_leaf_reg': 9.401428011538409, 'learning_rate': 0.0017476692435817037, 'random_strength': 41.0941825793325}	108				0.192388	0.184238	{'bagging_temperature': 159.17659403913265, 'depth': 3, 'iterations': 255, 'l2_leaf_reg': 42.97039682101017, 'learning_rate': 0.008704815360225406, 'random_strength': 68.68291438654408}	142					1.52295	1.40168	{'bagging_temperature': 135.53245011249084, 'depth': 2, 'iterations': 810, 'l2_leaf_reg': 77.68410708914942, 'learning_rate': 0.006904107144721231, 'random_strength': 199.97431356746478}	56
							0.0330403	0.0296146	{'bagging_temperature': 110.81999763319696, 'depth': 6, 'iterations': 774, 'l2_leaf_reg': 86.3751166152685, 'learning_rate': 0.002004447590847333, 'random_strength': 187.61102695975387}	186				0.192947	0.186489	{'bagging_temperature': 152.89763855440685, 'depth': 1, 'iterations': 788, 'l2_leaf_reg': 99.01422229924398, 'learning_rate': 0.005402478785846346, 'random_strength': 68.27834207854116}	22					1.52908	1.40072	{'bagging_temperature': 69.23733855996878, 'depth': 3, 'iterations': 486, 'l2_leaf_reg': 51.51639787071231, 'learning_rate': 0.0077829180393257265, 'random_strength': 189.91760486417476}	12
							0.0331306	0.0298738	{'bagging_temperature': 79.27977238774132, 'depth': 6, 'iterations': 106, 'l2_leaf_reg': 83.43944041300335, 'learning_rate': 0.01258224339140969, 'random_strength': 118.13069543558558}	57				0.194045	0.179817	{'bagging_temperature': 84.73672614736967, 'depth': 6, 'iterations': 463, 'l2_leaf_reg': 8.659269069199292, 'learning_rate': 0.0032591057185807535, 'random_strength': 104.10412421384622}	137					1.5422	1.41415	{'bagging_temperature': 134.58710564040368, 'depth': 5, 'iterations': 470, 'l2_leaf_reg': 36.91169922650535, 'learning_rate': 0.0022162493924359574, 'random_strength': 29.489435191800908}	172
							0.0332353	0.0299577	{'bagging_temperature': 83.15514154573063, 'depth': 6, 'iterations': 688, 'l2_leaf_reg': 18.079152792818796, 'learning_rate': 0.0011443435266197078, 'random_strength': 34.30091944069501}	173				0.194573	0.178847	{'bagging_temperature': 70.99253852877561, 'depth': 6, 'iterations': 346, 'l2_leaf_reg': 5.871419494303118, 'learning_rate': 0.00577228206199146, 'random_strength': 163.75878743927007}	86					1.54358	1.41581	{'bagging_temperature': 192.55552820953858, 'depth': 5, 'iterations': 631, 'l2_leaf_reg': 16.132246669063797, 'learning_rate': 0.0013724128219898821, 'random_strength': 25.219369729847127}	180
							0.0332673	0.0306082	{'bagging_temperature': 49.99565867455088, 'depth': 3, 'iterations': 781, 'l2_leaf_reg': 72.07815869358419, 'learning_rate': 0.002502689792799769, 'random_strength': 126.74049933802225}	8				0.195466	0.188713	{'bagging_temperature': 132.5915738111292, 'depth': 2, 'iterations': 478, 'l2_leaf_reg': 67.33383457970099, 'learning_rate': 0.002749807617450647, 'random_strength': 43.15816189144637}	54					1.54415	1.40554	{'bagging_temperature': 38.12390359039028, 'depth': 6, 'iterations': 667, 'l2_leaf_reg': 29.383138707866785, 'learning_rate': 0.0024929856089006865, 'random_strength': 174.27740514941087}	35
							0.0334321	0.0302937	{'bagging_temperature': 87.90767098211757, 'depth': 4, 'iterations': 349, 'l2_leaf_reg': 12.845116972777468, 'learning_rate': 0.00388723322188089, 'random_strength': 167.69639534495525}	94				0.195875	0.186197	{'bagging_temperature': 77.45059338688466, 'depth': 2, 'iterations': 649, 'l2_leaf_reg': 12.431487981395254, 'learning_rate': 0.008856932975714249, 'random_strength': 146.79893634184808}	36					1.5487	1.42413	{'bagging_temperature': 74.8646267394081, 'depth': 5, 'iterations': 889, 'l2_leaf_reg': 58.042615537739366, 'learning_rate': 0.0008631261086016889, 'random_strength': 18.56483624166532}	52
							0.033649	0.0307602	{'bagging_temperature': 35.606623204917774, 'depth': 3, 'iterations': 291, 'l2_leaf_reg': 44.81493038019585, 'learning_rate': 0.006121612693474428, 'random_strength': 151.42588782518493}	9				0.197966	0.18702	{'bagging_temperature': 97.23741419469539, 'depth': 5, 'iterations': 196, 'l2_leaf_reg': 25.573331220762494, 'learning_rate': 0.005379146659030467, 'random_strength': 66.14315792283713}	24					1.55776	1.43055	{'bagging_temperature': 156.6500665720581, 'depth': 6, 'iterations': 32, 'l2_leaf_reg': 26.169724313430265, 'learning_rate': 0.014851863175048866, 'random_strength': 11.058864137199478}	159
							0.0336526	0.0304658	{'bagging_temperature': 52.88912554854636, 'depth': 6, 'iterations': 718, 'l2_leaf_reg': 27.590350976332815, 'learning_rate': 0.0012814568148178489, 'random_strength': 71.45646556003707}	218				0.198081	0.18523	{'bagging_temperature': 34.23474358033326, 'depth': 5, 'iterations': 225, 'l2_leaf_reg': 14.173231585019318, 'learning_rate': 0.00838379450657062, 'random_strength': 152.87079605922298}	80					1.56196	1.43637	{'bagging_temperature': 172.13035470601898, 'depth': 6, 'iterations': 678, 'l2_leaf_reg': 59.09348837661106, 'learning_rate': 0.000983848281317136, 'random_strength': 19.130005045432966}	209
							0.0337813	0.030673	{'bagging_temperature': 33.22373728935476, 'depth': 5, 'iterations': 147, 'l2_leaf_reg': 34.0457991162297, 'learning_rate': 0.007895596439715347, 'random_strength': 113.65234890163444}	217				0.199546	0.193401	{'bagging_temperature': 65.80952725418129, 'depth': 2, 'iterations': 394, 'l2_leaf_reg': 47.737130818557745, 'learning_rate': 0.0015636603983382536, 'random_strength': 25.46308136791652}	59					1.56538	1.44619	{'bagging_temperature': 120.2486261238223, 'depth': 5, 'iterations': 497, 'l2_leaf_reg': 7.615115406053455, 'learning_rate': 0.0006522448069216178, 'random_strength': 4.756540749793739}	237
							0.0339483	0.030833	{'bagging_temperature': 198.07283535435323, 'depth': 6, 'iterations': 938, 'l2_leaf_reg': 34.73664573871371, 'learning_rate': 0.0010493205185434552, 'random_strength': 113.4403781738545}	41				0.199984	0.191147	{'bagging_temperature': 23.464809282333192, 'depth': 4, 'iterations': 504, 'l2_leaf_reg': 87.20182530112595, 'learning_rate': 0.0035680794243136047, 'random_strength': 99.54011289050081}	234					1.56698	1.4498	{'bagging_temperature': 128.8367916334048, 'depth': 1, 'iterations': 727, 'l2_leaf_reg': 8.513909474252875, 'learning_rate': 0.009716859348193904, 'random_strength': 155.18434370972184}	6
							0.0340706	0.0310971	{'bagging_temperature': 124.9085938907918, 'depth': 5, 'iterations': 622, 'l2_leaf_reg': 37.04714109021663, 'learning_rate': 0.0016857285022469418, 'random_strength': 83.47830666914066}	143				0.204489	0.196248	{'bagging_temperature': 82.33874231634486, 'depth': 4, 'iterations': 538, 'l2_leaf_reg': 18.574930869829508, 'learning_rate': 0.001667185339026573, 'random_strength': 56.831782945467396}	171					1.56804	1.44105	{'bagging_temperature': 30.58412857337199, 'depth': 5, 'iterations': 332, 'l2_leaf_reg': 65.18631072127455, 'learning_rate': 0.00416517651724389, 'random_strength': 70.8554417467727}	27
							0.0343933	0.0318353	{'bagging_temperature': 32.715053698240425, 'depth': 4, 'iterations': 707, 'l2_leaf_reg': 3.0189068431294164, 'learning_rate': 0.0008223519582071534, 'random_strength': 15.958519015175412}	124				0.205551	0.194269	{'bagging_temperature': 48.6245925374948, 'depth': 5, 'iterations': 413, 'l2_leaf_reg': 90.0300780536048, 'learning_rate': 0.0044056024675978925, 'random_strength': 164.96799861802953}	100					1.56967	1.43225	{'bagging_temperature': 113.95623614138984, 'depth': 6, 'iterations': 81, 'l2_leaf_reg': 30.10945989712654, 'learning_rate': 0.011355809388410075, 'random_strength': 38.31751346974398}	183
							0.0344961	0.032241	{'bagging_temperature': 149.5239304182229, 'depth': 1, 'iterations': 865, 'l2_leaf_reg': 26.341700090230866, 'learning_rate': 0.0027086048567835155, 'random_strength': 41.06670860169402}	118				0.206578	0.198669	{'bagging_temperature': 123.87565991881064, 'depth': 2, 'iterations': 439, 'l2_leaf_reg': 32.609894616151834, 'learning_rate': 0.007758266670652626, 'random_strength': 118.78091241966435}	28					1.5713	1.44923	{'bagging_temperature': 71.49509248258721, 'depth': 6, 'iterations': 695, 'l2_leaf_reg': 12.578066715298009, 'learning_rate': 0.0004475826752758638, 'random_strength': 5.250676096271874}	81
							0.0346744	0.0319061	{'bagging_temperature': 129.40888488482378, 'depth': 5, 'iterations': 234, 'l2_leaf_reg': 48.451314089371834, 'learning_rate': 0.0042330723013089865, 'random_strength': 82.82897904954382}	56				0.207683	0.20086	{'bagging_temperature': 15.031414555200334, 'depth': 4, 'iterations': 606, 'l2_leaf_reg': 72.91907000717336, 'learning_rate': 0.00048552940666985237, 'random_strength': 2.7527117888438064}	14					1.5731	1.45488	{'bagging_temperature': 128.55771094062368, 'depth': 1, 'iterations': 897, 'l2_leaf_reg': 7.1010044946357045, 'learning_rate': 0.007833735822222037, 'random_strength': 155.1122960432496}	14
							0.0347068	0.0322981	{'bagging_temperature': 96.21699829583007, 'depth': 1, 'iterations': 677, 'l2_leaf_reg': 25.636534206884036, 'learning_rate': 0.00554872538667099, 'random_strength': 107.3766311770552}	3				0.208631	0.195096	{'bagging_temperature': 146.88882734617735, 'depth': 6, 'iterations': 574, 'l2_leaf_reg': 13.077042421322671, 'learning_rate': 0.0021633814360152996, 'random_strength': 145.89615776769028}	122					1.577	1.44565	{'bagging_temperature': 183.94592783248044, 'depth': 6, 'iterations': 957, 'l2_leaf_reg': 69.66669386494357, 'learning_rate': 0.0011241690121579888, 'random_strength': 47.40793982847659}	182
							0.0348981	0.0325038	{'bagging_temperature': 39.336671674631226, 'depth': 3, 'iterations': 477, 'l2_leaf_reg': 49.00277765978061, 'learning_rate': 0.0024820402422128258, 'random_strength': 62.74949573527614}	49				0.211536	0.19888	{'bagging_temperature': 15.552436238405654, 'depth': 6, 'iterations': 757, 'l2_leaf_reg': 35.53376907349042, 'learning_rate': 0.0017616421712557035, 'random_strength': 187.83581738272267}	239					1.57836	1.46131	{'bagging_temperature': 56.99170772138518, 'depth': 1, 'iterations': 431, 'l2_leaf_reg': 4.354937110350505, 'learning_rate': 0.01406567494446196, 'random_strength': 114.21677510837614}	50
							0.0349051	0.0322873	{'bagging_temperature': 123.44394043260205, 'depth': 5, 'iterations': 892, 'l2_leaf_reg': 99.68654939592899, 'learning_rate': 0.001378770479277181, 'random_strength': 164.71711299534167}	32				0.211712	0.204869	{'bagging_temperature': 19.13278342254367, 'depth': 4, 'iterations': 834, 'l2_leaf_reg': 45.35736175880616, 'learning_rate': 0.0005810656854739475, 'random_strength': 40.20971907013899}	15					1.58004	1.46129	{'bagging_temperature': 144.64036263408875, 'depth': 5, 'iterations': 783, 'l2_leaf_reg': 3.002660215541161, 'learning_rate': 0.0005202194163987464, 'random_strength': 13.487266326430031}	193
							0.0355826	0.0330584	{'bagging_temperature': 52.015166354849946, 'depth': 5, 'iterations': 912, 'l2_leaf_reg': 26.92727056780538, 'learning_rate': 0.0008040584927078501, 'random_strength': 75.65962969966198}	6				0.213444	0.206736	{'bagging_temperature': 61.07821668027375, 'depth': 2, 'iterations': 929, 'l2_leaf_reg': 36.711178825935676, 'learning_rate': 0.0018871198751565339, 'random_strength': 89.62122596744902}	37					1.58543	1.45305	{'bagging_temperature': 24.152220097769845, 'depth': 6, 'iterations': 647, 'l2_leaf_reg': 30.895859870217024, 'learning_rate': 0.0018929607611744862, 'random_strength': 184.80907213833694}	85
[truncated: 53 more rows]

## Sheet: MG
loss	params	iteration	Viscosity-MG			loss	params	iteration	CO2 absorption-MG			loss	params	iteration	Refractive index-MG			loss	params	iteration	Toxicity-MG
[truncated: 250 more rows]
