# Supplementary material for: Screening Environmentally Benign Ionic Liquids for CO2 Absorption Using Representation Uncertainty-Based Machine Learning
Source: Environ Sci Technol Lett. 2024 Sep 10;11(11):1193–9. doi: 10.1021/acs.estlett.4c00524 (PMC11562734; doi:10.1021/acs.estlett.4c00524)
Supplement: Supplementary file 5 — ez4c00524_si_005.xlsx [file ez4c00524_si_005.xlsx]

## Sheet: Sheet1
IL	cation	anion	vis	co2	tox
CC(=O)[O-].C[NH+]1CCCC1=O	C[NH+]1CCCC1=O	CC(=O)[O-]	-5.43724	0.169405	3.80134
CCCCCCCCCCn1cc[n+](C)c1.N#C[B-](C#N)(C#N)C#N	CCCCCCCCCCn1cc[n+](C)c1	N#C[B-](C#N)(C#N)C#N	-2.23768	0.100068	1.43551
CC(C)C(=O)[O-].OCC[NH2+]CCO	OCC[NH2+]CCO	CC(C)C(=O)[O-]	-0.874835	0.121028	3.58539
CCCCC(=O)[O-].C[NH2+]CCO	C[NH2+]CCO	CCCCC(=O)[O-]	-1.4635	0.123895	3.35832
CC(=O)[O-].CCn1cc[n+](C)c1	CCn1cc[n+](C)c1	CC(=O)[O-]	-2.3361	0.208519	4.08933
CCCC[n+]1cc[nH]c1.O=C([O-])c1ccccc1O	CCCC[n+]1cc[nH]c1	O=C([O-])c1ccccc1O	-0.883149	0.110738	3.17607
CC(=O)[O-].C[N+](C)(C)CCO	C[N+](C)(C)CCO	CC(=O)[O-]	-1.05328	0.137549	4.19115
CC(C)C(N)C(=O)[O-].CCCC[P+](CCCC)(CCCC)CCCN	CCCC[P+](CCCC)(CCCC)CCCN	CC(C)C(N)C(=O)[O-]	-0.152195	0.281139	2.23388
CCC(=O)[O-].C[N+](C)(C)CCO	C[N+](C)(C)CCO	CCC(=O)[O-]	-1.10749	0.118302	4.18233
CCCC[n+]1cccc(C)c1.O=C([O-])O	CCCC[n+]1cccc(C)c1	O=C([O-])O	-2.50311	0.112112	3.54387
CC(=O)[O-].CC[N+]1(C)CCCC1	CC[N+]1(C)CCCC1	CC(=O)[O-]	-1.96401	0.199778	3.99629
CC(=O)[O-].N#CCC[NH+]1C=CN=C1	N#CCC[NH+]1C=CN=C1	CC(=O)[O-]	-2.48846	0.170164	3.91903
CCCCCC(=O)[O-].N#CCC[NH+]1C=CN=C1	N#CCC[NH+]1C=CN=C1	CCCCCC(=O)[O-]	-2.27414	0.138062	3.495
CC(=O)[O-].C[NH+]1C=CN=C1	C[NH+]1C=CN=C1	CC(=O)[O-]	-4.60713	0.166653	3.96949
CCCC(=O)[O-].C[N+](C)(C)CCO	C[N+](C)(C)CCO	CCCC(=O)[O-]	-0.756021	0.119356	4.01356
CCCCCCCC[P+](CC)(CC)CC.Clc1n[n-]c2ccccc12	CCCCCCCC[P+](CC)(CC)CC	Clc1n[n-]c2ccccc12	-0.228805	0.122702	1.75526
CCCCCCCCn1cc[n+](CCC#N)c1.O=C([O-])c1cccc(S(=O)(=O)O)c1	CCCCCCCCn1cc[n+](CCC#N)c1	O=C([O-])c1cccc(S(=O)(=O)O)c1	2.41817	0.100444	2.11299
CCCCCC(=O)[O-].C[N+](C)(C)CCO	C[N+](C)(C)CCO	CCCCCC(=O)[O-]	-0.576141	0.10517	3.8456
CCCC[n+]1ccn(C)c1.[O-]c1ccccc1	CCCC[n+]1ccn(C)c1	[O-]c1ccccc1	-2.061	0.103498	3.33189
CCCCn1cc[n+](C)c1.O=C(O)c1ccccc1[O-]	CCCCn1cc[n+](C)c1	O=C(O)c1ccccc1[O-]	-0.560264	0.111906	2.93565
Brc1cccc2[n-]ncc12.CCCCCCCC[P+](CC)(CC)CC	CCCCCCCC[P+](CC)(CC)CC	Brc1cccc2[n-]ncc12	-0.0786086	0.106809	1.6805
CCCCCn1cc[n+](C)c1.O=C([O-])O	CCCCCn1cc[n+](C)c1	O=C([O-])O	-2.12161	0.108649	3.27997
CC(N)C(=O)[O-].CCn1cc[n+](C)c1	CCn1cc[n+](C)c1	CC(N)C(=O)[O-]	-1.66502	0.186869	3.98365
CC(=O)[O-].Cn1cc[n+](CCCS(=O)(=O)O)c1	Cn1cc[n+](CCCS(=O)(=O)O)c1	CC(=O)[O-]	-0.753921	0.182636	3.83783
CC(=O)[O-].CN1CCC[NH+]2CCCN=C12	CN1CCC[NH+]2CCCN=C12	CC(=O)[O-]	-3.26453	0.187714	3.62511
CC(=O)[O-].CCCCn1cc[n+](C)c1	CCCCn1cc[n+](C)c1	CC(=O)[O-]	-1.24121	0.229355	3.55258
CCC(=O)[O-].C[NH2+]CCO	C[NH2+]CCO	CCC(=O)[O-]	-1.71878	0.12172	3.53881
CC(N)C(=O)[O-].C[N+](C)(C)CCO	C[N+](C)(C)CCO	CC(N)C(=O)[O-]	0.128378	0.137267	4.20123
CC(=O)[O-].OCC[NH2+]CCO	OCC[NH2+]CCO	CC(=O)[O-]	-1.50941	0.158776	3.69706
CC(O)C(=O)[O-].CCCCn1cc[n+](C)c1	CCCCn1cc[n+](C)c1	CC(O)C(=O)[O-]	-0.390586	0.147567	3.63563
CCCCCCCC[P+](CC)(CC)CC.N#Cc1ccc2cn[n-]c2c1	CCCCCCCC[P+](CC)(CC)CC	N#Cc1ccc2cn[n-]c2c1	-0.338797	0.132843	1.7657
CC(O)C(=O)[O-].CCCCC[n+]1ccn(C)c1	CCCCC[n+]1ccn(C)c1	CC(O)C(=O)[O-]	-0.357092	0.151176	3.57835
CC(=O)[O-].C[NH2+]CCO	C[NH2+]CCO	CC(=O)[O-]	-2.00596	0.144863	3.60729
CC(=O)[O-].CCn1cc[nH+]c1	CCn1cc[nH+]c1	CC(=O)[O-]	-4.59558	0.20481	3.99368
CC(=O)[O-].CCCC[N+]1(C)CCCC1	CCCC[N+]1(C)CCCC1	CC(=O)[O-]	-1.97628	0.214777	3.89808
CCCCCCCC[P+](CC)(CC)CC.Cc1n[n-]cc1Br	CCCCCCCC[P+](CC)(CC)CC	Cc1n[n-]cc1Br	-0.889184	0.137762	1.7994
CCCC(=O)[O-].OCC[NH2+]CCO	OCC[NH2+]CCO	CCCC(=O)[O-]	-1.34182	0.152096	3.43522
